# Supplementary material for: Effects of Date Palm Waste Compost Application on Root Proteome Changes of Barley (Hordeum vulgare L.)
Source: Plants (Basel). 2023 Jan 23;12(3):526. doi: 10.3390/plants12030526 (PMC9921465; doi:10.3390/plants12030526)
Supplement: Supplementary file 1 [file plants-12-00526-s001.zip]

Archive with 2 entries (2 files):
- Supplemental Figure S1.xls
- Supplemental Table S1.xls
