# Supplementary material for: Effects of Date Palm Waste Compost Application on Root Proteome Changes of Barley (Hordeum vulgare L.)
Source: Plants (Basel). 2023 Jan 23;12(3):526. doi: 10.3390/plants12030526 (PMC9921465; doi:10.3390/plants12030526)
Supplement: Supplementary file 1 [file plants-12-00526-s001.zip › Supplemental Figure S1.xls]

## Sheet: Feuil8
Supplemental Figure S1: correlation coefficient (R2)
RAPPORT DÉTAILLÉ
Statistiques de la régression
Coefficient de détermination multiple	0.974165
Coefficient de détermination R^2	0.948997
Coefficient de détermination R^2	0.943896
Erreur-type	0.379477
Observations	12
ANALYSE DE VARIANCE
	Degré de liberté	Somme des carrés	Moyenne des carrés	F	Valeur critique de F
Régression	1	26.7939	26.7939	186.066	8.68022e-08
Résidus	10	1.44002	0.144002
Total	11	28.234
	Coefficients	Erreur-type	Statistique t	Probabilité	Limite inférieure pour seuil de confiance = 95%	Limite supérieure pour seuil de confiance = 95%	Limite inférieure pour seuil de confiance = 95,0%	Limite supérieure pour seuil de confiance = 95,0%
Constante	0.043933	0.12523	0.350819	0.733002	-0.235096	0.322962	-0.235096	0.322962
Variable X 1	0.972851	0.0713202	13.6406	8.68022e-08	0.813939	1.13176	0.813939	1.13176
ANALYSE DES RÉSIDUS
Observation	Prévisions pour Y	Résidus	Résidus normalisés
1	1.55185	0.318149	0.879309
2	1.56158	0.51842	1.43283
3	1.69778	-0.167779	-0.463713
4	1.71724	-0.357236	-0.98734
5	2.41769	0.702312	1.94107
6	4.25638	-0.546376	-1.51009
7	-0.549506	-0.210494	-0.58177
8	-0.500863	0.0808633	0.223493
9	-0.452221	-0.207779	-0.574266
10	-0.442492	0.0224923	0.0621649
11	-0.413307	-0.166693	-0.460712
12	-0.384121	0.0141213	0.0390288
