# Supplementary material for: Effects of Date Palm Waste Compost Application on Root Proteome Changes of Barley (Hordeum vulgare L.)
Source: Plants (Basel). 2023 Jan 23;12(3):526. doi: 10.3390/plants12030526 (PMC9921465; doi:10.3390/plants12030526)
Supplement: Supplementary file 1 [file plants-12-00526-s001.zip › Supplemental Table S1.xls]

## Sheet: Feuil1
Supplemental Table S1
The total identified proteins.

## Sheet: X!TandemPipeline information
X!TandemPipeline version :
0.4.43
X!TandemPipeline filters :
Mode	combine
Maximum peptide Evalue	0.01
Minimum number of peptides per protein	2
Overall samples	FALSE
Maximum protein Evalue	0.001
contaminant pattern	^conta\|
decoy pattern	.*reversed$
sheet definitions
groups	simple statistics on the current grouping experiment (numbers of groups, subgroups...)
proteins	list of proteins after the protein inference computation
peptides	list of peptides used by the grouping algorithm. Beware : peptides are intended as unique pairs of sequence+mass, given that Leucine and Isoleucine as the same mass, all Leucines are considered as Isoleucines

## Sheet: groups
groups	subgroups	proteins	peptides	psm	peptide/mass/sample	prot FDR	pep FDR	psm FDR
2018	2580	8943	16336	301478	61361	0	0.00277	0.00245

## Sheet: proteins
Group ID	Sub-group ID	Protein ID	Accession	Description	log(E-value)	coverage	MW	size	Spectra	Specific spectra	Sequences	Specific sequences	Uniques peptide-mod-charge	Theoretical number of tryptic peptides	PAI	emPAI	Sub-group proteins	number of MS samples
a1	a1.a1	a1.a1.a1	KAE8809846.1	Clathrin heavy chain 1 [Hordeum vulgare]	-407.225	0.41311	193468	1709	312	60	58	11	80	69	1.15942	13.4351	2	6
a1	a1.a1	a1.a1.a2	XP_044985488.1	clathrin heavy chain 1-like isoform X2 [Hordeum vulgare subsp. vulgare]	-407.225	0.41311	193453	1709	312	60	58	11	80	69	1.15942	13.4351	2	6
a1	a1.a2	a1.a2.a1	KAE8779599.1	Clathrin heavy chain 1 [Hordeum vulgare]	-392.644	0.3965	193902	1715	288	36	54	7	76	70	1.08571	11.1819	2	6
a1	a1.a2	a1.a2.a2	XP_044980862.1	clathrin heavy chain 1 isoform X2 [Hordeum vulgare subsp. vulgare]	-392.644	0.3965	193902	1715	288	36	54	7	76	70	1.08571	11.1819	2	6
a2	a2.a1	a2.a1.a1	BAD34660.1	methionine synthase [Hordeum vulgare subsp. vulgare]	-343.108	0.51503	84452.3	765	435	261	32	19	70	30	2.33333	214.443	6	6
a2	a2.a1	a2.a1.a2	CAJ01713.1	methionine synthase 1 enzyme [Hordeum vulgare subsp. vulgare]	-343.108	0.51503	84511.3	765	435	261	32	19	70	30	2.33333	214.443	6	6
a2	a2.a1	a2.a1.a3	CBD28040.1	unnamed protein product [Hordeum vulgare]	-343.108	0.51503	84511.3	765	435	261	32	19	70	30	2.33333	214.443	6	6
a2	a2.a1	a2.a1.a4	CBD28041.1	unnamed protein product [Hordeum vulgare]	-343.108	0.51503	84452.3	765	435	261	32	19	70	30	2.33333	214.443	6	6
a2	a2.a1	a2.a1.a5	KAE8786474.1	methionine synthase 1 enzyme [Hordeum vulgare]	-343.108	0.51503	84511.3	765	435	261	32	19	70	30	2.33333	214.443	6	6
a2	a2.a1	a2.a1.a6	XP_044948137.1	5-methyltetrahydropteroyltriglutamate--homocysteine methyltransferase 1-like [Hordeum vulgare subsp. vulgare]	-343.108	0.51503	84511.3	765	435	261	32	19	70	30	2.33333	214.443	6	6
a2	a2.a2	a2.a2.a1	BAJ87953.1	predicted protein [Hordeum vulgare subsp. vulgare]	-315.793	0.50392	84376.2	766	319	145	31	18	61	31	1.96774	91.8415	6	6
a2	a2.a2	a2.a2.a2	BAJ96070.1	predicted protein [Hordeum vulgare subsp. vulgare]	-315.793	0.50392	84375.2	766	319	145	31	18	61	31	1.96774	91.8415	6	6
a2	a2.a2	a2.a2.a3	CAJ01714.1	methionine synthase 2 enzyme [Hordeum vulgare subsp. vulgare]	-315.793	0.50392	84375.2	766	319	145	31	18	61	31	1.96774	91.8415	6	6
a2	a2.a2	a2.a2.a4	CBD28039.1	unnamed protein product [Hordeum vulgare]	-315.793	0.50392	84375.2	766	319	145	31	18	61	31	1.96774	91.8415	6	6
a2	a2.a2	a2.a2.a5	KAE8792975.1	methionine synthase 2 enzyme [Hordeum vulgare]	-315.793	0.50392	84375.2	766	319	145	31	18	61	31	1.96774	91.8415	6	6
a2	a2.a2	a2.a2.a6	XP_044979403.1	5-methyltetrahydropteroyltriglutamate--homocysteine methyltransferase 1 [Hordeum vulgare subsp. vulgare]	-315.793	0.50392	84389.2	766	319	145	31	18	61	31	1.96774	91.8415	6	6
a3	a3.a1	a3.a1.a1	KAE8804881.1	centromere-associated protein E-like [Hordeum vulgare]	-300.202	0.35798	200659	1785	153	3	42	1	50	120	0.416667	1.61016	1	6
a3	a3.a2	a3.a2.a1	XP_044967618.1	COP1-interactive protein 1-like [Hordeum vulgare subsp. vulgare]	-299.705	0.35798	200686	1785	152	2	42	1	50	120	0.416667	1.61016	1	6
a4	a4.a1	a4.a1.a1	KAE8796180.1	Elongation factor 2 [Hordeum vulgare]	-287.672	0.45907	93758.6	843	265	40	35	5	56	33	1.69697	48.7702	2	6
a4	a4.a1	a4.a1.a2	XP_044957231.1	elongation factor 2 [Hordeum vulgare subsp. vulgare]	-287.672	0.45907	93758.6	843	265	40	35	5	56	33	1.69697	48.7702	2	6
a4	a4.a2	a4.a2.a1	XP_044985889.1	elongation factor 2-like [Hordeum vulgare subsp. vulgare]	-262.78	0.45789	93703.5	843	235	4	32	1	49	32	1.53125	32.9821	1	6
a4	a4.a3	a4.a3.a1	KAE8806774.1	Elongation factor 2 [Hordeum vulgare]	-127.795	0.26809	93901.4	843	117	2	17	2	24	34	0.705882	4.08022	2	6
a4	a4.a3	a4.a3.a2	XP_044976485.1	elongation factor 2-like [Hordeum vulgare subsp. vulgare]	-127.795	0.26809	93901.4	843	117	2	17	2	24	34	0.705882	4.08022	2	6
a4	a4.a4	a4.a4.a1	KAE8811038.1	hypothetical protein D1007_12188 [Hordeum vulgare]	-59.5189	0.14588	110149	994	33	31	10	9	10	46	0.217391	0.649648	2	6
a4	a4.a4	a4.a4.a2	XP_044955994.1	110 kDa U5 small nuclear ribonucleoprotein component CLO-like [Hordeum vulgare subsp. vulgare]	-59.5189	0.14588	110091	994	33	31	10	9	10	46	0.217391	0.649648	2	6
a4	a4.a5	a4.a5.a1	BAJ93233.1	predicted protein [Hordeum vulgare subsp. vulgare]	-32.6915	0.06509	94811.4	845	42	5	5	1	7	38	0.184211	0.528307	2	6
a4	a4.a5	a4.a5.a2	BAK02186.1	predicted protein [Hordeum vulgare subsp. vulgare]	-32.6915	0.06509	94889.5	845	42	5	5	1	7	38	0.184211	0.528307	2	6
a4	a4.a6	a4.a6.a1	BAJ93702.1	predicted protein [Hordeum vulgare subsp. vulgare]	-21.3605	0.04632	93103.3	842	35	1	4	1	6	44	0.136364	0.368875	1	6
a4	a4.a7	a4.a7.a1	BAJ87061.1	predicted protein [Hordeum vulgare subsp. vulgare]	-17.0551	0.05701	93185.7	842	30	4	4	3	6	37	0.162162	0.452654	2	6
a4	a4.a7	a4.a7.a2	BAJ97165.1	predicted protein [Hordeum vulgare subsp. vulgare]	-17.0551	0.05701	93301.7	842	30	4	4	3	6	37	0.162162	0.452654	2	6
a5	a5.a1	a5.a1.a1	QDH06145.1	chloroplast acetyl-CoA carboxylase [Hordeum vulgare]	-258.019	0.24838	255192	2311	155	155	40	40	46	108	0.425926	1.6664	2	6
a5	a5.a1	a5.a1.a2	QEO19141.1	chloroplast acetyl-CoA carboxylase [Hordeum vulgare]	-258.019	0.24838	255192	2311	155	155	40	40	46	108	0.425926	1.6664	2	6
a6	a6.a1	a6.a1.a1	BAJ90134.1	predicted protein [Hordeum vulgare subsp. vulgare]	-260.791	0.67261	48201.4	449	381	38	22	4	59	23	2.56522	366.466	1	6
a6	a6.a2	a6.a2.a1	KAE8791717.1	enolase [Hordeum vulgare]	-255.074	0.65471	48002.3	446	369	14	21	2	54	23	2.34783	221.754	2	6
a6	a6.a2	a6.a2.a2	XP_044950556.1	enolase [Hordeum vulgare subsp. vulgare]	-255.074	0.65471	48002.3	446	369	14	21	2	54	23	2.34783	221.754	2	6
a6	a6.a3	a6.a3.a1	BAJ85279.1	predicted protein [Hordeum vulgare subsp. vulgare]	-239.714	0.65471	48028.3	446	361	6	20	1	54	23	2.34783	221.754	1	6
a6	a6.a4	a6.a4.a1	KAE8777816.1	Enolase 1 [Hordeum vulgare]	-164.72	0.45982	47870.2	448	139	49	13	8	22	22	1	9	2	6
a6	a6.a4	a6.a4.a2	XP_044958736.1	enolase 1 [Hordeum vulgare subsp. vulgare]	-164.72	0.45982	47839.2	448	139	49	13	8	22	22	1	9	2	6
a7	a7.a1	a7.a1.a1	XP_044982634.1	cell division control protein 48 homolog E-like [Hordeum vulgare subsp. vulgare]	-285.551	0.52632	90597.2	817	216	10	35	2	51	35	1.45714	27.6512	1	6
a7	a7.a2	a7.a2.a1	BAK08045.1	predicted protein [Hordeum vulgare subsp. vulgare]	-277.638	0.48462	90113	813	212	6	34	1	49	35	1.4	24.1189	3	6
a7	a7.a2	a7.a2.a2	KAE8786795.1	Cell division control 48-E-like protein [Hordeum vulgare]	-277.638	0.48462	90113	813	212	6	34	1	49	35	1.4	24.1189	3	6
a7	a7.a2	a7.a2.a3	XP_044982635.1	cell division control protein 48 homolog E [Hordeum vulgare subsp. vulgare]	-277.638	0.48462	90113	813	212	6	34	1	49	35	1.4	24.1189	3	6
a7	a7.a3	a7.a3.a1	XP_044948154.1	cell division cycle protein 48 homolog [Hordeum vulgare subsp. vulgare]	-26.0677	0.31126	16442.2	151	22	0	4	1	5	8	0.625	3.21697	1	6
a8	a8.a1	a8.a1.a1	BAB18682.1	vacuolar proton-ATPase [Hordeum vulgare subsp. vulgare]	-290.111	0.65539	68409.5	621	207	197	35	33	48	35	1.37143	22.5195	6	6
a8	a8.a1	a8.a1.a2	BAJ86316.1	predicted protein [Hordeum vulgare subsp. vulgare]	-290.111	0.65539	68409.5	621	207	197	35	33	48	35	1.37143	22.5195	6	6
a8	a8.a1	a8.a1.a3	BAJ90287.1	predicted protein [Hordeum vulgare subsp. vulgare]	-290.111	0.65539	68409.5	621	207	197	35	33	48	35	1.37143	22.5195	6	6
a8	a8.a1	a8.a1.a4	BAJ93578.1	predicted protein [Hordeum vulgare subsp. vulgare]	-290.111	0.65539	68409.5	621	207	197	35	33	48	35	1.37143	22.5195	6	6
a8	a8.a1	a8.a1.a5	KAE8785375.1	vacuolar proton-ATPase [Hordeum vulgare]	-290.111	0.59853	74544.5	680	207	197	35	33	48	38	1.26316	17.3298	6	6
a8	a8.a1	a8.a1.a6	XP_044962301.1	V-type proton ATPase catalytic subunit A [Hordeum vulgare subsp. vulgare]	-290.111	0.59853	74544.5	680	207	197	35	33	48	38	1.26316	17.3298	6	6
a8	a8.a2	a8.a2.a1	BAJ91582.1	predicted protein [Hordeum vulgare subsp. vulgare]	-26.3891	0.09121	67934.4	614	15	5	4	2	5	31	0.16129	0.449741	1	6
a9	a9.a1	a9.a1.a1	AAP87284.1	cytosolic heat shock protein 90 [Hordeum vulgare]	-323.854	0.44714	80368.7	700	254	147	36	21	51	32	1.59375	38.2419	3	6
a9	a9.a1	a9.a1.a2	KAE8805723.1	cytosolic heat shock protein 90 [Hordeum vulgare]	-323.854	0.44714	80368.7	700	254	147	36	21	51	32	1.59375	38.2419	3	6
a9	a9.a1	a9.a1.a3	XP_044949646.1	heat shock protein 81-3 [Hordeum vulgare subsp. vulgare]	-323.854	0.44714	80368.7	700	254	147	36	21	51	32	1.59375	38.2419	3	6
a9	a9.a2	a9.a2.a1	BAJ86355.1	predicted protein [Hordeum vulgare subsp. vulgare]	-257.31	0.41571	80356.9	700	187	70	32	15	43	32	1.34375	21.0673	3	6
a9	a9.a2	a9.a2.a2	KAE8808286.1	Heat shock protein 81-3 [Hordeum vulgare]	-257.31	0.41571	80356.9	700	187	70	32	15	43	32	1.34375	21.0673	3	6
a9	a9.a2	a9.a2.a3	XP_044959408.1	heat shock protein 81-1 [Hordeum vulgare subsp. vulgare]	-257.31	0.41571	80356.9	700	187	70	32	15	43	32	1.34375	21.0673	3	6
a9	a9.a3	a9.a3.a1	KAE8774318.1	Endoplasmin [Hordeum vulgare]	-191.637	0.35352	92874.9	809	131	3	27	1	36	38	0.947368	7.85867	1	6
a9	a9.a4	a9.a4.a1	BAJ91793.1	predicted protein [Hordeum vulgare subsp. vulgare]	-186.034	0.35352	92858.9	809	129	1	27	1	35	38	0.921053	7.33782	4	6
a9	a9.a4	a9.a4.a2	CAA48143.1	GRP94 homologue [Hordeum vulgare]	-186.034	0.35352	92858.9	809	129	1	27	1	35	38	0.921053	7.33782	4	6
a9	a9.a4	a9.a4.a3	XP_044962499.1	endoplasmin homolog [Hordeum vulgare subsp. vulgare]	-186.034	0.35352	92858.9	809	129	1	27	1	35	38	0.921053	7.33782	4	6
a9	a9.a4	a9.a4.a4	sp|P36183.1|ENPL_HORVU	RecName: Full=Endoplasmin homolog; AltName: Full=Glucose-regulated protein 94 homolog; Short=GRP-94 homolog; Flags: Precursor	-186.034	0.35352	92858.9	809	129	1	27	1	35	38	0.921053	7.33782	4	6
a9	a9.a5	a9.a5.a1	BAJ95315.1	predicted protein [Hordeum vulgare subsp. vulgare]	-34.6758	0.09117	80778.3	702	36	16	6	3	7	33	0.212121	0.629751	1	6
b10	b10.a1	b10.a1.a1	KAE8814886.1	Heat shock cognate 70 kDa protein 1 [Hordeum vulgare]	-206.984	0.46759	71164.2	648	249	104	24	10	53	23	2.30435	200.534	2	6
b10	b10.a1	b10.a1.a2	XP_044985739.1	heat shock cognate 70 kDa protein 2-like [Hordeum vulgare subsp. vulgare]	-206.984	0.46759	71164.2	648	249	104	24	10	53	23	2.30435	200.534	2	6
b10	b10.a2	b10.a2.a1	KAE8796240.1	Heat shock cognate 70 kDa protein [Hordeum vulgare]	-213.611	0.46697	71218.1	651	228	62	23	8	49	22	2.22727	167.761	2	6
b10	b10.a2	b10.a2.a2	XP_044982008.1	heat shock cognate 70 kDa protein 2-like [Hordeum vulgare subsp. vulgare]	-213.611	0.46697	71218.1	651	228	62	23	8	49	22	2.22727	167.761	2	6
b10	b10.a3	b10.a3.a1	BAJ91305.1	predicted protein [Hordeum vulgare subsp. vulgare]	-219.171	0.46832	71077.1	647	217	12	24	2	47	22	2.13636	135.887	3	6
b10	b10.a3	b10.a3.a2	KAE8777884.1	Heat shock cognate 70 kDa protein 1 [Hordeum vulgare]	-219.171	0.46832	71077.1	647	217	12	24	2	47	22	2.13636	135.887	3	6
b10	b10.a3	b10.a3.a3	XP_044946229.1	heat shock cognate 70 kDa protein 2-like [Hordeum vulgare subsp. vulgare]	-219.171	0.46832	71077.1	647	217	12	24	2	47	22	2.13636	135.887	3	6
b10	b10.a4	b10.a4.a1	XP_044952512.1	heat shock cognate 70 kDa protein 2 [Hordeum vulgare subsp. vulgare]	-218.949	0.46832	71063.1	647	214	9	24	2	45	22	2.04545	110.034	1	6
b10	b10.a5	b10.a5.a1	BAK00257.1	predicted protein [Hordeum vulgare subsp. vulgare]	-195.72	0.47994	70972	648	192	14	22	5	44	22	2	99	3	6
b10	b10.a5	b10.a5.a2	KAE8777902.1	hypothetical protein D1007_49259 [Hordeum vulgare]	-195.72	0.47994	70972	648	192	14	22	5	44	22	2	99	3	6
b10	b10.a5	b10.a5.a3	XP_044978355.1	heat shock 70 kDa protein 4 [Hordeum vulgare subsp. vulgare]	-195.72	0.47994	70972	648	192	14	22	5	44	22	2	99	3	6
b10	b10.a6	b10.a6.a1	BAK02194.1	predicted protein [Hordeum vulgare subsp. vulgare]	-145.7	0.34551	71860.3	657	144	21	18	5	35	22	1.59091	37.986	2	6
b10	b10.a6	b10.a6.a2	KAE8791679.1	Heat shock cognate 70 kDa protein [Hordeum vulgare]	-145.7	0.34551	71886.3	657	144	21	18	5	35	22	1.59091	37.986	2	6
b10	b10.a7	b10.a7.a1	BAJ85675.1	predicted protein [Hordeum vulgare subsp. vulgare]	-189.721	0.42256	73072.7	665	150	120	23	19	36	28	1.28571	18.307	3	6
b10	b10.a7	b10.a7.a2	KAE8780748.1	Luminal-binding protein 4 [Hordeum vulgare]	-189.721	0.42256	73072.7	665	150	120	23	19	36	28	1.28571	18.307	3	6
b10	b10.a7	b10.a7.a3	XP_044950852.1	luminal-binding protein 3 [Hordeum vulgare subsp. vulgare]	-189.721	0.42256	73100.7	665	150	120	23	19	36	28	1.28571	18.307	3	6
b10	b10.a8	b10.a8.a1	KAE8818732.1	Heat shock 70 kDa protein, mitochondrial [Hordeum vulgare]	-149.612	0.40407	73707.9	688	130	81	20	13	31	28	1.10714	11.798	2	6
b10	b10.a8	b10.a8.a2	XP_044977107.1	heat shock 70 kDa protein, mitochondrial-like [Hordeum vulgare subsp. vulgare]	-149.612	0.40407	73707.9	688	130	81	20	13	31	28	1.10714	11.798	2	6
b10	b10.a9	b10.a9.a1	BAJ92273.1	predicted protein [Hordeum vulgare subsp. vulgare]	-83.8156	0.25839	72862.6	685	48	25	12	9	16	31	0.516129	2.28193	4	6
b10	b10.a9	b10.a9.a2	BAJ93600.1	predicted protein [Hordeum vulgare subsp. vulgare]	-83.8156	0.25839	72862.6	685	48	25	12	9	16	31	0.516129	2.28193	4	6
b10	b10.a9	b10.a9.a3	BAK04297.1	predicted protein [Hordeum vulgare subsp. vulgare]	-83.8156	0.25839	72872.6	685	48	25	12	9	16	31	0.516129	2.28193	4	6
b10	b10.a9	b10.a9.a4	XP_044949803.1	heat shock 70 kDa protein, mitochondrial-like [Hordeum vulgare subsp. vulgare]	-83.8156	0.25839	72862.6	685	48	25	12	9	16	31	0.516129	2.28193	4	6
b10	b10.b10	b10.b10.a1	BAJ90989.1	predicted protein, partial [Hordeum vulgare subsp. vulgare]	-69.7654	0.17353	72742.5	680	52	3	9	2	14	30	0.466667	1.92864	2	6
b10	b10.b10	b10.b10.a2	BAK05861.1	predicted protein, partial [Hordeum vulgare subsp. vulgare]	-69.7654	0.17353	72742.5	680	52	3	9	2	14	30	0.466667	1.92864	2	6
b10	b10.b11	b10.b11.a1	KAE8776466.1	luminal-binding protein 3-like [Hordeum vulgare]	-51.5433	0.12217	73099.3	663	39	2	7	1	9	31	0.290323	0.951293	2	6
b10	b10.b11	b10.b11.a2	XP_044950199.1	heat shock 70 kDa protein BIP5-like [Hordeum vulgare subsp. vulgare]	-51.5433	0.12217	73071.3	663	39	2	7	1	9	30	0.3	0.995262	2	6
b10	b10.b12	b10.b12.a1	BAJ88022.1	predicted protein, partial [Hordeum vulgare subsp. vulgare]	-28.6687	0.08668	67779.5	623	29	2	5	2	7	23	0.304348	1.01534	1	6
b10	b10.b13	b10.b13.a1	KAE8805321.1	heat shock cognate 70 kDa protein-like [Hordeum vulgare]	-24.4671	0.0832	67828.4	613	35	12	4	2	7	27	0.259259	0.8166	1	6
b10	b10.b14	b10.b14.a1	BAJ95977.1	predicted protein [Hordeum vulgare subsp. vulgare]	-32.4547	0.10984	67454.3	610	19	13	6	5	6	25	0.24	0.737801	2	6
b10	b10.b14	b10.b14.a2	KAE8780797.1	heat shock cognate 70 kDa protein 2-like [Hordeum vulgare]	-32.4547	0.11002	67326.2	609	19	13	6	5	6	25	0.24	0.737801	2	6
b10	b10.b15	b10.b15.a1	BAK02646.1	predicted protein [Hordeum vulgare subsp. vulgare]	-28.8827	0.07716	71869.3	661	41	14	4	2	6	25	0.24	0.737801	1	6
b10	b10.b16	b10.b16.a1	BAK06498.1	predicted protein [Hordeum vulgare subsp. vulgare]	-16.5894	0.05873	71502.7	664	27	2	3	1	5	29	0.172414	0.487352	6	6
b10	b10.b16	b10.b16.a2	KAE8789063.1	luminal-binding protein 2-like [Hordeum vulgare]	-16.5894	0.05927	70987.4	658	27	2	3	1	5	30	0.166667	0.467799	6	6
b10	b10.b16	b10.b16.a3	KAE8789066.1	luminal-binding protein 2-like [Hordeum vulgare]	-16.5894	0.05927	70918.4	658	27	2	3	1	5	30	0.166667	0.467799	6	6
b10	b10.b16	b10.b16.a4	XP_044968590.1	heat shock 70 kDa protein BIP5-like [Hordeum vulgare subsp. vulgare]	-16.5894	0.05882	71475.7	663	27	2	3	1	5	29	0.172414	0.487352	6	6
b10	b10.b16	b10.b16.a5	XP_044968594.1	heat shock 70 kDa protein BIP5-like [Hordeum vulgare subsp. vulgare]	-16.5894	0.05882	71475.7	663	27	2	3	1	5	29	0.172414	0.487352	6	6
b10	b10.b16	b10.b16.a6	XP_044968596.1	heat shock 70 kDa protein BIP5-like [Hordeum vulgare subsp. vulgare]	-16.5894	0.05873	71446.7	664	27	2	3	1	5	29	0.172414	0.487352	6	6
b10	b10.b17	b10.b17.a1	BAJ98272.1	predicted protein [Hordeum vulgare subsp. vulgare]	-14.71	0.04032	67817	620	9	4	2	1	3	25	0.12	0.318257	1	5
b10	b10.b18	b10.b18.a1	XP_044953133.1	heat shock cognate 70 kDa protein-like [Hordeum vulgare subsp. vulgare]	-7.97634	0.04112	68247.8	608	10	4	2	1	2	28	0.0714286	0.178769	1	6
b11	b11.a1	b11.a1.a1	XP_044979737.1	ribonuclease TUDOR 1-like [Hordeum vulgare subsp. vulgare]	-222.493	0.48433	108558	989	135	135	33	33	39	42	0.928571	7.48343	1	6
b12	b12.a1	b12.a1.a1	CAZ64535.1	sucrose synthase [Hordeum vulgare subsp. vulgare]	-226.213	0.52104	92166	808	212	11	30	1	44	35	1.25714	17.0777	1	6
b12	b12.a2	b12.a2.a1	CAA46701.1	sucrose synthase [Hordeum vulgare subsp. vulgare]	-243.859	0.52292	92153.1	807	198	12	30	2	43	36	1.19444	14.6475	2	6
b12	b12.a2	b12.a2.a2	sp|P31922.1|SUS1_HORVU	RecName: Full=Sucrose synthase 1; AltName: Full=Sucrose-UDP glucosyltransferase 1	-243.859	0.52292	92153.1	807	198	12	30	2	43	36	1.19444	14.6475	2	6
b12	b12.a3	b12.a3.a1	XP_044964915.1	sucrose synthase 2 [Hordeum vulgare subsp. vulgare]	-144.94	0.36765	92528	816	112	70	23	16	29	36	0.805556	5.3908	2	6
b12	b12.a3	b12.a3.a2	XP_044964917.1	sucrose synthase 2 [Hordeum vulgare subsp. vulgare]	-144.94	0.36765	92528	816	112	70	23	16	29	36	0.805556	5.3908	2	6
b12	b12.a4	b12.a4.a1	BAK02964.1	predicted protein [Hordeum vulgare subsp. vulgare]	-80.0026	0.21104	92542	815	65	17	14	6	18	34	0.529412	2.38386	3	6
b12	b12.a4	b12.a4.a2	KAE8802354.1	Sucrose synthase 1 [Hordeum vulgare]	-80.0026	0.21104	92572	815	65	17	14	6	18	34	0.529412	2.38386	3	6
b12	b12.a4	b12.a4.a3	XP_044957319.1	sucrose synthase 1 [Hordeum vulgare subsp. vulgare]	-80.0026	0.21104	92542	815	65	17	14	6	18	34	0.529412	2.38386	3	6
b13	b13.a1	b13.a1.a1	AAS58474.1	coatomer alpha subunit [Hordeum vulgare subsp. vulgare]	-217.28	0.36617	135725	1218	140	76	33	18	38	63	0.603175	3.01028	3	6
b13	b13.a1	b13.a1.a2	KAE8818462.1	coatomer alpha subunit [Hordeum vulgare]	-217.28	0.36617	135755	1218	140	76	33	18	38	63	0.603175	3.01028	3	6
b13	b13.a1	b13.a1.a3	XP_044983325.1	coatomer subunit alpha-3-like [Hordeum vulgare subsp. vulgare]	-217.28	0.36617	135725	1218	140	76	33	18	38	63	0.603175	3.01028	3	6
b13	b13.a2	b13.a2.a1	KAE8786965.1	Coatomer subunit alpha-3 [Hordeum vulgare]	-122.599	0.23172	136273	1217	80	16	20	5	22	63	0.349206	1.23463	2	6
b13	b13.a2	b13.a2.a2	XP_044979989.1	coatomer subunit alpha-3 [Hordeum vulgare subsp. vulgare]	-122.599	0.23172	136273	1217	80	16	20	5	22	63	0.349206	1.23463	2	6
b14	b14.a1	b14.a1.a1	AAA81330.1	vacuolar ATPase B subunit [Hordeum vulgare]	-198.156	0.67213	53992.6	488	187	7	26	3	42	21	2	99	5	6
b14	b14.a1	b14.a1.a2	BAJ92821.1	predicted protein [Hordeum vulgare subsp. vulgare]	-198.156	0.67213	53992.6	488	187	7	26	3	42	21	2	99	5	6
b14	b14.a1	b14.a1.a3	BAJ96681.1	predicted protein [Hordeum vulgare subsp. vulgare]	-198.156	0.67213	53992.6	488	187	7	26	3	42	21	2	99	5	6
b14	b14.a1	b14.a1.a4	XP_044955907.1	V-type proton ATPase subunit B 1 [Hordeum vulgare subsp. vulgare]	-198.156	0.67213	53992.6	488	187	7	26	3	42	21	2	99	5	6
b14	b14.a1	b14.a1.a5	sp|Q40078.1|VATB1_HORVU	RecName: Full=V-type proton ATPase subunit B 1; Short=V-ATPase subunit B 1; AltName: Full=Vacuolar proton pump subunit B 1	-198.156	0.67213	53992.6	488	187	7	26	3	42	21	2	99	5	6
b14	b14.a2	b14.a2.a1	AAA81331.1	vacuolar ATPase B subunit [Hordeum vulgare]	-185.259	0.56729	53692.4	483	183	3	24	1	40	21	1.90476	79.3086	8	6
b14	b14.a2	b14.a2.a2	BAJ85174.1	predicted protein [Hordeum vulgare subsp. vulgare]	-185.259	0.56148	54195.6	488	183	3	24	1	40	21	1.90476	79.3086	8	6
b14	b14.a2	b14.a2.a3	BAJ87768.1	predicted protein [Hordeum vulgare subsp. vulgare]	-185.259	0.56148	54261.7	488	183	3	24	1	40	21	1.90476	79.3086	8	6
b14	b14.a2	b14.a2.a4	KAE8817716.1	V-type proton ATPase subunit B 2 [Hordeum vulgare]	-185.259	0.48841	62206.5	561	183	3	24	1	40	27	1.48148	29.3027	8	6
b14	b14.a2	b14.a2.a5	XP_044950691.1	V-type proton ATPase subunit B 2 [Hordeum vulgare subsp. vulgare]	-185.259	0.56148	54194.6	488	183	3	24	1	40	21	1.90476	79.3086	8	6
b14	b14.a2	b14.a2.a6	XP_044950692.1	V-type proton ATPase subunit B 2 [Hordeum vulgare subsp. vulgare]	-185.259	0.56148	54194.6	488	183	3	24	1	40	21	1.90476	79.3086	8	6
b14	b14.a2	b14.a2.a7	XP_044976849.1	V-type proton ATPase subunit B 2-like [Hordeum vulgare subsp. vulgare]	-185.259	0.56148	54283.7	488	183	3	24	1	40	21	1.90476	79.3086	8	6
b14	b14.a2	b14.a2.a8	sp|Q40079.1|VATB2_HORVU	RecName: Full=V-type proton ATPase subunit B 2; Short=V-ATPase subunit B 2; AltName: Full=Vacuolar proton pump subunit B 2	-185.259	0.56729	53692.4	483	183	3	24	1	40	21	1.90476	79.3086	8	6
b15	b15.a1	b15.a1.a1	CAY37672.1	unnamed protein product [Hordeum vulgare]	-192.819	0.46452	79897.1	747	173	173	24	24	44	26	1.69231	48.2388	3	6
b15	b15.a1	b15.a1.a2	KAE8798010.1	transketolase, chloroplastic [Hordeum vulgare]	-192.819	0.46452	80108.3	747	173	173	24	24	44	26	1.69231	48.2388	3	6
b15	b15.a1	b15.a1.a3	XP_044960850.1	transketolase, chloroplastic [Hordeum vulgare subsp. vulgare]	-192.819	0.46452	80108.3	747	173	173	24	24	44	26	1.69231	48.2388	3	6
b16	b16.a1	b16.a1.a1	KAE8820158.1	lipoxygenase [Hordeum vulgare]	-209.311	0.44077	99097	878	155	149	31	30	39	42	0.928571	7.48343	2	6
b16	b16.a1	b16.a1.a2	XP_044979837.1	probable linoleate 9S-lipoxygenase 4 [Hordeum vulgare subsp. vulgare]	-209.311	0.44077	99111.1	878	155	149	31	30	39	43	0.906977	7.07192	2	6
b16	b16.a2	b16.a2.a1	BAJ87153.1	predicted protein [Hordeum vulgare subsp. vulgare]	-188.721	0.40509	96584.4	864	100	84	26	21	31	40	0.775	4.95662	3	6
b16	b16.a2	b16.a2.a2	KAE8800043.1	lipoxygenase 2 [Hordeum vulgare]	-188.721	0.40509	96598.4	864	100	84	26	21	31	41	0.756098	4.70292	3	6
b16	b16.a2	b16.a2.a3	XP_044984680.1	putative linoleate 9S-lipoxygenase 3 [Hordeum vulgare subsp. vulgare]	-188.721	0.40509	96584.4	864	100	84	26	21	31	40	0.775	4.95662	3	6
b16	b16.a3	b16.a3.a1	AAA64893.1	lipoxygenase 1 [Hordeum vulgare]	-177.905	0.41067	96333.4	862	119	115	24	23	30	43	0.697674	3.98511	4	6
b16	b16.a3	b16.a3.a2	XP_044979834.1	linoleate 9S-lipoxygenase 1 [Hordeum vulgare subsp. vulgare]	-177.905	0.41067	96333.4	862	119	115	24	23	30	43	0.697674	3.98511	4	6
b16	b16.a3	b16.a3.a3	prf||2107185A	lipoxygenase	-177.905	0.41067	96333.4	862	119	115	24	23	30	43	0.697674	3.98511	4	6
b16	b16.a3	b16.a3.a4	sp|P29114.2|LOX1_HORVU	RecName: Full=Linoleate 9S-lipoxygenase 1; AltName: Full=Lipoxygenase 1	-177.905	0.41067	96333.4	862	119	115	24	23	30	43	0.697674	3.98511	4	6
b16	b16.a4	b16.a4.a1	BAJ91632.1	predicted protein [Hordeum vulgare subsp. vulgare]	-79.5836	0.19351	96460.6	863	44	18	13	6	15	46	0.326087	1.11879	4	6
b16	b16.a4	b16.a4.a2	KAE8800045.1	Lipoxygenase 2 [Hordeum vulgare]	-79.5836	0.19351	96460.6	863	44	18	13	6	15	46	0.326087	1.11879	4	6
b16	b16.a4	b16.a4.a3	KAE8800046.1	Lipoxygenase 2 [Hordeum vulgare]	-79.5836	0.19351	96460.6	863	44	18	13	6	15	46	0.326087	1.11879	4	6
b16	b16.a4	b16.a4.a4	XP_044984681.1	linoleate 9S-lipoxygenase 2-like [Hordeum vulgare subsp. vulgare]	-79.5836	0.19351	96460.6	863	44	18	13	6	15	46	0.326087	1.11879	4	6
b17	b17.a1	b17.a1.a1	XP_044964542.1	ferredoxin-dependent glutamate synthase, chloroplastic isoform X1 [Hordeum vulgare subsp. vulgare]	-220.725	0.26642	176783	1629	128	128	29	29	35	59	0.59322	2.91941	2	6
b17	b17.a1	b17.a1.a2	XP_044964543.1	ferredoxin-dependent glutamate synthase, chloroplastic isoform X2 [Hordeum vulgare subsp. vulgare]	-220.725	0.27024	174182	1606	128	128	29	29	35	60	0.583333	2.83119	2	6
b18	b18.a1	b18.a1.a1	BAJ85327.1	predicted protein [Hordeum vulgare subsp. vulgare]	-212.145	0.42695	110155	972	146	115	29	23	38	56	0.678571	3.77058	5	6
b18	b18.a1	b18.a1.a2	BAJ97144.1	predicted protein [Hordeum vulgare subsp. vulgare]	-212.145	0.42695	110097	972	146	115	29	23	38	56	0.678571	3.77058	5	6
b18	b18.a1	b18.a1.a3	BAK06909.1	predicted protein [Hordeum vulgare subsp. vulgare]	-212.145	0.42695	110155	972	146	115	29	23	38	56	0.678571	3.77058	5	6
b18	b18.a1	b18.a1.a4	KAE8802783.1	Phosphoenolpyruvate carboxylase 2 [Hordeum vulgare]	-212.145	0.42695	110155	972	146	115	29	23	38	56	0.678571	3.77058	5	6
b18	b18.a1	b18.a1.a5	XP_044950267.1	phosphoenolpyruvate carboxylase 2 [Hordeum vulgare subsp. vulgare]	-212.145	0.42695	110155	972	146	115	29	23	38	56	0.678571	3.77058	5	6
b18	b18.a2	b18.a2.a1	BAJ88050.1	predicted protein [Hordeum vulgare subsp. vulgare]	-135.224	0.26087	109487	966	73	37	17	9	20	51	0.392157	1.46693	4	6
b18	b18.a2	b18.a2.a2	BAJ94338.1	predicted protein [Hordeum vulgare subsp. vulgare]	-135.224	0.26087	109487	966	73	37	17	9	20	51	0.392157	1.46693	4	6
b18	b18.a2	b18.a2.a3	KAE8767855.1	phosphoenolpyruvate carboxylase 1-like [Hordeum vulgare]	-135.224	0.26277	108840	959	73	37	17	9	20	50	0.4	1.51189	4	6
b18	b18.a2	b18.a2.a4	XP_044958127.1	phosphoenolpyruvate carboxylase 1-like [Hordeum vulgare subsp. vulgare]	-135.224	0.26087	109487	966	73	37	17	9	20	51	0.392157	1.46693	4	6
b18	b18.a3	b18.a3.a1	BAJ87123.1	predicted protein [Hordeum vulgare subsp. vulgare]	-72.2742	0.16475	109086	959	39	10	12	5	14	45	0.311111	1.04697	2	6
b18	b18.a3	b18.a3.a2	XP_044953478.1	phosphoenolpyruvate carboxylase 1 [Hordeum vulgare subsp. vulgare]	-72.2742	0.16322	109870	968	39	10	12	5	14	45	0.311111	1.04697	2	6
b19	b19.a1	b19.a1.a1	KAE8768808.1	NADH-dependent glutamate synthase [Hordeum vulgare]	-187.133	0.18999	235376	2158	100	100	29	29	34	96	0.354167	1.2603	3	6
b19	b19.a1	b19.a1.a2	XP_044976672.1	glutamate synthase 1 [NADH], chloroplastic isoform X1 [Hordeum vulgare subsp. vulgare]	-187.133	0.18999	235389	2158	100	100	29	29	34	96	0.354167	1.2603	3	6
b19	b19.a1	b19.a1.a3	XP_044976673.1	glutamate synthase 1 [NADH], chloroplastic isoform X1 [Hordeum vulgare subsp. vulgare]	-187.133	0.18999	235389	2158	100	100	29	29	34	96	0.354167	1.2603	3	6
b20	b20.a1	b20.a1.a1	BAJ87658.1	predicted protein [Hordeum vulgare subsp. vulgare]	-214.335	0.58939	38844	358	214	62	21	5	40	14	2.85714	718.686	3	6
b20	b20.a1	b20.a1.a2	BAJ96363.1	predicted protein [Hordeum vulgare subsp. vulgare]	-214.335	0.58939	38844	358	214	62	21	5	40	14	2.85714	718.686	3	6
b20	b20.a1	b20.a1.a3	XP_044977864.1	fructose-bisphosphate aldolase 1, cytoplasmic [Hordeum vulgare subsp. vulgare]	-214.335	0.58939	38844	358	214	62	21	5	40	14	2.85714	718.686	3	6
b20	b20.a2	b20.a2.a1	XP_044977865.1	fructose-bisphosphate aldolase 1, cytoplasmic-like [Hordeum vulgare subsp. vulgare]	-199.335	0.58939	38900.1	358	186	34	20	4	37	14	2.64286	438.397	1	6
b20	b20.a3	b20.a3.a1	BAJ85287.1	predicted protein [Hordeum vulgare subsp. vulgare]	-37.8668	0.20833	37873.7	360	22	5	5	3	6	15	0.4	1.51189	3	6
b20	b20.a3	b20.a3.a2	BAJ88466.1	predicted protein [Hordeum vulgare subsp. vulgare]	-37.8668	0.20833	37873.7	360	22	5	5	3	6	15	0.4	1.51189	3	6
b20	b20.a3	b20.a3.a3	XP_044960425.1	fructose-bisphosphate aldolase 5, cytosolic-like [Hordeum vulgare subsp. vulgare]	-37.8668	0.20833	37873.7	360	22	5	5	3	6	15	0.4	1.51189	3	6
b21	b21.a1	b21.a1.a1	BAJ92965.1	predicted protein [Hordeum vulgare subsp. vulgare]	-206.939	0.37237	107254	999	143	120	25	23	35	39	0.897436	6.89652	3	6
b21	b21.a1	b21.a1.a2	KAE8782076.1	putative aconitate hydratase, cytoplasmic [Hordeum vulgare]	-206.939	0.37237	107266	999	143	120	25	23	35	39	0.897436	6.89652	3	6
b21	b21.a1	b21.a1.a3	XP_044982991.1	putative aconitate hydratase, cytoplasmic [Hordeum vulgare subsp. vulgare]	-206.939	0.37237	107381	999	143	120	25	23	35	39	0.897436	6.89652	3	6
b21	b21.a2	b21.a2.a1	BAJ85661.1	predicted protein [Hordeum vulgare subsp. vulgare]	-184.219	0.3872	106853	984	145	122	24	22	37	36	1.02778	9.6605	3	6
b21	b21.a2	b21.a2.a2	KAE8804072.1	putative aconitate hydratase, cytoplasmic [Hordeum vulgare]	-184.219	0.3872	106839	984	145	122	24	22	37	36	1.02778	9.6605	3	6
b21	b21.a2	b21.a2.a3	XP_044953793.1	putative aconitate hydratase, cytoplasmic [Hordeum vulgare subsp. vulgare]	-184.219	0.3872	106813	984	145	122	24	22	37	36	1.02778	9.6605	3	6
b22	b22.a1	b22.a1.a1	XP_044956338.1	6-phosphogluconate dehydrogenase, decarboxylating 1 [Hordeum vulgare subsp. vulgare]	-164.287	0.56994	52494.7	479	229	227	19	18	44	18	2.44444	277.256	3	6
b22	b22.a1	b22.a1.a2	XP_044956339.1	6-phosphogluconate dehydrogenase, decarboxylating 1 [Hordeum vulgare subsp. vulgare]	-164.287	0.56994	52494.7	479	229	227	19	18	44	18	2.44444	277.256	3	6
b22	b22.a1	b22.a1.a3	XP_044956340.1	6-phosphogluconate dehydrogenase, decarboxylating 1 [Hordeum vulgare subsp. vulgare]	-164.287	0.56994	52494.7	479	229	227	19	18	44	18	2.44444	277.256	3	6
b22	b22.a2	b22.a2.a1	BAK00156.1	predicted protein [Hordeum vulgare subsp. vulgare]	-141.519	0.501	53749.6	501	84	16	17	2	24	19	1.26316	17.3298	2	6
b22	b22.a2	b22.a2.a2	XP_044981281.1	6-phosphogluconate dehydrogenase, decarboxylating 2, chloroplastic [Hordeum vulgare subsp. vulgare]	-141.519	0.501	53750.6	501	84	16	17	2	24	19	1.26316	17.3298	2	6
b22	b22.a3	b22.a3.a1	KAE8773802.1	6-phosphogluconate dehydrogenase, decarboxylating 2, chloroplastic [Hordeum vulgare]	-128.058	0.48203	51187.2	473	69	1	16	1	21	18	1.16667	13.678	1	6
b23	b23.a1	b23.a1.a1	BAJ90283.1	predicted protein [Hordeum vulgare subsp. vulgare]	-242.109	0.64982	59319.9	554	237	50	24	6	45	25	1.8	62.0957	3	6
b23	b23.a1	b23.a1.a2	KAE8794881.1	ATP synthase beta subunit [Hordeum vulgare]	-242.109	0.64982	59289.9	554	237	50	24	6	45	25	1.8	62.0957	3	6
b23	b23.a1	b23.a1.a3	XP_044982578.1	ATP synthase subunit beta, mitochondrial-like [Hordeum vulgare subsp. vulgare]	-242.109	0.64982	59289.9	554	237	50	24	6	45	25	1.8	62.0957	3	6
b23	b23.a2	b23.a2.a1	BAJ95263.1	predicted protein [Hordeum vulgare subsp. vulgare]	-216.221	0.59347	58879.8	551	210	23	22	4	39	27	1.44444	26.8256	4	6
b23	b23.a2	b23.a2.a2	BAJ97326.1	predicted protein [Hordeum vulgare subsp. vulgare]	-216.221	0.59347	58879.8	551	210	23	22	4	39	27	1.44444	26.8256	4	6
b23	b23.a2	b23.a2.a3	KAE8802841.1	ATP synthase subunit beta, mitochondrial [Hordeum vulgare]	-216.221	0.59347	58879.8	551	210	23	22	4	39	27	1.44444	26.8256	4	6
b23	b23.a2	b23.a2.a4	XP_044976690.1	ATP synthase subunit beta, mitochondrial [Hordeum vulgare subsp. vulgare]	-216.221	0.59347	58879.8	551	210	23	22	4	39	27	1.44444	26.8256	4	6
b23	b23.a3	b23.a3.a1	ABK79420.1	ATP synthase CF1 beta subunit (chloroplast) [Hordeum vulgare subsp. vulgare]	-131.501	0.4759	53840.9	498	85	73	16	15	24	25	0.96	8.12011	84	6
b23	b23.a3	b23.a3.a2	AGP50762.1	ATP synthase CF1 beta subunit (chloroplast) [Hordeum vulgare subsp. vulgare]	-131.501	0.4759	53840.9	498	85	73	16	15	24	25	0.96	8.12011	84	6
b23	b23.a3	b23.a3.a3	AGP50838.1	ATP synthase CF1 beta subunit (chloroplast) [Hordeum vulgare subsp. spontaneum]	-131.501	0.4759	53840.9	498	85	73	16	15	24	25	0.96	8.12011	84	6
b23	b23.a3	b23.a3.a4	AGP50918.1	ATP synthase CF1 beta subunit (chloroplast) [Hordeum vulgare subsp. spontaneum]	-131.501	0.4759	53840.9	498	85	73	16	15	24	25	0.96	8.12011	84	6
b23	b23.a3	b23.a3.a5	AMA20253.1	ATP synthase CF1 beta subunit (chloroplast) [Hordeum vulgare subsp. vulgare]	-131.501	0.4759	53840.9	498	85	73	16	15	24	25	0.96	8.12011	84	6
b23	b23.a3	b23.a3.a6	ASD42719.1	ATP synthase CF1 beta subunit (chloroplast) [Hordeum vulgare]	-131.501	0.4759	53840.9	498	85	73	16	15	24	25	0.96	8.12011	84	6
b23	b23.a3	b23.a3.a7	ASD42796.1	ATP synthase CF1 beta subunit (chloroplast) [Hordeum vulgare]	-131.501	0.4759	53840.9	498	85	73	16	15	24	25	0.96	8.12011	84	6
b23	b23.a3	b23.a3.a8	CAY05889.1	unnamed protein product [Hordeum vulgare]	-131.501	0.4759	53840.9	498	85	73	16	15	24	25	0.96	8.12011	84	6
b23	b23.a3	b23.a3.a9	QDA21806.1	CF1 subunit beta (chloroplast) [Hordeum vulgare subsp. spontaneum]	-131.501	0.4759	53840.9	498	85	73	16	15	24	25	0.96	8.12011	84	6
b23	b23.a3	b23.a3.b10	QDA21889.1	CF1 subunit beta (chloroplast) [Hordeum vulgare subsp. spontaneum]	-131.501	0.4759	53871	498	85	73	16	15	24	25	0.96	8.12011	84	6
b23	b23.a3	b23.a3.b11	QGL07109.1	AtpB (chloroplast) [Hordeum vulgare subsp. spontaneum]	-131.501	0.4759	53840.9	498	85	73	16	15	24	25	0.96	8.12011	84	6
b23	b23.a3	b23.a3.b12	QGL07192.1	AtpB (chloroplast) [Hordeum vulgare subsp. spontaneum]	-131.501	0.4759	53840.9	498	85	73	16	15	24	25	0.96	8.12011	84	6
b23	b23.a3	b23.a3.b13	QGL07275.1	AtpB (chloroplast) [Hordeum vulgare subsp. spontaneum]	-131.501	0.4759	53840.9	498	85	73	16	15	24	25	0.96	8.12011	84	6
b23	b23.a3	b23.a3.b14	QGL07358.1	AtpB (chloroplast) [Hordeum vulgare subsp. spontaneum]	-131.501	0.4759	53840.9	498	85	73	16	15	24	25	0.96	8.12011	84	6
b23	b23.a3	b23.a3.b15	QGL07441.1	AtpB (chloroplast) [Hordeum vulgare subsp. spontaneum]	-131.501	0.4759	53840.9	498	85	73	16	15	24	25	0.96	8.12011	84	6
b23	b23.a3	b23.a3.b16	QGL07524.1	AtpB (chloroplast) [Hordeum vulgare subsp. spontaneum]	-131.501	0.4759	53840.9	498	85	73	16	15	24	25	0.96	8.12011	84	6
b23	b23.a3	b23.a3.b17	QGL07607.1	AtpB (chloroplast) [Hordeum vulgare subsp. spontaneum]	-131.501	0.4759	53840.9	498	85	73	16	15	24	25	0.96	8.12011	84	6
b23	b23.a3	b23.a3.b18	QGL07690.1	AtpB (chloroplast) [Hordeum vulgare subsp. spontaneum]	-131.501	0.4759	53840.9	498	85	73	16	15	24	25	0.96	8.12011	84	6
b23	b23.a3	b23.a3.b19	QGL07773.1	AtpB (chloroplast) [Hordeum vulgare subsp. spontaneum]	-131.501	0.4759	53840.9	498	85	73	16	15	24	25	0.96	8.12011	84	6
b23	b23.a3	b23.a3.b20	QGL07856.1	AtpB (chloroplast) [Hordeum vulgare subsp. spontaneum]	-131.501	0.4759	53840.9	498	85	73	16	15	24	25	0.96	8.12011	84	6
b23	b23.a3	b23.a3.b21	QGL07939.1	AtpB (chloroplast) [Hordeum vulgare subsp. vulgare]	-131.501	0.4759	53840.9	498	85	73	16	15	24	25	0.96	8.12011	84	6
b23	b23.a3	b23.a3.b22	QGL08022.1	AtpB (chloroplast) [Hordeum vulgare subsp. vulgare]	-131.501	0.4759	53840.9	498	85	73	16	15	24	25	0.96	8.12011	84	6
b23	b23.a3	b23.a3.b23	QGL08105.1	AtpB (chloroplast) [Hordeum vulgare subsp. vulgare]	-131.501	0.4759	53840.9	498	85	73	16	15	24	25	0.96	8.12011	84	6
b23	b23.a3	b23.a3.b24	QGL08188.1	AtpB (chloroplast) [Hordeum vulgare subsp. vulgare]	-131.501	0.4759	53840.9	498	85	73	16	15	24	25	0.96	8.12011	84	6
b23	b23.a3	b23.a3.b25	QGL08271.1	AtpB (chloroplast) [Hordeum vulgare subsp. vulgare]	-131.501	0.4759	53840.9	498	85	73	16	15	24	25	0.96	8.12011	84	6
b23	b23.a3	b23.a3.b26	QGL08354.1	AtpB (chloroplast) [Hordeum vulgare subsp. vulgare]	-131.501	0.4759	53840.9	498	85	73	16	15	24	25	0.96	8.12011	84	6
b23	b23.a3	b23.a3.b27	QGL08437.1	AtpB (chloroplast) [Hordeum vulgare subsp. vulgare]	-131.501	0.4759	53840.9	498	85	73	16	15	24	25	0.96	8.12011	84	6
b23	b23.a3	b23.a3.b28	QQL92757.1	ATP synthase CF1 beta subunit (chloroplast) [Hordeum vulgare]	-131.501	0.4759	53840.9	498	85	73	16	15	24	25	0.96	8.12011	84	6
b23	b23.a3	b23.a3.b29	QXE40112.1	ATP synthase CF1 beta subunit (chloroplast) [Hordeum vulgare f. agriocrithon]	-131.501	0.4759	53840.9	498	85	73	16	15	24	25	0.96	8.12011	84	6
b23	b23.a3	b23.a3.b30	QXE40195.1	ATP synthase CF1 beta subunit (chloroplast) [Hordeum vulgare var. distichon]	-131.501	0.4759	53840.9	498	85	73	16	15	24	25	0.96	8.12011	84	6
b23	b23.a3	b23.a3.b31	XP_044962803.1	ATP synthase subunit beta, chloroplastic [Hordeum vulgare subsp. vulgare]	-131.501	0.4759	53840.9	498	85	73	16	15	24	25	0.96	8.12011	84	6
b23	b23.a3	b23.a3.b32	XP_044962922.1	ATP synthase subunit beta, chloroplastic [Hordeum vulgare subsp. vulgare]	-131.501	0.4759	53840.9	498	85	73	16	15	24	25	0.96	8.12011	84	6
b23	b23.a3	b23.a3.b33	XP_044962953.1	ATP synthase subunit beta, chloroplastic [Hordeum vulgare subsp. vulgare]	-131.501	0.4759	53840.9	498	85	73	16	15	24	25	0.96	8.12011	84	6
b23	b23.a3	b23.a3.b34	XP_044963005.1	ATP synthase subunit beta, chloroplastic [Hordeum vulgare subsp. vulgare]	-131.501	0.4759	53840.9	498	85	73	16	15	24	25	0.96	8.12011	84	6
b23	b23.a3	b23.a3.b35	XP_044963023.1	ATP synthase subunit beta, chloroplastic [Hordeum vulgare subsp. vulgare]	-131.501	0.4759	53840.9	498	85	73	16	15	24	25	0.96	8.12011	84	6
b23	b23.a3	b23.a3.b36	XP_044963049.1	ATP synthase subunit beta, chloroplastic [Hordeum vulgare subsp. vulgare]	-131.501	0.4759	53840.9	498	85	73	16	15	24	25	0.96	8.12011	84	6
b23	b23.a3	b23.a3.b37	XP_044963061.1	ATP synthase subunit beta, chloroplastic [Hordeum vulgare subsp. vulgare]	-131.501	0.4759	53840.9	498	85	73	16	15	24	25	0.96	8.12011	84	6
b23	b23.a3	b23.a3.b38	XP_044963125.1	ATP synthase subunit beta, chloroplastic [Hordeum vulgare subsp. vulgare]	-131.501	0.4759	53840.9	498	85	73	16	15	24	25	0.96	8.12011	84	6
b23	b23.a3	b23.a3.b39	XP_044963134.1	ATP synthase subunit beta, chloroplastic [Hordeum vulgare subsp. vulgare]	-131.501	0.4759	53840.9	498	85	73	16	15	24	25	0.96	8.12011	84	6
b23	b23.a3	b23.a3.b40	XP_044963149.1	ATP synthase subunit beta, chloroplastic [Hordeum vulgare subsp. vulgare]	-131.501	0.4759	53840.9	498	85	73	16	15	24	25	0.96	8.12011	84	6
b23	b23.a3	b23.a3.b41	XP_044963164.1	ATP synthase subunit beta, chloroplastic [Hordeum vulgare subsp. vulgare]	-131.501	0.4759	53840.9	498	85	73	16	15	24	25	0.96	8.12011	84	6
b23	b23.a3	b23.a3.b42	XP_044963177.1	ATP synthase subunit beta, chloroplastic [Hordeum vulgare subsp. vulgare]	-131.501	0.4759	53840.9	498	85	73	16	15	24	25	0.96	8.12011	84	6
b23	b23.a3	b23.a3.b43	XP_044963187.1	ATP synthase subunit beta, chloroplastic [Hordeum vulgare subsp. vulgare]	-131.501	0.4759	53840.9	498	85	73	16	15	24	25	0.96	8.12011	84	6
b23	b23.a3	b23.a3.b44	XP_044963199.1	ATP synthase subunit beta, chloroplastic [Hordeum vulgare subsp. vulgare]	-131.501	0.4759	53840.9	498	85	73	16	15	24	25	0.96	8.12011	84	6
b23	b23.a3	b23.a3.b45	XP_044963216.1	ATP synthase subunit beta, chloroplastic [Hordeum vulgare subsp. vulgare]	-131.501	0.4759	53840.9	498	85	73	16	15	24	25	0.96	8.12011	84	6
b23	b23.a3	b23.a3.b46	XP_044963234.1	ATP synthase subunit beta, chloroplastic [Hordeum vulgare subsp. vulgare]	-131.501	0.4759	53840.9	498	85	73	16	15	24	25	0.96	8.12011	84	6
b23	b23.a3	b23.a3.b47	XP_044963251.1	ATP synthase subunit beta, chloroplastic [Hordeum vulgare subsp. vulgare]	-131.501	0.4759	53840.9	498	85	73	16	15	24	25	0.96	8.12011	84	6
b23	b23.a3	b23.a3.b48	XP_044963272.1	ATP synthase subunit beta, chloroplastic [Hordeum vulgare subsp. vulgare]	-131.501	0.4759	53840.9	498	85	73	16	15	24	25	0.96	8.12011	84	6
b23	b23.a3	b23.a3.b49	XP_044963324.1	ATP synthase subunit beta, chloroplastic [Hordeum vulgare subsp. vulgare]	-131.501	0.4759	53840.9	498	85	73	16	15	24	25	0.96	8.12011	84	6
b23	b23.a3	b23.a3.b50	XP_044963333.1	ATP synthase subunit beta, chloroplastic-like [Hordeum vulgare subsp. vulgare]	-131.501	0.50749	50548.2	467	85	73	16	15	24	24	1	9	84	6
b23	b23.a3	b23.a3.b51	XP_044963343.1	ATP synthase subunit beta, chloroplastic [Hordeum vulgare subsp. vulgare]	-131.501	0.4759	53840.9	498	85	73	16	15	24	25	0.96	8.12011	84	6
b23	b23.a3	b23.a3.b52	XP_044963366.1	ATP synthase subunit beta, chloroplastic [Hordeum vulgare subsp. vulgare]	-131.501	0.4759	53840.9	498	85	73	16	15	24	25	0.96	8.12011	84	6
b23	b23.a3	b23.a3.b53	XP_044963387.1	ATP synthase subunit beta, chloroplastic [Hordeum vulgare subsp. vulgare]	-131.501	0.4759	53840.9	498	85	73	16	15	24	25	0.96	8.12011	84	6
b23	b23.a3	b23.a3.b54	XP_044963396.1	ATP synthase subunit beta, chloroplastic [Hordeum vulgare subsp. vulgare]	-131.501	0.4759	53840.9	498	85	73	16	15	24	25	0.96	8.12011	84	6
b23	b23.a3	b23.a3.b55	XP_044963443.1	ATP synthase subunit beta, chloroplastic [Hordeum vulgare subsp. vulgare]	-131.501	0.4759	53840.9	498	85	73	16	15	24	25	0.96	8.12011	84	6
b23	b23.a3	b23.a3.b56	XP_044963450.1	ATP synthase subunit beta, chloroplastic [Hordeum vulgare subsp. vulgare]	-131.501	0.4759	53840.9	498	85	73	16	15	24	25	0.96	8.12011	84	6
b23	b23.a3	b23.a3.b57	XP_044963495.1	ATP synthase subunit beta, chloroplastic [Hordeum vulgare subsp. vulgare]	-131.501	0.4759	53840.9	498	85	73	16	15	24	25	0.96	8.12011	84	6
b23	b23.a3	b23.a3.b58	XP_044963510.1	ATP synthase subunit beta, chloroplastic [Hordeum vulgare subsp. vulgare]	-131.501	0.4759	53840.9	498	85	73	16	15	24	25	0.96	8.12011	84	6
b23	b23.a3	b23.a3.b59	XP_044963537.1	ATP synthase subunit beta, chloroplastic [Hordeum vulgare subsp. vulgare]	-131.501	0.4759	53840.9	498	85	73	16	15	24	25	0.96	8.12011	84	6
b23	b23.a3	b23.a3.b60	XP_044963565.1	ATP synthase subunit beta, chloroplastic [Hordeum vulgare subsp. vulgare]	-131.501	0.4759	53840.9	498	85	73	16	15	24	25	0.96	8.12011	84	6
b23	b23.a3	b23.a3.b61	XP_044963575.1	ATP synthase subunit beta, chloroplastic [Hordeum vulgare subsp. vulgare]	-131.501	0.4759	53840.9	498	85	73	16	15	24	25	0.96	8.12011	84	6
b23	b23.a3	b23.a3.b62	XP_044963620.1	ATP synthase subunit beta, chloroplastic [Hordeum vulgare subsp. vulgare]	-131.501	0.4759	53840.9	498	85	73	16	15	24	25	0.96	8.12011	84	6
b23	b23.a3	b23.a3.b63	XP_044963625.1	ATP synthase subunit beta, chloroplastic [Hordeum vulgare subsp. vulgare]	-131.501	0.4759	53840.9	498	85	73	16	15	24	25	0.96	8.12011	84	6
b23	b23.a3	b23.a3.b64	XP_044963643.1	ATP synthase subunit beta, chloroplastic [Hordeum vulgare subsp. vulgare]	-131.501	0.4759	53840.9	498	85	73	16	15	24	25	0.96	8.12011	84	6
b23	b23.a3	b23.a3.b65	XP_044963661.1	ATP synthase subunit beta, chloroplastic [Hordeum vulgare subsp. vulgare]	-131.501	0.4759	53840.9	498	85	73	16	15	24	25	0.96	8.12011	84	6
b23	b23.a3	b23.a3.b66	XP_044963670.1	ATP synthase subunit beta, chloroplastic [Hordeum vulgare subsp. vulgare]	-131.501	0.4759	53840.9	498	85	73	16	15	24	25	0.96	8.12011	84	6
b23	b23.a3	b23.a3.b67	XP_044963676.1	ATP synthase subunit beta, chloroplastic [Hordeum vulgare subsp. vulgare]	-131.501	0.4759	53840.9	498	85	73	16	15	24	25	0.96	8.12011	84	6
b23	b23.a3	b23.a3.b68	XP_044963683.1	ATP synthase subunit beta, chloroplastic [Hordeum vulgare subsp. vulgare]	-131.501	0.4759	53840.9	498	85	73	16	15	24	25	0.96	8.12011	84	6
b23	b23.a3	b23.a3.b69	XP_044963703.1	ATP synthase subunit beta, chloroplastic [Hordeum vulgare subsp. vulgare]	-131.501	0.4759	53840.9	498	85	73	16	15	24	25	0.96	8.12011	84	6
b23	b23.a3	b23.a3.b70	XP_044963711.1	ATP synthase subunit beta, chloroplastic [Hordeum vulgare subsp. vulgare]	-131.501	0.4759	53840.9	498	85	73	16	15	24	25	0.96	8.12011	84	6
b23	b23.a3	b23.a3.b71	XP_044963719.1	ATP synthase subunit beta, chloroplastic [Hordeum vulgare subsp. vulgare]	-131.501	0.4759	53840.9	498	85	73	16	15	24	25	0.96	8.12011	84	6
b23	b23.a3	b23.a3.b72	XP_044963725.1	ATP synthase subunit beta, chloroplastic [Hordeum vulgare subsp. vulgare]	-131.501	0.4759	53840.9	498	85	73	16	15	24	25	0.96	8.12011	84	6
b23	b23.a3	b23.a3.b73	XP_044963731.1	ATP synthase subunit beta, chloroplastic [Hordeum vulgare subsp. vulgare]	-131.501	0.4759	53840.9	498	85	73	16	15	24	25	0.96	8.12011	84	6
b23	b23.a3	b23.a3.b74	XP_044963746.1	ATP synthase subunit beta, chloroplastic [Hordeum vulgare subsp. vulgare]	-131.501	0.4759	53840.9	498	85	73	16	15	24	25	0.96	8.12011	84	6
b23	b23.a3	b23.a3.b75	XP_044963784.1	ATP synthase subunit beta, chloroplastic [Hordeum vulgare subsp. vulgare]	-131.501	0.4759	53840.9	498	85	73	16	15	24	25	0.96	8.12011	84	6
b23	b23.a3	b23.a3.b76	XP_044963793.1	ATP synthase subunit beta, chloroplastic [Hordeum vulgare subsp. vulgare]	-131.501	0.4759	53840.9	498	85	73	16	15	24	25	0.96	8.12011	84	6
b23	b23.a3	b23.a3.b77	XP_044963802.1	ATP synthase subunit beta, chloroplastic [Hordeum vulgare subsp. vulgare]	-131.501	0.4759	53840.9	498	85	73	16	15	24	25	0.96	8.12011	84	6
b23	b23.a3	b23.a3.b78	XP_044963819.1	ATP synthase subunit beta, chloroplastic [Hordeum vulgare subsp. vulgare]	-131.501	0.4759	53840.9	498	85	73	16	15	24	25	0.96	8.12011	84	6
b23	b23.a3	b23.a3.b79	XP_044963841.1	ATP synthase subunit beta, chloroplastic [Hordeum vulgare subsp. vulgare]	-131.501	0.4759	53840.9	498	85	73	16	15	24	25	0.96	8.12011	84	6
b23	b23.a3	b23.a3.b80	XP_044984524.1	ATP synthase subunit beta, chloroplastic [Hordeum vulgare subsp. vulgare]	-131.501	0.4759	53840.9	498	85	73	16	15	24	25	0.96	8.12011	84	6
b23	b23.a3	b23.a3.b81	YP_009649020.1	CF1 subunit beta (chloroplast) [Hordeum vulgare subsp. spontaneum]	-131.501	0.4759	53871	498	85	73	16	15	24	25	0.96	8.12011	84	6
b23	b23.a3	b23.a3.b82	YP_010144432.1	ATP synthase CF1 beta subunit (chloroplast) [Hordeum vulgare]	-131.501	0.4759	53840.9	498	85	73	16	15	24	25	0.96	8.12011	84	6
b23	b23.a3	b23.a3.b83	YP_874660.1	ATP synthase CF1 beta subunit (chloroplast) [Hordeum vulgare subsp. vulgare]	-131.501	0.4759	53840.9	498	85	73	16	15	24	25	0.96	8.12011	84	6
b23	b23.a3	b23.a3.b84	sp|P00828.2|ATPB_HORVU	RecName: Full=ATP synthase subunit beta, chloroplastic; AltName: Full=ATP synthase F1 sector subunit beta; AltName: Full=F-ATPase subunit beta	-131.501	0.4759	53840.9	498	85	73	16	15	24	25	0.96	8.12011	84	6
b23	b23.a4	b23.a4.a1	BAK06030.1	predicted protein [Hordeum vulgare subsp. vulgare]	-109.145	0.41006	55342.7	517	98	74	13	11	18	26	0.692308	3.92388	1	6
b23	b23.a5	b23.a5.a1	BAJ97146.1	predicted protein [Hordeum vulgare subsp. vulgare]	-16.6096	0.09312	53321.7	494	23	11	3	2	3	21	0.142857	0.389495	1	6
b24	b24.a1	b24.a1.a1	BAJ97194.1	predicted protein [Hordeum vulgare subsp. vulgare]	-207.435	0.47869	75571.9	704	191	142	25	20	41	31	1.32258	20.0175	3	6
b24	b24.a1	b24.a1.a2	KAE8780318.1	phenylalanine ammonia-lyase [Hordeum vulgare]	-207.435	0.47869	75571.9	704	191	142	25	20	41	31	1.32258	20.0175	3	6
b24	b24.a1	b24.a1.a3	XP_044951526.1	phenylalanine ammonia-lyase [Hordeum vulgare subsp. vulgare]	-207.435	0.47869	75571.9	704	191	142	25	20	41	31	1.32258	20.0175	3	6
b24	b24.a2	b24.a2.a1	BAJ87762.1	predicted protein [Hordeum vulgare subsp. vulgare]	-79.0097	0.21678	77071.3	715	69	11	11	4	14	35	0.4	1.51189	3	6
b24	b24.a2	b24.a2.a2	KAE8780314.1	Phenylalanine ammonia-lyase [Hordeum vulgare]	-79.0097	0.21678	77071.3	715	69	11	11	4	14	35	0.4	1.51189	3	6
b24	b24.a2	b24.a2.a3	XP_044950677.1	phenylalanine ammonia-lyase-like [Hordeum vulgare subsp. vulgare]	-79.0097	0.21678	77071.3	715	69	11	11	4	14	35	0.4	1.51189	3	6
b24	b24.a3	b24.a3.a1	BAF93189.1	putative phenylalanine ammonia-lyase, partial [Hordeum vulgare]	-47.0737	0.19336	55910.4	512	58	1	7	1	10	22	0.454545	1.84804	15	6
b24	b24.a3	b24.a3.a2	BAJ85028.1	predicted protein [Hordeum vulgare subsp. vulgare]	-47.0737	0.16019	66998.1	618	58	1	7	1	10	26	0.384615	1.42446	15	6
b24	b24.a3	b24.a3.a3	BAJ87596.1	predicted protein [Hordeum vulgare subsp. vulgare]	-47.0737	0.14003	76014.7	707	58	1	7	1	10	31	0.322581	1.10175	15	6
b24	b24.a3	b24.a3.a4	BAJ93084.1	predicted protein [Hordeum vulgare subsp. vulgare]	-47.0737	0.14003	76072.7	707	58	1	7	1	10	30	0.333333	1.15443	15	6
b24	b24.a3	b24.a3.a5	BAK02658.1	predicted protein [Hordeum vulgare subsp. vulgare]	-47.0737	0.14003	76038.7	707	58	1	7	1	10	30	0.333333	1.15443	15	6
b24	b24.a3	b24.a3.a6	KAE8784244.1	Phenylalanine ammonia-lyase [Hordeum vulgare]	-47.0737	0.14003	75957.7	707	58	1	7	1	10	29	0.344828	1.21222	15	6
b24	b24.a3	b24.a3.a7	KAE8811862.1	Phenylalanine ammonia-lyase [Hordeum vulgare]	-47.0737	0.14003	76131.8	707	58	1	7	1	10	30	0.333333	1.15443	15	6
b24	b24.a3	b24.a3.a8	KAE8811869.1	Phenylalanine ammonia-lyase [Hordeum vulgare]	-47.0737	0.15068	70742.1	657	58	1	7	1	10	27	0.37037	1.34623	15	6
b24	b24.a3	b24.a3.a9	KAE8814439.1	Phenylalanine ammonia-lyase [Hordeum vulgare]	-47.0737	0.13885	77061	713	58	1	7	1	10	30	0.333333	1.15443	15	6
b24	b24.a3	b24.a3.b10	KAE8814442.1	Phenylalanine ammonia-lyase [Hordeum vulgare]	-47.0737	0.13885	77075	713	58	1	7	1	10	30	0.333333	1.15443	15	6
b24	b24.a3	b24.a3.b11	XP_044965244.1	phenylalanine ammonia-lyase-like [Hordeum vulgare subsp. vulgare]	-47.0737	0.14003	76131.8	707	58	1	7	1	10	30	0.333333	1.15443	15	6
b24	b24.a3	b24.a3.b12	XP_044965246.1	phenylalanine ammonia-lyase-like [Hordeum vulgare subsp. vulgare]	-47.0737	0.14003	76053.7	707	58	1	7	1	10	30	0.333333	1.15443	15	6
b24	b24.a3	b24.a3.b13	XP_044965376.1	phenylalanine ammonia-lyase-like [Hordeum vulgare subsp. vulgare]	-47.0737	0.14003	75987.7	707	58	1	7	1	10	29	0.344828	1.21222	15	6
b24	b24.a3	b24.a3.b14	XP_044967189.1	phenylalanine ammonia-lyase-like [Hordeum vulgare subsp. vulgare]	-47.0737	0.13885	76998	713	58	1	7	1	10	30	0.333333	1.15443	15	6
b24	b24.a3	b24.a3.b15	XP_044967190.1	phenylalanine ammonia-lyase-like [Hordeum vulgare subsp. vulgare]	-47.0737	0.13885	76998	713	58	1	7	1	10	30	0.333333	1.15443	15	6
b24	b24.a4	b24.a4.a1	KAE8814447.1	Phenylalanine ammonia-lyase [Hordeum vulgare]	-46.9812	0.13043	77063	713	58	1	7	1	10	29	0.344828	1.21222	4	6
b24	b24.a4	b24.a4.a2	KAE8814451.1	Phenylalanine ammonia-lyase [Hordeum vulgare]	-46.9812	0.13043	77093	713	58	1	7	1	10	28	0.357143	1.27585	4	6
b24	b24.a4	b24.a4.a3	XP_044967186.1	phenylalanine ammonia-lyase [Hordeum vulgare subsp. vulgare]	-46.9812	0.13043	77093	713	58	1	7	1	10	28	0.357143	1.27585	4	6
b24	b24.a4	b24.a4.a4	XP_044967188.1	phenylalanine ammonia-lyase-like [Hordeum vulgare subsp. vulgare]	-46.9812	0.13043	77010.9	713	58	1	7	1	10	28	0.357143	1.27585	4	6
b25	b25.a1	b25.a1.a1	KAE8805265.1	Plasma membrane ATPase [Hordeum vulgare]	-228.53	0.34175	104570	951	178	165	27	25	40	41	0.97561	8.45387	2	6
b25	b25.a1	b25.a1.a2	XP_044968177.1	plasma membrane ATPase [Hordeum vulgare subsp. vulgare]	-228.53	0.34175	104570	951	178	165	27	25	40	41	0.97561	8.45387	2	6
b25	b25.a2	b25.a2.a1	KAE8818484.1	ATPase 11, plasma membrane-type [Hordeum vulgare]	-54.1587	0.10235	106614	977	39	26	8	6	10	40	0.25	0.778279	2	6
b25	b25.a2	b25.a2.a2	XP_044983476.1	ATPase 11, plasma membrane-type-like [Hordeum vulgare subsp. vulgare]	-54.1587	0.10183	107261	982	39	26	8	6	10	40	0.25	0.778279	2	6
b26	b26.a1	b26.a1.a1	XP_044977450.1	2,3-bisphosphoglycerate-independent phosphoglycerate mutase [Hordeum vulgare subsp. vulgare]	-216.31	0.63734	60643.9	557	158	143	26	24	36	24	1.5	30.6228	1	6
b26	b26.a2	b26.a2.a1	BAJ87052.1	predicted protein [Hordeum vulgare subsp. vulgare]	-63.768	0.23489	62847.2	579	29	14	8	6	12	20	0.6	2.98107	4	6
b26	b26.a2	b26.a2.a2	BAK07639.1	predicted protein [Hordeum vulgare subsp. vulgare]	-63.768	0.23489	62847.2	579	29	14	8	6	12	20	0.6	2.98107	4	6
b26	b26.a2	b26.a2.a3	KAE8810945.1	2,3-bisphosphoglycerate-independent phosphoglycerate mutase-like [Hordeum vulgare]	-63.768	0.23489	62847.2	579	29	14	8	6	12	20	0.6	2.98107	4	6
b26	b26.a2	b26.a2.a4	XP_044981655.1	2,3-bisphosphoglycerate-independent phosphoglycerate mutase-like [Hordeum vulgare subsp. vulgare]	-63.768	0.23489	62847.2	579	29	14	8	6	12	20	0.6	2.98107	4	6
b27	b27.a1	b27.a1.a1	BAJ89205.1	predicted protein [Hordeum vulgare subsp. vulgare]	-198.304	0.5653	56393.8	513	179	179	25	25	40	25	1.6	38.8107	3	6
b27	b27.a1	b27.a1.a2	KAE8821170.1	Protein disulfide-isomerase [Hordeum vulgare]	-198.304	0.5653	56393.8	513	179	179	25	25	40	25	1.6	38.8107	3	6
b27	b27.a1	b27.a1.a3	XP_044980566.1	protein disulfide-isomerase [Hordeum vulgare subsp. vulgare]	-198.304	0.5653	56393.8	513	179	179	25	25	40	25	1.6	38.8107	3	6
b28	b28.a1	b28.a1.a1	BAJ91066.1	predicted protein [Hordeum vulgare subsp. vulgare]	-216.568	0.54561	62725.7	581	170	170	23	23	33	26	1.26923	17.5879	4	6
b28	b28.a1	b28.a1.a2	BAJ92874.1	predicted protein [Hordeum vulgare subsp. vulgare]	-216.568	0.49377	69400.2	642	170	170	23	23	33	27	1.22222	15.681	4	6
b28	b28.a1	b28.a1.a3	KAE8786955.1	phosphoglucomutase [Hordeum vulgare]	-216.568	0.54561	62725.7	581	170	170	23	23	33	26	1.26923	17.5879	4	6
b28	b28.a1	b28.a1.a4	XP_044980003.1	phosphoglucomutase, cytoplasmic [Hordeum vulgare subsp. vulgare]	-216.568	0.48694	70259.7	651	170	170	23	23	33	29	1.13793	12.7382	4	6
b29	b29.a1	b29.a1.a1	XP_044966960.1	heat shock 70 kDa protein 15-like [Hordeum vulgare subsp. vulgare]	-240.127	0.40986	92356.3	832	138	85	27	17	34	34	1	9	1	6
b29	b29.a2	b29.a2.a1	KAE8772619.1	Heat shock 70 kDa protein 4L [Hordeum vulgare]	-125.362	0.23234	92620.8	835	69	16	15	5	20	36	0.555556	2.59381	2	6
b29	b29.a2	b29.a2.a2	XP_044966947.1	heat shock 70 kDa protein 15-like [Hordeum vulgare subsp. vulgare]	-125.362	0.23234	92620.8	835	69	16	15	5	20	36	0.555556	2.59381	2	6
b30	b30.a1	b30.a1.a1	XP_044976185.1	carbamoyl-phosphate synthase large chain, chloroplastic [Hordeum vulgare subsp. vulgare]	-184.51	0.39078	127598	1172	101	101	28	28	29	46	0.630435	3.27007	1	6
b31	b31.a1	b31.a1.a1	BAJ92414.1	predicted protein [Hordeum vulgare subsp. vulgare]	-169.208	0.54049	56880.2	494	179	28	21	3	36	20	1.8	62.0957	3	6
b31	b31.a1	b31.a1.a2	BAJ93193.1	predicted protein [Hordeum vulgare subsp. vulgare]	-169.208	0.54049	56880.2	494	179	28	21	3	36	20	1.8	62.0957	3	6
b31	b31.a1	b31.a1.a3	KAE8766839.1	Catalase isozyme 2 [Hordeum vulgare]	-169.208	0.54049	56880.2	494	179	28	21	3	36	20	1.8	62.0957	3	6
b31	b31.a2	b31.a2.a1	XP_044952263.1	catalase isozyme 2 isoform X1 [Hordeum vulgare subsp. vulgare]	-162.056	0.52024	56868.2	494	161	10	19	1	33	20	1.65	43.6684	3	6
b31	b31.a2	b31.a2.a2	XP_044952264.1	catalase isozyme 2 isoform X2 [Hordeum vulgare subsp. vulgare]	-162.056	0.52024	56868.2	494	161	10	19	1	33	20	1.65	43.6684	3	6
b31	b31.a2	b31.a2.a3	XP_044952265.1	catalase isozyme 2 isoform X3 [Hordeum vulgare subsp. vulgare]	-162.056	0.52881	56026.7	486	161	10	19	1	33	21	1.57143	36.2759	3	6
b31	b31.a3	b31.a3.a1	AAA96947.1	catalase [Hordeum vulgare subsp. vulgare]	-70.8881	0.2561	56550	492	64	29	10	7	12	19	0.631579	3.28133	11	6
b31	b31.a3	b31.a3.a2	BAJ84783.1	predicted protein [Hordeum vulgare subsp. vulgare]	-70.8881	0.2561	56550	492	64	29	10	7	12	19	0.631579	3.28133	11	6
b31	b31.a3	b31.a3.a3	BAJ97380.1	predicted protein [Hordeum vulgare subsp. vulgare]	-70.8881	0.2561	56550	492	64	29	10	7	12	19	0.631579	3.28133	11	6
b31	b31.a3	b31.a3.a4	BAK08157.1	predicted protein [Hordeum vulgare subsp. vulgare]	-70.8881	0.2561	56550	492	64	29	10	7	12	19	0.631579	3.28133	11	6
b31	b31.a3	b31.a3.a5	CAW55018.1	unnamed protein product [Hordeum vulgare]	-70.8881	0.2561	56550	492	64	29	10	7	12	19	0.631579	3.28133	11	6
b31	b31.a3	b31.a3.a6	CBC28633.1	unnamed protein product [Hordeum vulgare]	-70.8881	0.2561	56550	492	64	29	10	7	12	19	0.631579	3.28133	11	6
b31	b31.a3	b31.a3.a7	CBD25372.1	unnamed protein product [Hordeum vulgare]	-70.8881	0.2561	56550	492	64	29	10	7	12	19	0.631579	3.28133	11	6
b31	b31.a3	b31.a3.a8	KAE8796022.1	Catalase isozyme 1 [Hordeum vulgare]	-70.8881	0.2561	56550	492	64	29	10	7	12	19	0.631579	3.28133	11	6
b31	b31.a3	b31.a3.a9	QZB58897.1	catalase 1 [Hordeum vulgare subsp. vulgare]	-70.8881	0.2561	56550	492	64	29	10	7	12	19	0.631579	3.28133	11	6
b31	b31.a3	b31.a3.b10	XP_044956155.1	catalase isozyme 1 [Hordeum vulgare subsp. vulgare]	-70.8881	0.2561	56550	492	64	29	10	7	12	19	0.631579	3.28133	11	6
b31	b31.a3	b31.a3.b11	sp|P55307.1|CATA1_HORVU	RecName: Full=Catalase isozyme 1	-70.8881	0.2561	56550	492	64	29	10	7	12	19	0.631579	3.28133	11	6
b31	b31.a4	b31.a4.a1	BAJ86892.1	predicted protein [Hordeum vulgare subsp. vulgare]	-18.0214	0.06504	56532.1	492	16	4	3	1	3	18	0.166667	0.467799	5	6
b31	b31.a4	b31.a4.a2	BAJ88747.1	predicted protein [Hordeum vulgare subsp. vulgare]	-18.0214	0.06004	60716	533	16	4	3	1	3	19	0.157895	0.43845	5	6
b31	b31.a4	b31.a4.a3	BAJ90861.1	predicted protein [Hordeum vulgare subsp. vulgare]	-18.0214	0.06504	56532.1	492	16	4	3	1	3	18	0.166667	0.467799	5	6
b31	b31.a4	b31.a4.a4	KAE8808425.1	Catalase-1 [Hordeum vulgare]	-18.0214	0.06504	56532.1	492	16	4	3	1	3	18	0.166667	0.467799	5	6
b31	b31.a4	b31.a4.a5	XP_044983038.1	catalase-1 [Hordeum vulgare subsp. vulgare]	-18.0214	0.06504	56532.1	492	16	4	3	1	3	18	0.166667	0.467799	5	6
b32	b32.a1	b32.a1.a1	AKZ17608.1	UDP-arabinose mutase 1 [Hordeum vulgare]	-111.368	0.57143	41682.9	371	124	61	14	6	35	19	1.84211	68.5193	2	6
b32	b32.a1	b32.a1.a2	XP_044981377.1	UDP-arabinopyranose mutase 1 [Hordeum vulgare subsp. vulgare]	-111.368	0.57143	41682.9	371	124	61	14	6	35	19	1.84211	68.5193	2	6
b32	b32.a2	b32.a2.a1	AKZ17609.1	UDP-arabinose mutase 2 [Hordeum vulgare]	-79.9956	0.43213	40863.7	361	83	20	13	4	23	19	1.21053	15.2378	2	6
b32	b32.a2	b32.a2.a2	XP_044965046.1	UDP-arabinopyranose mutase 3 [Hordeum vulgare subsp. vulgare]	-79.9956	0.43213	40863.7	361	83	20	13	4	23	19	1.21053	15.2378	2	6
b32	b32.a3	b32.a3.a1	AKZ17610.1	UDP-arabinose mutase 3 [Hordeum vulgare]	-81.8245	0.42135	40474.3	356	78	45	11	6	21	18	1.16667	13.678	3	6
b32	b32.a3	b32.a3.a2	KAE8807891.1	UDP-arabinose mutase 3 [Hordeum vulgare]	-81.8245	0.42135	40506.3	356	78	45	11	6	21	18	1.16667	13.678	3	6
b32	b32.a3	b32.a3.a3	XP_044977131.1	UDP-arabinopyranose mutase 1-like [Hordeum vulgare subsp. vulgare]	-81.8245	0.42135	40506.3	356	78	45	11	6	21	18	1.16667	13.678	3	6
b32	b32.a4	b32.a4.a1	AKZ17611.1	UDP-arabinose mutase 4 [Hordeum vulgare]	-52.3643	0.20802	44642.2	399	39	31	8	7	9	19	0.473684	1.97635	5	6
b32	b32.a4	b32.a4.a2	BAJ88947.1	predicted protein [Hordeum vulgare subsp. vulgare]	-52.3643	0.21066	44395.4	394	39	31	8	7	9	18	0.5	2.16228	5	6
b32	b32.a4	b32.a4.a3	KAE8793078.1	amylogenin [Hordeum vulgare]	-52.3643	0.23851	38848.6	348	39	31	8	7	9	15	0.6	2.98107	5	6
b32	b32.a4	b32.a4.a4	XP_044968150.1	probable inactive UDP-arabinopyranose mutase 2 isoform X1 [Hordeum vulgare subsp. vulgare]	-52.3643	0.23851	38848.6	348	39	31	8	7	9	15	0.6	2.98107	5	6
b32	b32.a4	b32.a4.a5	XP_044968151.1	probable inactive UDP-arabinopyranose mutase 2 isoform X2 [Hordeum vulgare subsp. vulgare]	-52.3643	0.19302	48009	430	39	31	8	7	9	18	0.5	2.16228	5	6
b33	b33.a1	b33.a1.a1	KAE8778050.1	Endoglucanase 11 [Hordeum vulgare]	-151.873	0.10396	419134	3838	73	73	25	25	28	120	0.233333	0.711328	3	6
b33	b33.a1	b33.a1.a2	XP_044950668.1	titin isoform X1 [Hordeum vulgare subsp. vulgare]	-151.873	0.10396	419193	3838	73	73	25	25	28	117	0.239316	0.735067	3	6
b33	b33.a1	b33.a1.a3	XP_044950669.1	titin isoform X2 [Hordeum vulgare subsp. vulgare]	-151.873	0.10475	415982	3809	73	73	25	25	28	115	0.243478	0.751775	3	6
b34	b34.a1	b34.a1.a1	CAM58982.1	beta tubulin 4 [Hordeum vulgare subsp. vulgare]	-145.434	0.48322	50275.9	447	196	16	19	4	34	19	1.78947	60.5848	4	6
b34	b34.a1	b34.a1.a2	CAM58984.1	beta tubulin 6 [Hordeum vulgare subsp. vulgare]	-145.434	0.48539	50103.8	445	196	16	19	4	34	19	1.78947	60.5848	4	6
b34	b34.a1	b34.a1.a3	XP_044975123.1	tubulin beta-1 chain [Hordeum vulgare subsp. vulgare]	-145.434	0.48539	50103.8	445	196	16	19	4	34	19	1.78947	60.5848	4	6
b34	b34.a1	b34.a1.a4	XP_044976621.1	tubulin beta-5 chain [Hordeum vulgare subsp. vulgare]	-145.434	0.48322	50275.9	447	196	16	19	4	34	19	1.78947	60.5848	4	6
b34	b34.a2	b34.a2.a1	BAJ95180.1	predicted protein [Hordeum vulgare subsp. vulgare]	-145.042	0.44719	49938.7	445	195	19	18	2	31	19	1.63158	41.8133	5	6
b34	b34.a2	b34.a2.a2	BAJ97508.1	predicted protein [Hordeum vulgare subsp. vulgare]	-145.042	0.44719	49938.7	445	195	19	18	2	31	19	1.63158	41.8133	5	6
b34	b34.a2	b34.a2.a3	CAM58983.1	beta tubulin 5 [Hordeum vulgare subsp. vulgare]	-145.042	0.44719	49938.7	445	195	19	18	2	31	19	1.63158	41.8133	5	6
b34	b34.a2	b34.a2.a4	KAE8805906.1	beta tubulin 5 [Hordeum vulgare]	-145.042	0.44719	49938.7	445	195	19	18	2	31	19	1.63158	41.8133	5	6
b34	b34.a2	b34.a2.a5	XP_044985102.1	tubulin beta-4 chain [Hordeum vulgare subsp. vulgare]	-145.042	0.44719	49938.7	445	195	19	18	2	31	19	1.63158	41.8133	5	6
b34	b34.a3	b34.a3.a1	BAJ87463.1	predicted protein [Hordeum vulgare subsp. vulgare]	-128.313	0.40045	50161.7	447	195	3	17	1	30	17	1.76471	57.1709	8	6
b34	b34.a3	b34.a3.a2	BAJ92333.1	predicted protein [Hordeum vulgare subsp. vulgare]	-128.313	0.40045	50161.7	447	195	3	17	1	30	17	1.76471	57.1709	8	6
b34	b34.a3	b34.a3.a3	BAJ93445.1	predicted protein [Hordeum vulgare subsp. vulgare]	-128.313	0.40045	50161.7	447	195	3	17	1	30	17	1.76471	57.1709	8	6
b34	b34.a3	b34.a3.a4	CAA70891.1	beta-tubulin 1 [Hordeum vulgare subsp. vulgare]	-128.313	0.40045	50161.7	447	195	3	17	1	30	17	1.76471	57.1709	8	6
b34	b34.a3	b34.a3.a5	CAM58979.1	beta tubulin 1 [Hordeum vulgare subsp. vulgare]	-128.313	0.40045	50161.7	447	195	3	17	1	30	17	1.76471	57.1709	8	6
b34	b34.a3	b34.a3.a6	KAE8797749.1	Tubulin beta chain [Hordeum vulgare]	-128.313	0.38248	52529	468	195	3	17	1	30	18	1.66667	45.4159	8	6
b34	b34.a3	b34.a3.a7	XP_044977366.1	tubulin beta chain [Hordeum vulgare subsp. vulgare]	-128.313	0.35872	55728.6	499	195	3	17	1	30	18	1.66667	45.4159	8	6
b34	b34.a3	b34.a3.a8	sp|P93176.1|TBB_HORVU	RecName: Full=Tubulin beta chain; AltName: Full=Beta-tubulin	-128.313	0.40045	50161.7	447	195	3	17	1	30	17	1.76471	57.1709	8	6
b34	b34.a4	b34.a4.a1	BAK06418.1	predicted protein [Hordeum vulgare subsp. vulgare]	-149.786	0.46637	50205.8	446	181	21	19	4	29	19	1.52632	32.5982	4	6
b34	b34.a4	b34.a4.a2	CAM58981.1	beta tubulin 3 [Hordeum vulgare subsp. vulgare]	-149.786	0.46637	50205.8	446	181	21	19	4	29	19	1.52632	32.5982	4	6
b34	b34.a4	b34.a4.a3	KAE8780430.1	beta tubulin 3 [Hordeum vulgare]	-149.786	0.46637	50205.8	446	181	21	19	4	29	19	1.52632	32.5982	4	6
b34	b34.a4	b34.a4.a4	XP_044962516.1	tubulin beta-3 chain-like [Hordeum vulgare subsp. vulgare]	-149.786	0.46637	50205.8	446	181	21	19	4	29	19	1.52632	32.5982	4	6
b34	b34.a5	b34.a5.a1	BAK00571.1	predicted protein [Hordeum vulgare subsp. vulgare]	-134.532	0.41387	50067.8	447	184	6	17	2	28	19	1.47368	28.7635	3	6
b34	b34.a5	b34.a5.a2	CAM58986.1	beta tubulin 8 [Hordeum vulgare subsp. vulgare]	-134.532	0.41387	50067.8	447	184	6	17	2	28	19	1.47368	28.7635	3	6
b34	b34.a5	b34.a5.a3	XP_044983289.1	tubulin beta-2 chain [Hordeum vulgare subsp. vulgare]	-134.532	0.41387	50067.8	447	184	6	17	2	28	19	1.47368	28.7635	3	6
b34	b34.a6	b34.a6.a1	CAM58985.1	beta tubulin 7 [Hordeum vulgare subsp. vulgare]	-128.779	0.40632	49442.5	443	176	17	17	3	28	15	1.86667	72.5642	2	6
b34	b34.a6	b34.a6.a2	XP_044979440.1	tubulin beta-3 chain [Hordeum vulgare subsp. vulgare]	-128.779	0.40632	49442.5	443	176	17	17	3	28	15	1.86667	72.5642	2	6
b35	b35.a1	b35.a1.a1	XP_044966075.1	putative 12-oxophytodienoate reductase 5 [Hordeum vulgare subsp. vulgare]	-193.119	0.73204	40137.1	362	136	86	23	14	32	18	1.77778	58.9484	1	6
b35	b35.a2	b35.a2.a1	AFA51066.1	12-oxophytodienoic acid reductase [Hordeum vulgare]	-90.4145	0.46409	40275.3	362	72	15	13	3	19	17	1.11765	12.1113	2	6
b35	b35.a2	b35.a2.a2	XP_044953601.1	putative 12-oxophytodienoate reductase 5 [Hordeum vulgare subsp. vulgare]	-90.4145	0.46409	40231.3	362	72	15	13	3	19	17	1.11765	12.1113	2	6
b35	b35.a3	b35.a3.a1	KAE8790798.1	12-oxo-phytodienoic acid reductase [Hordeum vulgare]	-81.3617	0.38753	40696.4	369	42	33	12	10	12	16	0.75	4.62341	2	6
b35	b35.a3	b35.a3.a2	XP_044963909.1	putative 12-oxophytodienoate reductase 5 [Hordeum vulgare subsp. vulgare]	-81.3617	0.38753	40696.4	369	42	33	12	10	12	16	0.75	4.62341	2	6
b35	b35.a4	b35.a4.a1	BAJ93763.1	predicted protein [Hordeum vulgare subsp. vulgare]	-67.175	0.33149	40371.2	362	44	8	8	2	12	17	0.705882	4.08022	2	6
b35	b35.a4	b35.a4.a2	KAE8793645.1	12-oxophytodienoate reductase 1 [Hordeum vulgare]	-67.175	0.33149	40359.1	362	44	8	8	2	12	18	0.666667	3.64159	2	6
b35	b35.a5	b35.a5.a1	AGG17917.1	12-oxophytodienoic acid reductase 2 [Hordeum vulgare subsp. vulgare]	-47.7238	0.32787	40496.6	366	27	21	7	6	9	17	0.529412	2.38386	7	6
b35	b35.a5	b35.a5.a2	AGG17918.1	12-oxophytodienoic acid reductase 2 [Hordeum vulgare subsp. vulgare]	-47.7238	0.32787	40556.6	366	27	21	7	6	9	17	0.529412	2.38386	7	6
b35	b35.a5	b35.a5.a3	BAJ96259.1	predicted protein [Hordeum vulgare subsp. vulgare]	-47.7238	0.32787	40496.6	366	27	21	7	6	9	17	0.529412	2.38386	7	6
b35	b35.a5	b35.a5.a4	CAW44504.1	unnamed protein product [Hordeum vulgare]	-47.7238	0.32787	40496.6	366	27	21	7	6	9	17	0.529412	2.38386	7	6
b35	b35.a5	b35.a5.a5	CBC10019.1	unnamed protein product [Hordeum vulgare]	-47.7238	0.32787	40496.6	366	27	21	7	6	9	17	0.529412	2.38386	7	6
b35	b35.a5	b35.a5.a6	CBD26838.1	unnamed protein product [Hordeum vulgare]	-47.7238	0.32787	40496.6	366	27	21	7	6	9	17	0.529412	2.38386	7	6
b35	b35.a5	b35.a5.a7	XP_044966633.1	putative 12-oxophytodienoate reductase 11 [Hordeum vulgare subsp. vulgare]	-47.7238	0.32787	40496.6	366	27	21	7	6	9	17	0.529412	2.38386	7	6
b35	b35.a6	b35.a6.a1	XP_044960570.1	12-oxophytodienoate reductase 1-like [Hordeum vulgare subsp. vulgare]	-48.0592	0.27671	40518.2	365	30	17	8	5	9	18	0.5	2.16228	1	6
b36	b36.a1	b36.a1.a1	BAJ88218.1	predicted protein [Hordeum vulgare subsp. vulgare]	-148.96	0.41237	53224	485	201	31	18	4	33	19	1.73684	53.5559	3	6
b36	b36.a1	b36.a1.a2	CAJ01707.1	putative S-adenosylhomocystein hydrolase 2 [Hordeum vulgare subsp. vulgare]	-148.96	0.41237	53224	485	201	31	18	4	33	19	1.73684	53.5559	3	6
b36	b36.a1	b36.a1.a3	XP_044968082.1	adenosylhomocysteinase-like [Hordeum vulgare subsp. vulgare]	-148.96	0.41237	53224	485	201	31	18	4	33	19	1.73684	53.5559	3	6
b36	b36.a2	b36.a2.a1	XP_044968112.1	adenosylhomocysteinase [Hordeum vulgare subsp. vulgare]	-149.518	0.36289	53187.9	485	201	31	18	4	32	20	1.6	38.8107	1	6
b37	b37.a1	b37.a1.a1	KAE8769694.1	Phosphoglycerate kinase, cytosolic [Hordeum vulgare]	-171.161	0.70324	42134.7	401	180	122	21	14	34	24	1.41667	25.1016	2	6
b37	b37.a1	b37.a1.a2	XP_044955658.1	phosphoglycerate kinase, cytosolic [Hordeum vulgare subsp. vulgare]	-171.161	0.70324	42134.7	401	180	122	21	14	34	24	1.41667	25.1016	2	6
b37	b37.a2	b37.a2.a1	KAE8793197.1	Phosphoglycerate kinase, chloroplastic [Hordeum vulgare]	-123.61	0.53236	49544.5	479	83	64	17	15	21	28	0.75	4.62341	2	6
b37	b37.a2	b37.a2.a2	XP_044976213.1	phosphoglycerate kinase, chloroplastic [Hordeum vulgare subsp. vulgare]	-123.61	0.53236	49544.5	479	83	64	17	15	21	28	0.75	4.62341	2	6
b37	b37.a3	b37.a3.a1	KAE8804560.1	Phosphoglycerate kinase, cytosolic [Hordeum vulgare]	-75.648	0.29426	42092.4	401	53	4	10	3	15	21	0.714286	4.17947	1	6
b38	b38.a1	b38.a1.a1	KAE8778797.1	patellin-3-like [Hordeum vulgare]	-173.898	0.54237	64048.7	590	121	43	21	8	31	26	1.19231	14.5707	2	6
b38	b38.a1	b38.a1.a2	XP_044979194.1	patellin-3-like [Hordeum vulgare subsp. vulgare]	-173.898	0.48485	71372.6	660	121	43	21	8	31	27	1.14815	13.0653	2	6
b38	b38.a2	b38.a2.a1	BAK04984.1	predicted protein [Hordeum vulgare subsp. vulgare]	-124.973	0.29222	73471.8	681	92	14	15	2	24	24	1	9	1	6
b38	b38.a3	b38.a3.a1	BAJ87818.1	predicted protein [Hordeum vulgare subsp. vulgare]	-84.6487	0.27241	63207.3	580	66	36	12	8	20	23	0.869565	6.40568	3	6
b38	b38.a3	b38.a3.a2	KAE8768082.1	patellin-3-like [Hordeum vulgare]	-84.6487	0.27288	63093.2	579	66	36	12	8	20	24	0.833333	5.81292	3	6
b38	b38.a3	b38.a3.a3	XP_044977532.1	patellin-3-like isoform X1 [Hordeum vulgare subsp. vulgare]	-84.6487	0.27288	63065.2	579	66	36	12	8	20	24	0.833333	5.81292	3	6
b39	b39.a1	b39.a1.a1	XP_044985769.1	alpha-mannosidase At3g26720-like [Hordeum vulgare subsp. vulgare]	-156.784	0.28389	113735	1018	121	121	22	22	28	42	0.666667	3.64159	1	6
b40	b40.a1	b40.a1.a1	AAT80326.1	UDP-D-glucuronate decarboxylase [Hordeum vulgare]	-133.924	0.64655	38948	348	130	126	16	15	31	16	1.9375	85.5964	5	6
b40	b40.a1	b40.a1.a2	BAJ90511.1	predicted protein [Hordeum vulgare subsp. vulgare]	-133.924	0.64655	38948	348	130	126	16	15	31	16	1.9375	85.5964	5	6
b40	b40.a1	b40.a1.a3	KAE8791689.1	UDP-D-glucuronate decarboxylase [Hordeum vulgare]	-133.924	0.64655	38948	348	130	126	16	15	31	16	1.9375	85.5964	5	6
b40	b40.a1	b40.a1.a4	XP_044981997.1	UDP-glucuronic acid decarboxylase 6 [Hordeum vulgare subsp. vulgare]	-133.924	0.64655	38948	348	130	126	16	15	31	16	1.9375	85.5964	5	6
b40	b40.a1	b40.a1.a5	XP_044981998.1	UDP-glucuronic acid decarboxylase 6 [Hordeum vulgare subsp. vulgare]	-133.924	0.64655	38948	348	130	126	16	15	31	16	1.9375	85.5964	5	6
b40	b40.a2	b40.a2.a1	AAT80328.1	UDP-D-glucuronate decarboxylase [Hordeum vulgare]	-80.5743	0.43636	42375.9	385	47	13	11	4	14	18	0.777778	4.99484	4	6
b40	b40.a2	b40.a2.a2	BAJ85483.1	predicted protein [Hordeum vulgare subsp. vulgare]	-80.5743	0.38532	47897.8	436	47	13	11	4	14	22	0.636364	3.32876	4	6
b40	b40.a2	b40.a2.a3	KAE8770062.1	UDP-D-glucuronate decarboxylase [Hordeum vulgare]	-80.5743	0.38532	47897.8	436	47	13	11	4	14	22	0.636364	3.32876	4	6
b40	b40.a2	b40.a2.a4	XP_044964358.1	UDP-glucuronic acid decarboxylase 4-like [Hordeum vulgare subsp. vulgare]	-80.5743	0.38532	47897.8	436	47	13	11	4	14	22	0.636364	3.32876	4	6
b40	b40.a3	b40.a3.a1	AAT80327.1	UDP-D-glucuronate decarboxylase, partial [Hordeum vulgare]	-61.7219	0.3425	44016.7	400	39	11	9	3	11	17	0.647059	3.43669	2	6
b40	b40.a3	b40.a3.a2	XP_044973137.1	UDP-glucuronic acid decarboxylase 2-like [Hordeum vulgare subsp. vulgare]	-61.7219	0.30926	48188.8	443	39	11	9	3	11	18	0.611111	3.08424	2	6
b40	b40.a4	b40.a4.a1	AAT80325.1	UDP-D-glucuronate decarboxylase [Hordeum vulgare]	-50.3018	0.19853	45512.7	408	28	10	7	4	8	21	0.380952	1.4041	2	6
b40	b40.a4	b40.a4.a2	XP_044977784.1	UDP-glucuronic acid decarboxylase 1-like [Hordeum vulgare subsp. vulgare]	-50.3018	0.19853	45512.7	408	28	10	7	4	8	21	0.380952	1.4041	2	6
b41	b41.a1	b41.a1.a1	XP_044951228.1	tripeptidyl-peptidase 2 [Hordeum vulgare subsp. vulgare]	-145.044	0.25479	148768	1358	88	88	24	24	26	59	0.440678	1.75853	1	6
b42	b42.a1	b42.a1.a1	ANI86426.1	ATPase subunit 1 (mitochondrion) [Hordeum vulgare subsp. vulgare]	-139.385	0.45187	55271.7	509	155	153	18	17	32	24	1.33333	20.5443	22	6
b42	b42.a1	b42.a1.a2	BAV58122.1	ATP synthase subunit 1 (mitochondrion) [Hordeum vulgare subsp. spontaneum]	-139.385	0.45187	55271.7	509	155	153	18	17	32	24	1.33333	20.5443	22	6
b42	b42.a1	b42.a1.a3	BAV58156.1	ATP synthase subunit 1 (mitochondrion) [Hordeum vulgare subsp. vulgare]	-139.385	0.45187	55271.7	509	155	153	18	17	32	24	1.33333	20.5443	22	6
b42	b42.a1	b42.a1.a4	QGK85877.1	ATP synthase subunit 1 (mitochondrion) [Hordeum vulgare subsp. vulgare]	-139.385	0.45187	55271.7	509	155	153	18	17	32	24	1.33333	20.5443	22	6
b42	b42.a1	b42.a1.a5	QGK85915.1	ATP synthase subunit 1 (mitochondrion) [Hordeum vulgare subsp. vulgare]	-139.385	0.45187	55271.7	509	155	153	18	17	32	24	1.33333	20.5443	22	6
b42	b42.a1	b42.a1.a6	QGK85953.1	ATP synthase subunit 1 (mitochondrion) [Hordeum vulgare subsp. vulgare]	-139.385	0.45187	55271.7	509	155	153	18	17	32	24	1.33333	20.5443	22	6
b42	b42.a1	b42.a1.a7	QGK85991.1	ATP synthase subunit 1 (mitochondrion) [Hordeum vulgare subsp. vulgare]	-139.385	0.45187	55271.7	509	155	153	18	17	32	24	1.33333	20.5443	22	6
b42	b42.a1	b42.a1.a8	QGK86029.1	ATP synthase subunit 1 (mitochondrion) [Hordeum vulgare subsp. spontaneum]	-139.385	0.45187	55271.7	509	155	153	18	17	32	24	1.33333	20.5443	22	6
b42	b42.a1	b42.a1.a9	QGK86067.1	ATP synthase subunit 1 (mitochondrion) [Hordeum vulgare subsp. spontaneum]	-139.385	0.45187	55271.7	509	155	153	18	17	32	24	1.33333	20.5443	22	6
b42	b42.a1	b42.a1.b10	QGK86105.1	ATP synthase subunit 1 (mitochondrion) [Hordeum vulgare subsp. spontaneum]	-139.385	0.45187	55271.7	509	155	153	18	17	32	24	1.33333	20.5443	22	6
b42	b42.a1	b42.a1.b11	QGK86143.1	ATP synthase subunit 1 (mitochondrion) [Hordeum vulgare subsp. spontaneum]	-139.385	0.45187	55271.7	509	155	153	18	17	32	24	1.33333	20.5443	22	6
b42	b42.a1	b42.a1.b12	QGK86181.1	ATP synthase subunit 1 (mitochondrion) [Hordeum vulgare subsp. spontaneum]	-139.385	0.45187	55271.7	509	155	153	18	17	32	24	1.33333	20.5443	22	6
b42	b42.a1	b42.a1.b13	QGK86219.1	ATP synthase subunit 1 (mitochondrion) [Hordeum vulgare subsp. vulgare]	-139.385	0.45187	55271.7	509	155	153	18	17	32	24	1.33333	20.5443	22	6
b42	b42.a1	b42.a1.b14	QGK86257.1	ATP synthase subunit 1 (mitochondrion) [Hordeum vulgare subsp. vulgare]	-139.385	0.45187	55271.7	509	155	153	18	17	32	24	1.33333	20.5443	22	6
b42	b42.a1	b42.a1.b15	QGK86295.1	ATP synthase subunit 1 (mitochondrion) [Hordeum vulgare subsp. spontaneum]	-139.385	0.45187	55271.7	509	155	153	18	17	32	24	1.33333	20.5443	22	6
b42	b42.a1	b42.a1.b16	QGK86333.1	ATP synthase subunit 1 (mitochondrion) [Hordeum vulgare subsp. spontaneum]	-139.385	0.45187	55271.7	509	155	153	18	17	32	24	1.33333	20.5443	22	6
b42	b42.a1	b42.a1.b17	QGK86371.1	ATP synthase subunit 1 (mitochondrion) [Hordeum vulgare subsp. vulgare]	-139.385	0.45187	55271.7	509	155	153	18	17	32	24	1.33333	20.5443	22	6
b42	b42.a1	b42.a1.b18	QGK86409.1	ATP synthase subunit 1 (mitochondrion) [Hordeum vulgare subsp. spontaneum]	-139.385	0.45187	55271.7	509	155	153	18	17	32	24	1.33333	20.5443	22	6
b42	b42.a1	b42.a1.b19	QGK86447.1	ATP synthase subunit 1 (mitochondrion) [Hordeum vulgare subsp. spontaneum]	-139.385	0.45187	55271.7	509	155	153	18	17	32	24	1.33333	20.5443	22	6
b42	b42.a1	b42.a1.b20	QGK86485.1	ATP synthase subunit 1 (mitochondrion) [Hordeum vulgare subsp. spontaneum]	-139.385	0.45187	55271.7	509	155	153	18	17	32	24	1.33333	20.5443	22	6
b42	b42.a1	b42.a1.b21	XP_044962784.1	ATP synthase subunit alpha, mitochondrial [Hordeum vulgare subsp. vulgare]	-139.385	0.45187	55271.7	509	155	153	18	17	32	24	1.33333	20.5443	22	6
b42	b42.a1	b42.a1.b22	XP_044962895.1	ATP synthase subunit alpha, mitochondrial [Hordeum vulgare subsp. vulgare]	-139.385	0.45187	55271.7	509	155	153	18	17	32	24	1.33333	20.5443	22	6
b42	b42.a2	b42.a2.a1	ABK79410.1	ATP synthase CF1 alpha subunit (chloroplast) [Hordeum vulgare subsp. vulgare]	-68.7846	0.28571	55260.3	504	55	37	10	8	15	24	0.625	3.21697	63	6
b42	b42.a2	b42.a2.a2	AGP50752.1	ATP synthase CF1 alpha subunit (chloroplast) [Hordeum vulgare subsp. vulgare]	-68.7846	0.28571	55260.3	504	55	37	10	8	15	24	0.625	3.21697	63	6
b42	b42.a2	b42.a2.a3	AGP50828.1	ATP synthase CF1 alpha subunit (chloroplast) [Hordeum vulgare subsp. spontaneum]	-68.7846	0.28571	55260.3	504	55	37	10	8	15	24	0.625	3.21697	63	6
b42	b42.a2	b42.a2.a4	AGP50908.1	ATP synthase CF1 alpha subunit (chloroplast) [Hordeum vulgare subsp. spontaneum]	-68.7846	0.28571	55260.3	504	55	37	10	8	15	24	0.625	3.21697	63	6
b42	b42.a2	b42.a2.a5	AMA20243.1	ATP synthase CF1 alpha subunit (chloroplast) [Hordeum vulgare subsp. vulgare]	-68.7846	0.28571	55260.3	504	55	37	10	8	15	24	0.625	3.21697	63	6
b42	b42.a2	b42.a2.a6	ASD42717.1	ATP synthase CF1 alpha subunit (chloroplast) [Hordeum vulgare]	-68.7846	0.28571	55260.3	504	55	37	10	8	15	24	0.625	3.21697	63	6
b42	b42.a2	b42.a2.a7	ASD42794.1	ATP synthase CF1 alpha subunit (chloroplast) [Hordeum vulgare]	-68.7846	0.28571	55260.3	504	55	37	10	8	15	24	0.625	3.21697	63	6
b42	b42.a2	b42.a2.a8	KAE8789534.1	hypothetical protein D1007_36170 [Hordeum vulgare]	-68.7846	0.28571	55260.3	504	55	37	10	8	15	24	0.625	3.21697	63	6
b42	b42.a2	b42.a2.a9	QDA21796.1	CF1 subunit alpha (chloroplast) [Hordeum vulgare subsp. spontaneum]	-68.7846	0.28571	55260.3	504	55	37	10	8	15	24	0.625	3.21697	63	6
b42	b42.a2	b42.a2.b10	QDA21879.1	CF1 subunit alpha (chloroplast) [Hordeum vulgare subsp. spontaneum]	-68.7846	0.28571	55260.3	504	55	37	10	8	15	24	0.625	3.21697	63	6
b42	b42.a2	b42.a2.b11	QGL07099.1	AtpA (chloroplast) [Hordeum vulgare subsp. spontaneum]	-68.7846	0.28571	55260.3	504	55	37	10	8	15	24	0.625	3.21697	63	6
b42	b42.a2	b42.a2.b12	QGL07182.1	AtpA (chloroplast) [Hordeum vulgare subsp. spontaneum]	-68.7846	0.28571	55260.3	504	55	37	10	8	15	24	0.625	3.21697	63	6
b42	b42.a2	b42.a2.b13	QGL07265.1	AtpA (chloroplast) [Hordeum vulgare subsp. spontaneum]	-68.7846	0.28571	55260.3	504	55	37	10	8	15	24	0.625	3.21697	63	6
b42	b42.a2	b42.a2.b14	QGL07348.1	AtpA (chloroplast) [Hordeum vulgare subsp. spontaneum]	-68.7846	0.28571	55260.3	504	55	37	10	8	15	24	0.625	3.21697	63	6
b42	b42.a2	b42.a2.b15	QGL07431.1	AtpA (chloroplast) [Hordeum vulgare subsp. spontaneum]	-68.7846	0.28571	55260.3	504	55	37	10	8	15	24	0.625	3.21697	63	6
b42	b42.a2	b42.a2.b16	QGL07514.1	AtpA (chloroplast) [Hordeum vulgare subsp. spontaneum]	-68.7846	0.28571	55260.3	504	55	37	10	8	15	24	0.625	3.21697	63	6
b42	b42.a2	b42.a2.b17	QGL07597.1	AtpA (chloroplast) [Hordeum vulgare subsp. spontaneum]	-68.7846	0.28571	55260.3	504	55	37	10	8	15	24	0.625	3.21697	63	6
b42	b42.a2	b42.a2.b18	QGL07680.1	AtpA (chloroplast) [Hordeum vulgare subsp. spontaneum]	-68.7846	0.28571	55260.3	504	55	37	10	8	15	24	0.625	3.21697	63	6
b42	b42.a2	b42.a2.b19	QGL07763.1	AtpA (chloroplast) [Hordeum vulgare subsp. spontaneum]	-68.7846	0.28571	55260.3	504	55	37	10	8	15	24	0.625	3.21697	63	6
b42	b42.a2	b42.a2.b20	QGL07846.1	AtpA (chloroplast) [Hordeum vulgare subsp. spontaneum]	-68.7846	0.28571	55260.3	504	55	37	10	8	15	24	0.625	3.21697	63	6
b42	b42.a2	b42.a2.b21	QGL07929.1	AtpA (chloroplast) [Hordeum vulgare subsp. vulgare]	-68.7846	0.28571	55260.3	504	55	37	10	8	15	24	0.625	3.21697	63	6
b42	b42.a2	b42.a2.b22	QGL08012.1	AtpA (chloroplast) [Hordeum vulgare subsp. vulgare]	-68.7846	0.28571	55260.3	504	55	37	10	8	15	24	0.625	3.21697	63	6
b42	b42.a2	b42.a2.b23	QGL08095.1	AtpA (chloroplast) [Hordeum vulgare subsp. vulgare]	-68.7846	0.28571	55260.3	504	55	37	10	8	15	24	0.625	3.21697	63	6
b42	b42.a2	b42.a2.b24	QGL08178.1	AtpA (chloroplast) [Hordeum vulgare subsp. vulgare]	-68.7846	0.28571	55260.3	504	55	37	10	8	15	24	0.625	3.21697	63	6
b42	b42.a2	b42.a2.b25	QGL08261.1	AtpA (chloroplast) [Hordeum vulgare subsp. vulgare]	-68.7846	0.28571	55260.3	504	55	37	10	8	15	24	0.625	3.21697	63	6
b42	b42.a2	b42.a2.b26	QGL08344.1	AtpA (chloroplast) [Hordeum vulgare subsp. vulgare]	-68.7846	0.28571	55260.3	504	55	37	10	8	15	24	0.625	3.21697	63	6
b42	b42.a2	b42.a2.b27	QGL08427.1	AtpA (chloroplast) [Hordeum vulgare subsp. vulgare]	-68.7846	0.28571	55260.3	504	55	37	10	8	15	24	0.625	3.21697	63	6
b42	b42.a2	b42.a2.b28	QQL92756.1	ATP synthase CF1 alpha subunit (chloroplast) [Hordeum vulgare]	-68.7846	0.28571	55260.3	504	55	37	10	8	15	24	0.625	3.21697	63	6
b42	b42.a2	b42.a2.b29	QXE40102.1	ATP synthase CF1 alpha subunit (chloroplast) [Hordeum vulgare f. agriocrithon]	-68.7846	0.28571	55260.3	504	55	37	10	8	15	24	0.625	3.21697	63	6
b42	b42.a2	b42.a2.b30	QXE40185.1	ATP synthase CF1 alpha subunit (chloroplast) [Hordeum vulgare var. distichon]	-68.7846	0.28571	55260.3	504	55	37	10	8	15	24	0.625	3.21697	63	6
b42	b42.a2	b42.a2.b31	XP_044953070.1	ATP synthase subunit alpha, chloroplastic-like [Hordeum vulgare subsp. vulgare]	-68.7846	0.28571	55302.3	504	55	37	10	8	15	24	0.625	3.21697	63	6
b42	b42.a2	b42.a2.b32	XP_044962801.1	ATP synthase subunit alpha, chloroplastic [Hordeum vulgare subsp. vulgare]	-68.7846	0.28571	55260.3	504	55	37	10	8	15	24	0.625	3.21697	63	6
b42	b42.a2	b42.a2.b33	XP_044962802.1	ATP synthase subunit alpha, chloroplastic [Hordeum vulgare subsp. vulgare]	-68.7846	0.28571	55260.3	504	55	37	10	8	15	24	0.625	3.21697	63	6
b42	b42.a2	b42.a2.b34	XP_044962810.1	ATP synthase subunit alpha, chloroplastic [Hordeum vulgare subsp. vulgare]	-68.7846	0.28571	55260.3	504	55	37	10	8	15	24	0.625	3.21697	63	6
b42	b42.a2	b42.a2.b35	XP_044962921.1	ATP synthase subunit alpha, chloroplastic [Hordeum vulgare subsp. vulgare]	-68.7846	0.28571	55260.3	504	55	37	10	8	15	24	0.625	3.21697	63	6
b42	b42.a2	b42.a2.b36	XP_044963098.1	ATP synthase subunit alpha, chloroplastic [Hordeum vulgare subsp. vulgare]	-68.7846	0.28571	55260.3	504	55	37	10	8	15	24	0.625	3.21697	63	6
b42	b42.a2	b42.a2.b37	XP_044963215.1	ATP synthase subunit alpha, chloroplastic [Hordeum vulgare subsp. vulgare]	-68.7846	0.28571	55260.3	504	55	37	10	8	15	24	0.625	3.21697	63	6
b42	b42.a2	b42.a2.b38	XP_044963233.1	ATP synthase subunit alpha, chloroplastic [Hordeum vulgare subsp. vulgare]	-68.7846	0.28571	55260.3	504	55	37	10	8	15	24	0.625	3.21697	63	6
b42	b42.a2	b42.a2.b39	XP_044963250.1	ATP synthase subunit alpha, chloroplastic [Hordeum vulgare subsp. vulgare]	-68.7846	0.28571	55260.3	504	55	37	10	8	15	24	0.625	3.21697	63	6
b42	b42.a2	b42.a2.b40	XP_044963271.1	ATP synthase subunit alpha, chloroplastic [Hordeum vulgare subsp. vulgare]	-68.7846	0.28571	55260.3	504	55	37	10	8	15	24	0.625	3.21697	63	6
b42	b42.a2	b42.a2.b41	XP_044963395.1	ATP synthase subunit alpha, chloroplastic [Hordeum vulgare subsp. vulgare]	-68.7846	0.28571	55260.3	504	55	37	10	8	15	24	0.625	3.21697	63	6
b42	b42.a2	b42.a2.b42	XP_044963449.1	ATP synthase subunit alpha, chloroplastic [Hordeum vulgare subsp. vulgare]	-68.7846	0.28571	55260.3	504	55	37	10	8	15	24	0.625	3.21697	63	6
b42	b42.a2	b42.a2.b43	XP_044963509.1	ATP synthase subunit alpha, chloroplastic [Hordeum vulgare subsp. vulgare]	-68.7846	0.28571	55260.3	504	55	37	10	8	15	24	0.625	3.21697	63	6
b42	b42.a2	b42.a2.b44	XP_044963536.1	ATP synthase subunit alpha, chloroplastic [Hordeum vulgare subsp. vulgare]	-68.7846	0.28571	55260.3	504	55	37	10	8	15	24	0.625	3.21697	63	6
b42	b42.a2	b42.a2.b45	XP_044963564.1	ATP synthase subunit alpha, chloroplastic [Hordeum vulgare subsp. vulgare]	-68.7846	0.28571	55260.3	504	55	37	10	8	15	24	0.625	3.21697	63	6
b42	b42.a2	b42.a2.b46	XP_044963574.1	ATP synthase subunit alpha, chloroplastic [Hordeum vulgare subsp. vulgare]	-68.7846	0.28571	55260.3	504	55	37	10	8	15	24	0.625	3.21697	63	6
b42	b42.a2	b42.a2.b47	XP_044963642.1	ATP synthase subunit alpha, chloroplastic [Hordeum vulgare subsp. vulgare]	-68.7846	0.28571	55260.3	504	55	37	10	8	15	24	0.625	3.21697	63	6
b42	b42.a2	b42.a2.b48	XP_044963669.1	ATP synthase subunit alpha, chloroplastic [Hordeum vulgare subsp. vulgare]	-68.7846	0.28571	55260.3	504	55	37	10	8	15	24	0.625	3.21697	63	6
b42	b42.a2	b42.a2.b49	XP_044963675.1	ATP synthase subunit alpha, chloroplastic [Hordeum vulgare subsp. vulgare]	-68.7846	0.28571	55260.3	504	55	37	10	8	15	24	0.625	3.21697	63	6
b42	b42.a2	b42.a2.b50	XP_044963694.1	ATP synthase subunit alpha, chloroplastic [Hordeum vulgare subsp. vulgare]	-68.7846	0.28571	55260.3	504	55	37	10	8	15	24	0.625	3.21697	63	6
b42	b42.a2	b42.a2.b51	XP_044963702.1	ATP synthase subunit alpha, chloroplastic [Hordeum vulgare subsp. vulgare]	-68.7846	0.28571	55260.3	504	55	37	10	8	15	24	0.625	3.21697	63	6
b42	b42.a2	b42.a2.b52	XP_044963710.1	ATP synthase subunit alpha, chloroplastic [Hordeum vulgare subsp. vulgare]	-68.7846	0.28571	55260.3	504	55	37	10	8	15	24	0.625	3.21697	63	6
b42	b42.a2	b42.a2.b53	XP_044963730.1	ATP synthase subunit alpha, chloroplastic [Hordeum vulgare subsp. vulgare]	-68.7846	0.28571	55260.3	504	55	37	10	8	15	24	0.625	3.21697	63	6
b42	b42.a2	b42.a2.b54	XP_044963745.1	ATP synthase subunit alpha, chloroplastic [Hordeum vulgare subsp. vulgare]	-68.7846	0.28571	55260.3	504	55	37	10	8	15	24	0.625	3.21697	63	6
b42	b42.a2	b42.a2.b55	XP_044963756.1	ATP synthase subunit alpha, chloroplastic [Hordeum vulgare subsp. vulgare]	-68.7846	0.28571	55260.3	504	55	37	10	8	15	24	0.625	3.21697	63	6
b42	b42.a2	b42.a2.b56	XP_044963783.1	ATP synthase subunit alpha, chloroplastic [Hordeum vulgare subsp. vulgare]	-68.7846	0.28571	55260.3	504	55	37	10	8	15	24	0.625	3.21697	63	6
b42	b42.a2	b42.a2.b57	XP_044963792.1	ATP synthase subunit alpha, chloroplastic [Hordeum vulgare subsp. vulgare]	-68.7846	0.28571	55260.3	504	55	37	10	8	15	24	0.625	3.21697	63	6
b42	b42.a2	b42.a2.b58	XP_044963801.1	ATP synthase subunit alpha, chloroplastic [Hordeum vulgare subsp. vulgare]	-68.7846	0.28571	55260.3	504	55	37	10	8	15	24	0.625	3.21697	63	6
b42	b42.a2	b42.a2.b59	XP_044963851.1	ATP synthase subunit alpha, chloroplastic [Hordeum vulgare subsp. vulgare]	-68.7846	0.28571	55260.3	504	55	37	10	8	15	24	0.625	3.21697	63	6
b42	b42.a2	b42.a2.b60	YP_009649010.1	CF1 subunit alpha (chloroplast) [Hordeum vulgare subsp. spontaneum]	-68.7846	0.28571	55260.3	504	55	37	10	8	15	24	0.625	3.21697	63	6
b42	b42.a2	b42.a2.b61	YP_010144422.1	ATP synthase CF1 alpha subunit (chloroplast) [Hordeum vulgare]	-68.7846	0.28571	55260.3	504	55	37	10	8	15	24	0.625	3.21697	63	6
b42	b42.a2	b42.a2.b62	YP_874650.1	ATP synthase CF1 alpha subunit (chloroplast) [Hordeum vulgare subsp. vulgare]	-68.7846	0.28571	55260.3	504	55	37	10	8	15	24	0.625	3.21697	63	6
b42	b42.a2	b42.a2.b63	sp|A1E9I8.1|ATPA_HORVU	RecName: Full=ATP synthase subunit alpha, chloroplastic; AltName: Full=ATP synthase F1 sector subunit alpha; AltName: Full=F-ATPase subunit alpha	-68.7846	0.28571	55260.3	504	55	37	10	8	15	24	0.625	3.21697	63	6
b42	b42.a3	b42.a3.a1	BAJ92400.1	predicted protein [Hordeum vulgare subsp. vulgare]	-35.215	0.12409	59063.1	548	35	17	6	4	9	22	0.409091	1.56502	1	6
b43	b43.a1	b43.a1.a1	ALH06519.1	eukaryotic elongation factor 1 gamma [Hordeum vulgare]	-174.21	0.53753	46773.7	413	140	36	20	4	32	19	1.68421	47.3293	2	6
b43	b43.a1	b43.a1.a2	XP_044960676.1	elongation factor 1-gamma 2-like [Hordeum vulgare subsp. vulgare]	-174.21	0.53753	46773.7	413	140	36	20	4	32	19	1.68421	47.3293	2	6
b43	b43.a2	b43.a2.a1	KAE8815425.1	eukaryotic elongation factor 1 gamma [Hordeum vulgare]	-133.007	0.45658	45747.2	403	105	1	17	1	27	19	1.42105	25.3665	1	6
b44	b44.a1	b44.a1.a1	KAE8791256.1	26S proteasome non-ATPase regulatory subunit 2A [Hordeum vulgare]	-170.851	0.35969	97971.4	898	127	127	23	23	29	47	0.617021	3.1402	1	6
b45	b45.a1	b45.a1.a1	BAK00445.1	predicted protein [Hordeum vulgare subsp. vulgare]	-127.138	0.32998	66525.3	597	124	124	20	20	29	23	1.26087	17.2335	5	6
b45	b45.a1	b45.a1.a2	KAE8791961.1	cytochrome P450 89A2-like [Hordeum vulgare]	-127.138	0.28843	76640.7	683	124	124	20	20	29	25	1.16	13.4544	5	6
b45	b45.a1	b45.a1.a3	XP_044963916.1	cytochrome P450 89A2-like [Hordeum vulgare subsp. vulgare]	-127.138	0.33109	66307.2	595	124	124	20	20	29	23	1.26087	17.2335	5	6
b45	b45.a1	b45.a1.a4	XP_044969122.1	cytochrome P450 89A2-like [Hordeum vulgare subsp. vulgare]	-127.138	0.33109	66307.2	595	124	124	20	20	29	23	1.26087	17.2335	5	6
b45	b45.a1	b45.a1.a5	XP_044969123.1	cytochrome P450 89A2-like [Hordeum vulgare subsp. vulgare]	-127.138	0.33109	66307.2	595	124	124	20	20	29	23	1.26087	17.2335	5	6
b46	b46.a1	b46.a1.a1	KAE8809864.1	Ubiquitin-activating enzyme E1 2 [Hordeum vulgare]	-194.946	0.3216	117018	1051	123	86	22	13	30	45	0.666667	3.64159	2	6
b46	b46.a1	b46.a1.a2	XP_044946681.1	ubiquitin-activating enzyme E1 2 [Hordeum vulgare subsp. vulgare]	-194.946	0.3216	117018	1051	123	86	22	13	30	45	0.666667	3.64159	2	6
b46	b46.a2	b46.a2.a1	XP_044980856.1	ubiquitin-activating enzyme E1 2-like [Hordeum vulgare subsp. vulgare]	-99.9759	0.21606	116496	1046	69	26	17	7	20	43	0.465116	1.91821	3	6
b46	b46.a2	b46.a2.a2	XP_044980857.1	ubiquitin-activating enzyme E1 2-like [Hordeum vulgare subsp. vulgare]	-99.9759	0.21606	116496	1046	69	26	17	7	20	43	0.465116	1.91821	3	6
b46	b46.a2	b46.a2.a3	XP_044980858.1	ubiquitin-activating enzyme E1 2-like [Hordeum vulgare subsp. vulgare]	-99.9759	0.21606	116496	1046	69	26	17	7	20	43	0.465116	1.91821	3	6
b46	b46.a3	b46.a3.a1	BAK05907.1	predicted protein [Hordeum vulgare subsp. vulgare]	-23.346	0.05894	116082	1052	17	2	5	1	7	47	0.148936	0.409082	3	6
b46	b46.a3	b46.a3.a2	KAE8770202.1	Ubiquitin-activating enzyme E1 3 [Hordeum vulgare]	-23.346	0.05894	116054	1052	17	2	5	1	7	47	0.148936	0.409082	3	6
b46	b46.a3	b46.a3.a3	XP_044964186.1	ubiquitin-activating enzyme E1 3 [Hordeum vulgare subsp. vulgare]	-23.346	0.05894	116054	1052	17	2	5	1	7	47	0.148936	0.409082	3	6
b47	b47.a1	b47.a1.a1	KAE8794422.1	Phospholipase D alpha 1 [Hordeum vulgare]	-183.768	0.37562	92020	812	113	107	23	22	27	30	0.9	6.94328	4	6
b47	b47.a1	b47.a1.a2	XP_044975218.1	phospholipase D alpha 1 [Hordeum vulgare subsp. vulgare]	-183.768	0.37562	92004	812	113	107	23	22	27	30	0.9	6.94328	4	6
b47	b47.a1	b47.a1.a3	XP_044975219.1	phospholipase D alpha 1 [Hordeum vulgare subsp. vulgare]	-183.768	0.37562	92004	812	113	107	23	22	27	30	0.9	6.94328	4	6
b47	b47.a1	b47.a1.a4	XP_044975220.1	phospholipase D alpha 1 [Hordeum vulgare subsp. vulgare]	-183.768	0.37562	92004	812	113	107	23	22	27	30	0.9	6.94328	4	6
b47	b47.a2	b47.a2.a1	BAJ85695.1	predicted protein [Hordeum vulgare subsp. vulgare]	-51.0453	0.15854	91748.1	820	27	21	9	8	10	38	0.263158	0.832981	6	6
b47	b47.a2	b47.a2.a2	BAJ87850.1	predicted protein [Hordeum vulgare subsp. vulgare]	-51.0453	0.15854	91748.1	820	27	21	9	8	10	38	0.263158	0.832981	6	6
b47	b47.a2	b47.a2.a3	BAJ94103.1	predicted protein [Hordeum vulgare subsp. vulgare]	-51.0453	0.15854	91778.1	820	27	21	9	8	10	38	0.263158	0.832981	6	6
b47	b47.a2	b47.a2.a4	BAJ96017.1	predicted protein [Hordeum vulgare subsp. vulgare]	-51.0453	0.15854	91748.1	820	27	21	9	8	10	38	0.263158	0.832981	6	6
b47	b47.a2	b47.a2.a5	KAE8785645.1	Phospholipase D alpha 2 [Hordeum vulgare]	-51.0453	0.15854	91748.1	820	27	21	9	8	10	38	0.263158	0.832981	6	6
b47	b47.a2	b47.a2.a6	XP_044956015.1	phospholipase D alpha 2-like [Hordeum vulgare subsp. vulgare]	-51.0453	0.15854	91748.1	820	27	21	9	8	10	38	0.263158	0.832981	6	6
b47	b47.a3	b47.a3.a1	BAK02630.1	predicted protein [Hordeum vulgare subsp. vulgare]	-22.5249	0.05797	91931.1	828	14	8	4	3	4	33	0.121212	0.321941	4	6
b47	b47.a3	b47.a3.a2	KAE8794918.1	phospholipase D alpha 1-like [Hordeum vulgare]	-22.5249	0.05882	90665.5	816	14	8	4	3	4	34	0.117647	0.311134	4	6
b47	b47.a3	b47.a3.a3	XP_044982205.1	phospholipase D alpha 1-like isoform X1 [Hordeum vulgare subsp. vulgare]	-22.5249	0.05797	91931.1	828	14	8	4	3	4	33	0.121212	0.321941	4	6
b47	b47.a3	b47.a3.a4	XP_044982214.1	phospholipase D alpha 1-like isoform X2 [Hordeum vulgare subsp. vulgare]	-22.5249	0.05804	91803.1	827	14	8	4	3	4	33	0.121212	0.321941	4	6
b48	b48.a1	b48.a1.a1	KAE8798947.1	Chaperone protein ClpC1, chloroplastic [Hordeum vulgare]	-165.621	0.37514	101479	917	118	49	23	11	26	43	0.604651	3.02394	3	6
b48	b48.a1	b48.a1.a2	XP_044966370.1	chaperone protein ClpC1, chloroplastic [Hordeum vulgare subsp. vulgare]	-165.621	0.37514	101479	917	118	49	23	11	26	43	0.604651	3.02394	3	6
b48	b48.a1	b48.a1.a3	XP_044966371.1	chaperone protein ClpC1, chloroplastic [Hordeum vulgare subsp. vulgare]	-165.621	0.37514	101479	917	118	49	23	11	26	43	0.604651	3.02394	3	6
b48	b48.a2	b48.a2.a1	BAJ99801.1	predicted protein [Hordeum vulgare subsp. vulgare]	-106.315	0.26196	101976	920	80	11	16	4	18	44	0.409091	1.56502	3	6
b48	b48.a2	b48.a2.a2	CBM38376.1	unnamed protein product [Hordeum vulgare]	-106.315	0.26196	102118	920	80	11	16	4	18	45	0.4	1.51189	3	6
b48	b48.a2	b48.a2.a3	XP_044949193.1	chaperone protein ClpC2, chloroplastic [Hordeum vulgare subsp. vulgare]	-106.315	0.26196	101923	920	80	11	16	4	18	44	0.409091	1.56502	3	6
b49	b49.a1	b49.a1.a1	KAE8820389.1	glucose-6-phosphate isomerase 1, chloroplastic [Hordeum vulgare]	-142.678	0.46341	67180.5	615	108	108	22	22	27	44	0.613636	3.10806	2	6
b49	b49.a1	b49.a1.a2	XP_044949310.1	glucose-6-phosphate isomerase 1, chloroplastic [Hordeum vulgare subsp. vulgare]	-142.678	0.46341	67208.5	615	108	108	22	22	27	44	0.613636	3.10806	2	6
b50	b50.a1	b50.a1.a1	AEB00841.1	hexokinase 5 [Hordeum vulgare subsp. vulgare]	-157.693	0.61144	54650.7	507	98	97	21	20	28	25	1.12	12.1826	3	6
b50	b50.a1	b50.a1.a2	BAJ93240.1	predicted protein [Hordeum vulgare subsp. vulgare]	-157.693	0.61144	54650.7	507	98	97	21	20	28	25	1.12	12.1826	3	6
b50	b50.a1	b50.a1.a3	XP_044979297.1	hexokinase-5 [Hordeum vulgare subsp. vulgare]	-157.693	0.61144	54650.7	507	98	97	21	20	28	25	1.12	12.1826	3	6
b50	b50.a2	b50.a2.a1	AEB00838.1	hexokinase 2, partial [Hordeum vulgare subsp. vulgare]	-30.5497	0.18008	50995.4	472	9	8	6	5	6	20	0.3	0.995262	5	4
b50	b50.a2	b50.a2.a2	BAJ87024.1	predicted protein [Hordeum vulgare subsp. vulgare]	-30.5497	0.17172	53131.7	495	9	8	6	5	6	20	0.3	0.995262	5	4
b50	b50.a2	b50.a2.a3	BAJ89593.1	predicted protein [Hordeum vulgare subsp. vulgare]	-30.5497	0.17172	53131.7	495	9	8	6	5	6	20	0.3	0.995262	5	4
b50	b50.a2	b50.a2.a4	KAE8772788.1	hexokinase-2 [Hordeum vulgare]	-30.5497	0.17172	53131.7	495	9	8	6	5	6	20	0.3	0.995262	5	4
b50	b50.a2	b50.a2.a5	XP_044981561.1	hexokinase-2 [Hordeum vulgare subsp. vulgare]	-30.5497	0.17172	53131.7	495	9	8	6	5	6	20	0.3	0.995262	5	4
b51	b51.a1	b51.a1.a1	KAE8785456.1	ABC transporter C family member 2 [Hordeum vulgare]	-137.255	0.19349	182695	1628	75	75	21	21	24	60	0.4	1.51189	4	6
b51	b51.a1	b51.a1.a2	XP_044967865.1	ABC transporter C family member 2-like [Hordeum vulgare subsp. vulgare]	-137.255	0.19349	182667	1628	75	75	21	21	24	60	0.4	1.51189	4	6
b51	b51.a1	b51.a1.a3	XP_044967866.1	ABC transporter C family member 2-like [Hordeum vulgare subsp. vulgare]	-137.255	0.19349	182667	1628	75	75	21	21	24	60	0.4	1.51189	4	6
b51	b51.a1	b51.a1.a4	XP_044967867.1	ABC transporter C family member 2-like [Hordeum vulgare subsp. vulgare]	-137.255	0.19349	182667	1628	75	75	21	21	24	60	0.4	1.51189	4	6
b52	b52.a1	b52.a1.a1	BAJ90137.1	predicted protein [Hordeum vulgare subsp. vulgare]	-96.129	0.46246	35578.2	333	168	168	11	11	28	14	2	99	4	6
b52	b52.a1	b52.a1.a2	BAK01368.1	predicted protein [Hordeum vulgare subsp. vulgare]	-96.129	0.46246	35578.2	333	168	168	11	11	28	14	2	99	4	6
b52	b52.a1	b52.a1.a3	KAE8794882.1	cytosolic malate dehydrogenase [Hordeum vulgare]	-96.129	0.46246	35578.2	333	168	168	11	11	28	14	2	99	4	6
b52	b52.a1	b52.a1.a4	XP_044970910.1	malate dehydrogenase, cytoplasmic [Hordeum vulgare subsp. vulgare]	-96.129	0.46246	35578.2	333	168	168	11	11	28	14	2	99	4	6
b53	b53.a1	b53.a1.a1	AFX60875.1	glutamine synthetase isoform GS1_1 [Hordeum vulgare]	-155.346	0.58146	39102.5	356	149	56	15	7	29	11	2.63636	431.876	6	6
b53	b53.a1	b53.a1.a2	AHI17510.1	cytosolic glutamine synthetase 1 [Hordeum vulgare subsp. vulgare]	-155.346	0.58146	39102.5	356	149	56	15	7	29	11	2.63636	431.876	6	6
b53	b53.a1	b53.a1.a3	AHI17511.1	cytosolic glutamine synthetase 1 [Hordeum vulgare subsp. vulgare]	-155.346	0.58146	39102.5	356	149	56	15	7	29	11	2.63636	431.876	6	6
b53	b53.a1	b53.a1.a4	BAK01909.1	predicted protein [Hordeum vulgare subsp. vulgare]	-155.346	0.58146	39102.5	356	149	56	15	7	29	11	2.63636	431.876	6	6
b53	b53.a1	b53.a1.a5	KAE8787195.1	glutamine synthetase isoform [Hordeum vulgare]	-155.346	0.58146	39102.5	356	149	56	15	7	29	11	2.63636	431.876	6	6
b53	b53.a1	b53.a1.a6	XP_044951282.1	glutamine synthetase [Hordeum vulgare subsp. vulgare]	-155.346	0.58146	39102.5	356	149	56	15	7	29	11	2.63636	431.876	6	6
b53	b53.a2	b53.a2.a1	AFX60876.1	glutamine synthetase isoform GS1_2 [Hordeum vulgare]	-106.791	0.46045	38750.3	354	107	85	10	8	21	10	2.1	124.893	3	6
b53	b53.a2	b53.a2.a2	KAE8792036.1	glutamine synthetase isoform [Hordeum vulgare]	-106.791	0.46045	38750.3	354	107	85	10	8	21	10	2.1	124.893	3	6
b53	b53.a2	b53.a2.a3	XP_044982361.1	glutamine synthetase cytosolic isozyme 1-2 [Hordeum vulgare subsp. vulgare]	-106.791	0.46045	38750.3	354	107	85	10	8	21	10	2.1	124.893	3	6
b53	b53.a3	b53.a3.a1	CAA48830.1	cytoplasmic glutamine synthetase [Hordeum vulgare]	-72.8723	0.3736	39103.6	356	75	4	7	1	17	12	1.41667	25.1016	2	6
b53	b53.a3	b53.a3.a2	sp|Q06378.1|GLNA3_HORVU	RecName: Full=Glutamine synthetase; AltName: Full=Cytoplasmic GS3; AltName: Full=Glutamate--ammonia ligase	-72.8723	0.3736	39103.6	356	75	4	7	1	17	12	1.41667	25.1016	2	6
b53	b53.a4	b53.a4.a1	BAJ91545.1	predicted protein, partial [Hordeum vulgare subsp. vulgare]	-89.5896	0.30805	47597.9	435	56	34	9	7	15	13	1.15385	13.251	8	6
b53	b53.a4	b53.a4.a2	CAA34131.1	unnamed protein product, partial [Hordeum vulgare subsp. vulgare]	-89.5896	0.31455	46559.4	426	56	34	9	7	15	13	1.15385	13.251	8	6
b53	b53.a4	b53.a4.a3	CAA37643.1	unnamed protein product [Hordeum vulgare]	-89.5896	0.30876	47064.4	434	56	34	9	7	15	13	1.15385	13.251	8	6
b53	b53.a4	b53.a4.a4	CAY33754.1	unnamed protein product [Hordeum vulgare]	-89.5896	0.30876	47064.4	434	56	34	9	7	15	13	1.15385	13.251	8	6
b53	b53.a4	b53.a4.a5	CAY39025.1	unnamed protein product [Hordeum vulgare]	-89.5896	0.30876	47064.4	434	56	34	9	7	15	13	1.15385	13.251	8	6
b53	b53.a4	b53.a4.a6	KAE8793100.1	plastid glutamine synthetase isoform GS2c [Hordeum vulgare]	-89.5896	0.31382	46659.4	427	56	34	9	7	15	13	1.15385	13.251	8	6
b53	b53.a4	b53.a4.a7	XP_044968163.1	glutamine synthetase leaf isozyme, chloroplastic [Hordeum vulgare subsp. vulgare]	-89.5896	0.31382	46659.4	427	56	34	9	7	15	13	1.15385	13.251	8	6
b53	b53.a4	b53.a4.a8	sp|P13564.2|GLNA2_HORVU	RecName: Full=Glutamine synthetase leaf isozyme, chloroplastic; AltName: Full=GS2; AltName: Full=Glutamate--ammonia ligase; Flags: Precursor	-89.5896	0.30876	47064.4	434	56	34	9	7	15	13	1.15385	13.251	8	6
b54	b54.a1	b54.a1.a1	AAN27986.1	ribulose-1,5-bisphosphate carboxylase/oxygenase large subunit (chloroplast) [Hordeum vulgare subsp. spontaneum]	-127.176	0.33194	53044.5	479	150	150	15	15	28	21	1.33333	20.5443	63	6
b54	b54.a1	b54.a1.a2	AAN27989.1	ribulose-1,5-bisphosphate carboxylase/oxygenase large subunit (chloroplast) [Hordeum vulgare subsp. vulgare]	-127.176	0.33194	53044.5	479	150	150	15	15	28	21	1.33333	20.5443	63	6
b54	b54.a1	b54.a1.a3	AAX44970.1	ribulose-1,5-bisphosphate carboxylase/oxygenase large subunit (chloroplast) [Hordeum vulgare subsp. spontaneum]	-127.176	0.33194	53044.5	479	150	150	15	15	28	21	1.33333	20.5443	63	6
b54	b54.a1	b54.a1.a4	ABK79421.1	ribulose-1,5-bisphosphate carboxylase/oxygenase large subunit (chloroplast) [Hordeum vulgare subsp. vulgare]	-127.176	0.33194	53044.5	479	150	150	15	15	28	21	1.33333	20.5443	63	6
b54	b54.a1	b54.a1.a5	AGP50763.1	ribulose-1,5-bisphosphate carboxylase/oxygenase large subunit (chloroplast) [Hordeum vulgare subsp. vulgare]	-127.176	0.33194	53044.5	479	150	150	15	15	28	21	1.33333	20.5443	63	6
b54	b54.a1	b54.a1.a6	AGP50839.1	ribulose-1,5-bisphosphate carboxylase/oxygenase large subunit (chloroplast) [Hordeum vulgare subsp. spontaneum]	-127.176	0.33194	53044.5	479	150	150	15	15	28	21	1.33333	20.5443	63	6
b54	b54.a1	b54.a1.a7	AGP50919.1	ribulose-1,5-bisphosphate carboxylase/oxygenase large subunit (chloroplast) [Hordeum vulgare subsp. spontaneum]	-127.176	0.33194	53044.5	479	150	150	15	15	28	21	1.33333	20.5443	63	6
b54	b54.a1	b54.a1.a8	AMA20254.1	ribulose 1,5-bisphosphate carboxylase/oxygenase large subunit (chloroplast) [Hordeum vulgare subsp. vulgare]	-127.176	0.33194	53044.5	479	150	150	15	15	28	21	1.33333	20.5443	63	6
b54	b54.a1	b54.a1.a9	ASD42722.1	ribulose 1,5-bisphosphate carboxylase/oxygenase large subunit (chloroplast) [Hordeum vulgare]	-127.176	0.33194	53044.5	479	150	150	15	15	28	21	1.33333	20.5443	63	6
b54	b54.a1	b54.a1.b10	ASD42799.1	ribulose 1,5-bisphosphate carboxylase/oxygenase large subunit (chloroplast) [Hordeum vulgare]	-127.176	0.33194	53044.5	479	150	150	15	15	28	21	1.33333	20.5443	63	6
b54	b54.a1	b54.a1.b11	QDA21807.1	ribulose-1,5-bisphosphate carboxylase/oxygenase large subunit (chloroplast) [Hordeum vulgare subsp. spontaneum]	-127.176	0.33194	53044.5	479	150	150	15	15	28	21	1.33333	20.5443	63	6
b54	b54.a1	b54.a1.b12	QDA21890.1	ribulose-1,5-bisphosphate carboxylase/oxygenase large subunit (chloroplast) [Hordeum vulgare subsp. spontaneum]	-127.176	0.33194	53044.5	479	150	150	15	15	28	21	1.33333	20.5443	63	6
b54	b54.a1	b54.a1.b13	QGL07110.1	ribulose-1,5-bisphosphate carboxylase/oxygenase large subunit (chloroplast) [Hordeum vulgare subsp. spontaneum]	-127.176	0.33194	53044.5	479	150	150	15	15	28	21	1.33333	20.5443	63	6
b54	b54.a1	b54.a1.b14	QGL07193.1	ribulose-1,5-bisphosphate carboxylase/oxygenase large subunit (chloroplast) [Hordeum vulgare subsp. spontaneum]	-127.176	0.33194	53044.5	479	150	150	15	15	28	21	1.33333	20.5443	63	6
b54	b54.a1	b54.a1.b15	QGL07276.1	ribulose-1,5-bisphosphate carboxylase/oxygenase large subunit (chloroplast) [Hordeum vulgare subsp. spontaneum]	-127.176	0.33194	53044.5	479	150	150	15	15	28	21	1.33333	20.5443	63	6
b54	b54.a1	b54.a1.b16	QGL07359.1	ribulose-1,5-bisphosphate carboxylase/oxygenase large subunit (chloroplast) [Hordeum vulgare subsp. spontaneum]	-127.176	0.33194	53044.5	479	150	150	15	15	28	21	1.33333	20.5443	63	6
b54	b54.a1	b54.a1.b17	QGL07442.1	ribulose-1,5-bisphosphate carboxylase/oxygenase large subunit (chloroplast) [Hordeum vulgare subsp. spontaneum]	-127.176	0.33194	53044.5	479	150	150	15	15	28	21	1.33333	20.5443	63	6
b54	b54.a1	b54.a1.b18	QGL07525.1	ribulose-1,5-bisphosphate carboxylase/oxygenase large subunit (chloroplast) [Hordeum vulgare subsp. spontaneum]	-127.176	0.33194	53044.5	479	150	150	15	15	28	21	1.33333	20.5443	63	6
b54	b54.a1	b54.a1.b19	QGL07608.1	ribulose-1,5-bisphosphate carboxylase/oxygenase large subunit (chloroplast) [Hordeum vulgare subsp. spontaneum]	-127.176	0.33194	53044.5	479	150	150	15	15	28	21	1.33333	20.5443	63	6
b54	b54.a1	b54.a1.b20	QGL07691.1	ribulose-1,5-bisphosphate carboxylase/oxygenase large subunit (chloroplast) [Hordeum vulgare subsp. spontaneum]	-127.176	0.33194	53044.5	479	150	150	15	15	28	21	1.33333	20.5443	63	6
b54	b54.a1	b54.a1.b21	QGL07774.1	ribulose-1,5-bisphosphate carboxylase/oxygenase large subunit (chloroplast) [Hordeum vulgare subsp. spontaneum]	-127.176	0.33194	53044.5	479	150	150	15	15	28	21	1.33333	20.5443	63	6
b54	b54.a1	b54.a1.b22	QGL07857.1	ribulose-1,5-bisphosphate carboxylase/oxygenase large subunit (chloroplast) [Hordeum vulgare subsp. spontaneum]	-127.176	0.33194	53044.5	479	150	150	15	15	28	21	1.33333	20.5443	63	6
b54	b54.a1	b54.a1.b23	QGL07940.1	ribulose-1,5-bisphosphate carboxylase/oxygenase large subunit (chloroplast) [Hordeum vulgare subsp. vulgare]	-127.176	0.33194	53044.5	479	150	150	15	15	28	21	1.33333	20.5443	63	6
b54	b54.a1	b54.a1.b24	QGL08023.1	ribulose-1,5-bisphosphate carboxylase/oxygenase large subunit (chloroplast) [Hordeum vulgare subsp. vulgare]	-127.176	0.33194	53044.5	479	150	150	15	15	28	21	1.33333	20.5443	63	6
b54	b54.a1	b54.a1.b25	QGL08106.1	ribulose-1,5-bisphosphate carboxylase/oxygenase large subunit (chloroplast) [Hordeum vulgare subsp. vulgare]	-127.176	0.33194	53044.5	479	150	150	15	15	28	21	1.33333	20.5443	63	6
b54	b54.a1	b54.a1.b26	QGL08189.1	ribulose-1,5-bisphosphate carboxylase/oxygenase large subunit (chloroplast) [Hordeum vulgare subsp. vulgare]	-127.176	0.33194	53044.5	479	150	150	15	15	28	21	1.33333	20.5443	63	6
b54	b54.a1	b54.a1.b27	QGL08272.1	ribulose-1,5-bisphosphate carboxylase/oxygenase large subunit (chloroplast) [Hordeum vulgare subsp. vulgare]	-127.176	0.33194	53044.5	479	150	150	15	15	28	21	1.33333	20.5443	63	6
b54	b54.a1	b54.a1.b28	QGL08355.1	ribulose-1,5-bisphosphate carboxylase/oxygenase large subunit (chloroplast) [Hordeum vulgare subsp. vulgare]	-127.176	0.33194	53044.5	479	150	150	15	15	28	21	1.33333	20.5443	63	6
b54	b54.a1	b54.a1.b29	QGL08438.1	ribulose-1,5-bisphosphate carboxylase/oxygenase large subunit (chloroplast) [Hordeum vulgare subsp. vulgare]	-127.176	0.33194	53044.5	479	150	150	15	15	28	21	1.33333	20.5443	63	6
b54	b54.a1	b54.a1.b30	QQL92804.1	ribulose-1,5-bisphosphate carboxylase/oxygenase large subunit (chloroplast) [Hordeum vulgare]	-127.176	0.33194	53044.5	479	150	150	15	15	28	21	1.33333	20.5443	63	6
b54	b54.a1	b54.a1.b31	QXE40113.1	ribulose-1,5-bisphosphate carboxylase/oxygenase large subunit (chloroplast) [Hordeum vulgare f. agriocrithon]	-127.176	0.33194	53044.5	479	150	150	15	15	28	21	1.33333	20.5443	63	6
b54	b54.a1	b54.a1.b32	QXE40196.1	ribulose-1,5-bisphosphate carboxylase/oxygenase large subunit (chloroplast) [Hordeum vulgare var. distichon]	-127.176	0.33194	53044.5	479	150	150	15	15	28	21	1.33333	20.5443	63	6
b54	b54.a1	b54.a1.b33	XP_044962804.1	ribulose bisphosphate carboxylase large chain [Hordeum vulgare subsp. vulgare]	-127.176	0.33194	53044.5	479	150	150	15	15	28	21	1.33333	20.5443	63	6
b54	b54.a1	b54.a1.b34	XP_044963126.1	ribulose bisphosphate carboxylase large chain [Hordeum vulgare subsp. vulgare]	-127.176	0.33194	53044.5	479	150	150	15	15	28	21	1.33333	20.5443	63	6
b54	b54.a1	b54.a1.b35	XP_044963235.1	ribulose bisphosphate carboxylase large chain [Hordeum vulgare subsp. vulgare]	-127.176	0.33194	53044.5	479	150	150	15	15	28	21	1.33333	20.5443	63	6
b54	b54.a1	b54.a1.b36	XP_044963273.1	ribulose bisphosphate carboxylase large chain [Hordeum vulgare subsp. vulgare]	-127.176	0.33194	53044.5	479	150	150	15	15	28	21	1.33333	20.5443	63	6
b54	b54.a1	b54.a1.b37	XP_044963325.1	ribulose bisphosphate carboxylase large chain [Hordeum vulgare subsp. vulgare]	-127.176	0.33194	53044.5	479	150	150	15	15	28	21	1.33333	20.5443	63	6
b54	b54.a1	b54.a1.b38	XP_044963367.1	ribulose bisphosphate carboxylase large chain [Hordeum vulgare subsp. vulgare]	-127.176	0.33194	53044.5	479	150	150	15	15	28	21	1.33333	20.5443	63	6
b54	b54.a1	b54.a1.b39	XP_044963398.1	ribulose bisphosphate carboxylase large chain [Hordeum vulgare subsp. vulgare]	-127.176	0.33194	53044.5	479	150	150	15	15	28	21	1.33333	20.5443	63	6
b54	b54.a1	b54.a1.b40	XP_044963444.1	ribulose bisphosphate carboxylase large chain [Hordeum vulgare subsp. vulgare]	-127.176	0.33194	53044.5	479	150	150	15	15	28	21	1.33333	20.5443	63	6
b54	b54.a1	b54.a1.b41	XP_044963451.1	ribulose bisphosphate carboxylase large chain [Hordeum vulgare subsp. vulgare]	-127.176	0.33194	53044.5	479	150	150	15	15	28	21	1.33333	20.5443	63	6
b54	b54.a1	b54.a1.b42	XP_044963496.1	ribulose bisphosphate carboxylase large chain [Hordeum vulgare subsp. vulgare]	-127.176	0.33194	53044.5	479	150	150	15	15	28	21	1.33333	20.5443	63	6
b54	b54.a1	b54.a1.b43	XP_044963511.1	ribulose bisphosphate carboxylase large chain [Hordeum vulgare subsp. vulgare]	-127.176	0.33194	53044.5	479	150	150	15	15	28	21	1.33333	20.5443	63	6
b54	b54.a1	b54.a1.b44	XP_044963538.1	ribulose bisphosphate carboxylase large chain [Hordeum vulgare subsp. vulgare]	-127.176	0.33194	53044.5	479	150	150	15	15	28	21	1.33333	20.5443	63	6
b54	b54.a1	b54.a1.b45	XP_044963566.1	ribulose bisphosphate carboxylase large chain [Hordeum vulgare subsp. vulgare]	-127.176	0.33194	53044.5	479	150	150	15	15	28	21	1.33333	20.5443	63	6
b54	b54.a1	b54.a1.b46	XP_044963621.1	ribulose bisphosphate carboxylase large chain [Hordeum vulgare subsp. vulgare]	-127.176	0.33194	53044.5	479	150	150	15	15	28	21	1.33333	20.5443	63	6
b54	b54.a1	b54.a1.b47	XP_044963626.1	ribulose bisphosphate carboxylase large chain [Hordeum vulgare subsp. vulgare]	-127.176	0.33194	53044.5	479	150	150	15	15	28	21	1.33333	20.5443	63	6
b54	b54.a1	b54.a1.b48	XP_044963644.1	ribulose bisphosphate carboxylase large chain [Hordeum vulgare subsp. vulgare]	-127.176	0.33194	53044.5	479	150	150	15	15	28	21	1.33333	20.5443	63	6
b54	b54.a1	b54.a1.b49	XP_044963662.1	ribulose bisphosphate carboxylase large chain [Hordeum vulgare subsp. vulgare]	-127.176	0.33194	53044.5	479	150	150	15	15	28	21	1.33333	20.5443	63	6
b54	b54.a1	b54.a1.b50	XP_044963677.1	ribulose bisphosphate carboxylase large chain [Hordeum vulgare subsp. vulgare]	-127.176	0.33194	53044.5	479	150	150	15	15	28	21	1.33333	20.5443	63	6
b54	b54.a1	b54.a1.b51	XP_044963684.1	ribulose bisphosphate carboxylase large chain [Hordeum vulgare subsp. vulgare]	-127.176	0.33194	53044.5	479	150	150	15	15	28	21	1.33333	20.5443	63	6
b54	b54.a1	b54.a1.b52	XP_044963726.1	ribulose bisphosphate carboxylase large chain [Hordeum vulgare subsp. vulgare]	-127.176	0.33194	53044.5	479	150	150	15	15	28	21	1.33333	20.5443	63	6
b54	b54.a1	b54.a1.b53	XP_044963732.1	ribulose bisphosphate carboxylase large chain [Hordeum vulgare subsp. vulgare]	-127.176	0.33194	53044.5	479	150	150	15	15	28	21	1.33333	20.5443	63	6
b54	b54.a1	b54.a1.b54	XP_044963747.1	ribulose bisphosphate carboxylase large chain [Hordeum vulgare subsp. vulgare]	-127.176	0.33194	53044.5	479	150	150	15	15	28	21	1.33333	20.5443	63	6
b54	b54.a1	b54.a1.b55	XP_044963785.1	ribulose bisphosphate carboxylase large chain [Hordeum vulgare subsp. vulgare]	-127.176	0.33194	53044.5	479	150	150	15	15	28	21	1.33333	20.5443	63	6
b54	b54.a1	b54.a1.b56	XP_044963794.1	ribulose bisphosphate carboxylase large chain [Hordeum vulgare subsp. vulgare]	-127.176	0.33194	53044.5	479	150	150	15	15	28	21	1.33333	20.5443	63	6
b54	b54.a1	b54.a1.b57	XP_044963803.1	ribulose bisphosphate carboxylase large chain [Hordeum vulgare subsp. vulgare]	-127.176	0.33194	53044.5	479	150	150	15	15	28	21	1.33333	20.5443	63	6
b54	b54.a1	b54.a1.b58	XP_044963820.1	ribulose bisphosphate carboxylase large chain [Hordeum vulgare subsp. vulgare]	-127.176	0.33194	53044.5	479	150	150	15	15	28	21	1.33333	20.5443	63	6
b54	b54.a1	b54.a1.b59	XP_044963842.1	ribulose bisphosphate carboxylase large chain [Hordeum vulgare subsp. vulgare]	-127.176	0.33194	53044.5	479	150	150	15	15	28	21	1.33333	20.5443	63	6
b54	b54.a1	b54.a1.b60	YP_009649021.1	ribulose-1,5-bisphosphate carboxylase/oxygenase large subunit (chloroplast) [Hordeum vulgare subsp. spontaneum]	-127.176	0.33194	53044.5	479	150	150	15	15	28	21	1.33333	20.5443	63	6
b54	b54.a1	b54.a1.b61	YP_010144433.1	ribulose-1,5-bisphosphate carboxylase/oxygenase large subunit (chloroplast) [Hordeum vulgare]	-127.176	0.33194	53044.5	479	150	150	15	15	28	21	1.33333	20.5443	63	6
b54	b54.a1	b54.a1.b62	YP_874661.1	ribulose 1,5-bisphosphate carboxylase/oxygenase large subunit (chloroplast) [Hordeum vulgare subsp. vulgare]	-127.176	0.33194	53044.5	479	150	150	15	15	28	21	1.33333	20.5443	63	6
b54	b54.a1	b54.a1.b63	sp|P05698.2|RBL_HORVU	RecName: Full=Ribulose bisphosphate carboxylase large chain; Short=RuBisCO large subunit; Flags: Precursor	-127.176	0.33194	53044.5	479	150	150	15	15	28	21	1.33333	20.5443	63	6
b55	b55.a1	b55.a1.a1	XP_044977106.1	aspartate aminotransferase, cytoplasmic [Hordeum vulgare subsp. vulgare]	-158.816	0.48802	49956.6	459	146	146	19	19	30	24	1.25	16.7828	1	6
b56	b56.a1	b56.a1.a1	BAJ85492.1	predicted protein [Hordeum vulgare subsp. vulgare]	-207.352	0.64721	42738.7	394	143	48	19	5	29	17	1.70588	49.8022	5	6
b56	b56.a1	b56.a1.a2	CAJ01704.1	putative AdoMet synthase 3 [Hordeum vulgare subsp. vulgare]	-207.352	0.64721	42738.7	394	143	48	19	5	29	17	1.70588	49.8022	5	6
b56	b56.a1	b56.a1.a3	KAE8788604.1	S-adenosylmethionine synthase 3 [Hordeum vulgare]	-207.352	0.64721	42738.7	394	143	48	19	5	29	17	1.70588	49.8022	5	6
b56	b56.a1	b56.a1.a4	XP_044955393.1	S-adenosylmethionine synthase 3 [Hordeum vulgare subsp. vulgare]	-207.352	0.64721	42738.7	394	143	48	19	5	29	17	1.70588	49.8022	5	6
b56	b56.a1	b56.a1.a5	sp|Q4LB22.1|METK3_HORVU	RecName: Full=S-adenosylmethionine synthase 3; Short=AdoMet synthase 3; AltName: Full=Methionine adenosyltransferase 3; Short=MAT 3	-207.352	0.64721	42738.7	394	143	48	19	5	29	17	1.70588	49.8022	5	6
b56	b56.a2	b56.a2.a1	BAJ85976.1	predicted protein [Hordeum vulgare subsp. vulgare]	-196.188	0.60914	42800.6	394	142	36	18	3	28	17	1.64706	43.3669	9	6
b56	b56.a2	b56.a2.a2	BAJ92001.1	predicted protein [Hordeum vulgare subsp. vulgare]	-196.188	0.60914	42786.6	394	142	36	18	3	28	17	1.64706	43.3669	9	6
b56	b56.a2	b56.a2.a3	CAJ01702.1	putative AdoMet synthase 1 [Hordeum vulgare subsp. vulgare]	-196.188	0.60914	42786.6	394	142	36	18	3	28	17	1.64706	43.3669	9	6
b56	b56.a2	b56.a2.a4	CAJ01703.1	putative AdoMet synthase 2 [Hordeum vulgare subsp. vulgare]	-196.188	0.60914	42800.6	394	142	36	18	3	28	17	1.64706	43.3669	9	6
b56	b56.a2	b56.a2.a5	KAE8788600.1	putative AdoMet synthase 1 [Hordeum vulgare]	-196.188	0.60914	42786.6	394	142	36	18	3	28	17	1.64706	43.3669	9	6
b56	b56.a2	b56.a2.a6	KAE8807982.1	S-adenosylmethionine synthase 2 [Hordeum vulgare]	-196.188	0.60914	42800.6	394	142	36	18	3	28	17	1.64706	43.3669	9	6
b56	b56.a2	b56.a2.a7	XP_044955523.1	S-adenosylmethionine synthase 2 [Hordeum vulgare subsp. vulgare]	-196.188	0.60914	42800.6	394	142	36	18	3	28	17	1.64706	43.3669	9	6
b56	b56.a2	b56.a2.a8	XP_044955696.1	S-adenosylmethionine synthase 2-like [Hordeum vulgare subsp. vulgare]	-196.188	0.60914	42786.6	394	142	36	18	3	28	17	1.64706	43.3669	9	6
b56	b56.a2	b56.a2.a9	sp|Q4LB23.1|METK2_HORVU	RecName: Full=S-adenosylmethionine synthase 2; Short=AdoMet synthase 2; AltName: Full=Methionine adenosyltransferase 2; Short=MAT 2	-196.188	0.60914	42800.6	394	142	36	18	3	28	17	1.64706	43.3669	9	6
b56	b56.a3	b56.a3.a1	CAJ01705.1	putative AdoMet synthase 4 [Hordeum vulgare subsp. vulgare]	-115.598	0.40152	43183.6	396	86	29	12	4	18	16	1.125	12.3352	6	6
b56	b56.a3	b56.a3.a2	KAE8809539.1	S-adenosylmethionine synthase 4 [Hordeum vulgare]	-115.598	0.40152	43130.5	396	86	29	12	4	18	17	1.05882	10.4505	6	6
b56	b56.a3	b56.a3.a3	XP_044955427.1	S-adenosylmethionine synthase 4 [Hordeum vulgare subsp. vulgare]	-115.598	0.40152	43130.5	396	86	29	12	4	18	17	1.05882	10.4505	6	6
b56	b56.a3	b56.a3.a4	XP_044955428.1	S-adenosylmethionine synthase 4 [Hordeum vulgare subsp. vulgare]	-115.598	0.40152	43130.5	396	86	29	12	4	18	17	1.05882	10.4505	6	6
b56	b56.a3	b56.a3.a5	XP_044955429.1	S-adenosylmethionine synthase 4 [Hordeum vulgare subsp. vulgare]	-115.598	0.40152	43130.5	396	86	29	12	4	18	17	1.05882	10.4505	6	6
b56	b56.a3	b56.a3.a6	sp|Q4LB21.1|METK4_HORVU	RecName: Full=S-adenosylmethionine synthase 4; Short=AdoMet synthase 4; AltName: Full=Methionine adenosyltransferase 4; Short=MAT 4	-115.598	0.40152	43183.6	396	86	29	12	4	18	16	1.125	12.3352	6	6
b57	b57.a1	b57.a1.a1	BAJ91228.1	predicted protein [Hordeum vulgare subsp. vulgare]	-148.275	0.43436	63903.8	617	127	121	17	16	27	22	1.22727	15.8761	4	6
b57	b57.a1	b57.a1.a2	BAJ99786.1	predicted protein [Hordeum vulgare subsp. vulgare]	-148.275	0.43436	63903.8	617	127	121	17	16	27	22	1.22727	15.8761	4	6
b57	b57.a1	b57.a1.a3	CBL74665.1	unnamed protein product [Hordeum vulgare]	-148.275	0.43436	63903.8	617	127	121	17	16	27	22	1.22727	15.8761	4	6
b57	b57.a1	b57.a1.a4	XP_044968223.1	D-3-phosphoglycerate dehydrogenase 1, chloroplastic-like [Hordeum vulgare subsp. vulgare]	-148.275	0.43436	63903.8	617	127	121	17	16	27	22	1.22727	15.8761	4	6
b57	b57.a2	b57.a2.a1	KAE8821890.1	D-3-phosphoglycerate dehydrogenase 3, chloroplastic-like [Hordeum vulgare]	-36.0919	0.13636	64436.3	616	18	12	6	5	7	27	0.259259	0.8166	1	6
b58	b58.a1	b58.a1.a1	BAJ85565.1	predicted protein [Hordeum vulgare subsp. vulgare]	-174.734	0.28937	115242	1016	121	100	21	18	27	39	0.692308	3.92388	4	6
b58	b58.a1	b58.a1.a2	KAE8788547.1	2-oxoglutarate dehydrogenase, mitochondrial-like [Hordeum vulgare]	-174.734	0.28937	115212	1016	121	100	21	18	27	39	0.692308	3.92388	4	6
b58	b58.a1	b58.a1.a3	XP_044966343.1	2-oxoglutarate dehydrogenase, mitochondrial-like [Hordeum vulgare subsp. vulgare]	-174.734	0.28937	115212	1016	121	100	21	18	27	39	0.692308	3.92388	4	6
b58	b58.a1	b58.a1.a4	XP_044966344.1	2-oxoglutarate dehydrogenase, mitochondrial-like [Hordeum vulgare subsp. vulgare]	-174.734	0.28937	115212	1016	121	100	21	18	27	39	0.692308	3.92388	4	6
b58	b58.a2	b58.a2.a1	BAJ94174.1	predicted protein [Hordeum vulgare subsp. vulgare]	-59.3886	0.10413	114916	1018	38	17	7	4	9	38	0.236842	0.725211	2	6
b58	b58.a2	b58.a2.a2	XP_044964139.1	2-oxoglutarate dehydrogenase, mitochondrial-like [Hordeum vulgare subsp. vulgare]	-59.3886	0.10413	114902	1018	38	17	7	4	9	37	0.243243	0.750827	2	6
b59	b59.a1	b59.a1.a1	KAE8789233.1	putative methylenetetrahydrofolate reductase [Hordeum vulgare]	-137.972	0.46465	66312.3	594	105	105	19	19	25	32	0.78125	5.04296	2	6
b59	b59.a1	b59.a1.a2	XP_044985634.1	probable methylenetetrahydrofolate reductase [Hordeum vulgare subsp. vulgare]	-137.972	0.46465	66312.3	594	105	105	19	19	25	32	0.78125	5.04296	2	6
b60	b60.a1	b60.a1.a1	KAE8796991.1	villin-3-like [Hordeum vulgare]	-166.674	0.32188	111723	1019	97	97	22	22	25	52	0.480769	2.02531	1	6
b61	b61.a1	b61.a1.a1	BAJ85622.1	predicted protein [Hordeum vulgare subsp. vulgare]	-145.838	0.39667	83314.8	721	92	92	21	21	24	29	0.827586	5.72336	3	6
b61	b61.a1	b61.a1.a2	KAE8804992.1	Eukaryotic translation initiation factor 3 subunit B [Hordeum vulgare]	-145.838	0.39667	83315.7	721	92	92	21	21	24	29	0.827586	5.72336	3	6
b61	b61.a1	b61.a1.a3	XP_044985379.1	eukaryotic translation initiation factor 3 subunit B-like [Hordeum vulgare subsp. vulgare]	-145.838	0.39667	83314.8	721	92	92	21	21	24	29	0.827586	5.72336	3	6
b62	b62.a1	b62.a1.a1	KAE8795545.1	translational activator GCN1 [Hordeum vulgare]	-125.005	0.12667	286208	2621	76	76	22	22	23	111	0.207207	0.611414	2	6
b62	b62.a1	b62.a1.a2	XP_044980118.1	protein ILITYHIA [Hordeum vulgare subsp. vulgare]	-125.005	0.12667	286208	2621	76	76	22	22	23	111	0.207207	0.611414	2	6
b63	b63.a1	b63.a1.a1	BAJ85422.1	predicted protein [Hordeum vulgare subsp. vulgare]	-151.609	0.68582	29246.7	261	183	115	16	12	30	17	1.76471	57.1709	4	6
b63	b63.a1	b63.a1.a2	CAA44259.1	14-3-3 protein homologue [Hordeum vulgare subsp. vulgare]	-151.609	0.68582	29246.7	261	183	115	16	12	30	17	1.76471	57.1709	4	6
b63	b63.a1	b63.a1.a3	KAE8786971.1	14-3-3 protein [Hordeum vulgare]	-151.609	0.68582	29246.7	261	183	115	16	12	30	17	1.76471	57.1709	4	6
b63	b63.a1	b63.a1.a4	XP_044979976.1	14-3-3-like protein A [Hordeum vulgare subsp. vulgare]	-151.609	0.68582	29246.7	261	183	115	16	12	30	17	1.76471	57.1709	4	6
b63	b63.a2	b63.a2.a1	CAA74592.1	14-3-3 protein [Hordeum vulgare]	-117.924	0.55894	29924	263	139	45	13	6	25	15	1.66667	45.4159	6	6
b63	b63.a2	b63.a2.a2	CAX03775.1	unnamed protein product [Hordeum vulgare]	-117.924	0.55894	29924	263	139	45	13	6	25	15	1.66667	45.4159	6	6
b63	b63.a2	b63.a2.a3	CAY32853.1	unnamed protein product [Hordeum vulgare]	-117.924	0.55894	29924	263	139	45	13	6	25	15	1.66667	45.4159	6	6
b63	b63.a2	b63.a2.a4	CBD09060.1	unnamed protein product [Hordeum vulgare]	-117.924	0.55894	29924	263	139	45	13	6	25	15	1.66667	45.4159	6	6
b63	b63.a2	b63.a2.a5	XP_044966780.1	14-3-3-like protein GF14-B [Hordeum vulgare subsp. vulgare]	-117.924	0.55894	29924	263	139	45	13	6	25	15	1.66667	45.4159	6	6
b63	b63.a2	b63.a2.a6	XP_044966781.1	14-3-3-like protein GF14-B [Hordeum vulgare subsp. vulgare]	-117.924	0.55894	29924	263	139	45	13	6	25	15	1.66667	45.4159	6	6
b63	b63.a3	b63.a3.a1	CAA63658.1	Hv14-3-3b [Hordeum vulgare subsp. vulgare]	-111.347	0.5916	29672.8	262	148	54	13	6	24	15	1.6	38.8107	7	6
b63	b63.a3	b63.a3.a2	CAX03835.1	unnamed protein product [Hordeum vulgare]	-111.347	0.5916	29672.8	262	148	54	13	6	24	15	1.6	38.8107	7	6
b63	b63.a3	b63.a3.a3	CAY32971.1	unnamed protein product [Hordeum vulgare]	-111.347	0.5916	29672.8	262	148	54	13	6	24	15	1.6	38.8107	7	6
b63	b63.a3	b63.a3.a4	CBD09180.1	unnamed protein product [Hordeum vulgare]	-111.347	0.5916	29672.8	262	148	54	13	6	24	15	1.6	38.8107	7	6
b63	b63.a3	b63.a3.a5	KAE8804385.1	14-3-3-like protein B [Hordeum vulgare]	-111.347	0.5916	29672.8	262	148	54	13	6	24	15	1.6	38.8107	7	6
b63	b63.a3	b63.a3.a6	XP_044974641.1	14-3-3-like protein B [Hordeum vulgare subsp. vulgare]	-111.347	0.5916	29672.8	262	148	54	13	6	24	15	1.6	38.8107	7	6
b63	b63.a3	b63.a3.a7	sp|Q43470.1|1433B_HORVU	RecName: Full=14-3-3-like protein B; Short=14-3-3B	-111.347	0.5916	29672.8	262	148	54	13	6	24	15	1.6	38.8107	7	6
b63	b63.a4	b63.a4.a1	ABC00201.1	14-3-3E [Hordeum vulgare subsp. vulgare]	-95.6765	0.54135	29418.6	266	91	61	10	8	16	15	1.06667	10.6591	6	6
b63	b63.a4	b63.a4.a2	BAJ90355.1	predicted protein [Hordeum vulgare subsp. vulgare]	-95.6765	0.54135	29418.6	266	91	61	10	8	16	15	1.06667	10.6591	6	6
b63	b63.a4	b63.a4.a3	CAX03859.1	unnamed protein product [Hordeum vulgare]	-95.6765	0.54135	29418.6	266	91	61	10	8	16	15	1.06667	10.6591	6	6
b63	b63.a4	b63.a4.a4	CAY32845.1	unnamed protein product [Hordeum vulgare]	-95.6765	0.54135	29418.6	266	91	61	10	8	16	15	1.06667	10.6591	6	6
b63	b63.a4	b63.a4.a5	CBD09228.1	unnamed protein product [Hordeum vulgare]	-95.6765	0.54135	29418.6	266	91	61	10	8	16	15	1.06667	10.6591	6	6
b63	b63.a4	b63.a4.a6	XP_044981478.1	14-3-3-like protein GF14-D [Hordeum vulgare subsp. vulgare]	-95.6765	0.54135	29418.6	266	91	61	10	8	16	15	1.06667	10.6591	6	6
b63	b63.a5	b63.a5.a1	ABC00200.1	14-3-3D [Hordeum vulgare subsp. vulgare]	-94.7732	0.48263	28628.2	259	88	58	10	8	13	16	0.8125	5.49382	5	6
b63	b63.a5	b63.a5.a2	CAY32844.1	unnamed protein product [Hordeum vulgare]	-94.7732	0.48263	28628.2	259	88	58	10	8	13	16	0.8125	5.49382	5	6
b63	b63.a5	b63.a5.a3	CBD34929.1	unnamed protein product [Hordeum vulgare]	-94.7732	0.48263	28628.2	259	88	58	10	8	13	16	0.8125	5.49382	5	6
b63	b63.a5	b63.a5.a4	KAE8804838.1	hypothetical protein D1007_19072 [Hordeum vulgare]	-94.7732	0.48263	28628.2	259	88	58	10	8	13	16	0.8125	5.49382	5	6
b63	b63.a5	b63.a5.a5	XP_044962494.1	14-3-3-like protein GF14-A [Hordeum vulgare subsp. vulgare]	-94.7732	0.48263	28628.2	259	88	58	10	8	13	16	0.8125	5.49382	5	6
b63	b63.a6	b63.a6.a1	CAX03858.1	unnamed protein product [Hordeum vulgare]	-46.4762	0.3209	30063.9	268	66	42	8	7	13	14	0.928571	7.48343	3	6
b63	b63.a6	b63.a6.a2	CAY33027.1	unnamed protein product [Hordeum vulgare]	-46.4762	0.3209	30063.9	268	66	42	8	7	13	14	0.928571	7.48343	3	6
b63	b63.a6	b63.a6.a3	CBD09226.1	unnamed protein product [Hordeum vulgare]	-46.4762	0.3209	30063.9	268	66	42	8	7	13	14	0.928571	7.48343	3	6
b63	b63.a7	b63.a7.a1	BAJ97576.1	predicted protein [Hordeum vulgare subsp. vulgare]	-10.8611	0.0856	29243.7	257	28	4	2	1	3	14	0.214286	0.637894	1	6
b64	b64.a1	b64.a1.a1	BAJ85348.1	predicted protein [Hordeum vulgare subsp. vulgare]	-134.901	0.50242	46914	414	178	24	17	2	29	20	1.45	27.1838	6	6
b64	b64.a1	b64.a1.a2	BAJ89461.1	predicted protein [Hordeum vulgare subsp. vulgare]	-134.901	0.50242	46914.9	414	178	24	17	2	29	20	1.45	27.1838	6	6
b64	b64.a1	b64.a1.a3	BAJ96964.1	predicted protein [Hordeum vulgare subsp. vulgare]	-134.901	0.50242	46929	414	178	24	17	2	29	20	1.45	27.1838	6	6
b64	b64.a1	b64.a1.a4	CBD21803.1	unnamed protein product [Hordeum vulgare]	-134.901	0.50242	46914.9	414	178	24	17	2	29	20	1.45	27.1838	6	6
b64	b64.a1	b64.a1.a5	KAE8806788.1	Eukaryotic initiation factor 4A [Hordeum vulgare]	-134.901	0.50242	46914.9	414	178	24	17	2	29	20	1.45	27.1838	6	6
b64	b64.a1	b64.a1.a6	XP_044962540.1	eukaryotic initiation factor 4A [Hordeum vulgare subsp. vulgare]	-134.901	0.50242	46914.9	414	178	24	17	2	29	20	1.45	27.1838	6	6
b64	b64.a2	b64.a2.a1	CAV33603.1	unnamed protein product [Hordeum vulgare]	-135.988	0.50242	46954	414	168	14	17	2	29	20	1.45	27.1838	6	6
b64	b64.a2	b64.a2.a2	CAV33633.1	unnamed protein product [Hordeum vulgare]	-135.988	0.50242	46954	414	168	14	17	2	29	20	1.45	27.1838	6	6
b64	b64.a2	b64.a2.a3	CBD21767.1	unnamed protein product [Hordeum vulgare]	-135.988	0.50242	46954	414	168	14	17	2	29	20	1.45	27.1838	6	6
b64	b64.a2	b64.a2.a4	CBD21802.1	unnamed protein product [Hordeum vulgare]	-135.988	0.50242	46954	414	168	14	17	2	29	20	1.45	27.1838	6	6
b64	b64.a2	b64.a2.a5	KAE8787793.1	Eukaryotic initiation factor 4A-1 [Hordeum vulgare]	-135.988	0.50242	46954	414	168	14	17	2	29	20	1.45	27.1838	6	6
b64	b64.a2	b64.a2.a6	XP_044955491.1	eukaryotic initiation factor 4A-1 [Hordeum vulgare subsp. vulgare]	-135.988	0.50242	46954	414	168	14	17	2	29	20	1.45	27.1838	6	6
b64	b64.a3	b64.a3.a1	BAJ95254.1	predicted protein [Hordeum vulgare subsp. vulgare]	-48.391	0.28155	46145.8	412	40	29	10	9	11	20	0.55	2.54813	2	6
b64	b64.a3	b64.a3.a2	XP_044950784.1	eukaryotic initiation factor 4A-III homolog B [Hordeum vulgare subsp. vulgare]	-48.391	0.28155	46145.8	412	40	29	10	9	11	20	0.55	2.54813	2	6
b65	b65.a1	b65.a1.a1	AAQ55376.1	glyceraldehyde-3-phosphate dehydrogenase, partial [Hordeum vulgare subsp. spontaneum]	-107.207	0.66939	26287.6	245	157	86	11	5	26	9	2.88889	773.264	16	6
b65	b65.a1	b65.a1.a2	AAQ55382.1	glyceraldehyde-3-phosphate dehydrogenase, partial [Hordeum vulgare subsp. spontaneum]	-107.207	0.66939	26287.6	245	157	86	11	5	26	9	2.88889	773.264	16	6
b65	b65.a1	b65.a1.a3	AAQ55383.1	glyceraldehyde-3-phosphate dehydrogenase, partial [Hordeum vulgare subsp. spontaneum]	-107.207	0.66939	26287.6	245	157	86	11	5	26	9	2.88889	773.264	16	6
b65	b65.a1	b65.a1.a4	AAQ55388.1	glyceraldehyde-3-phosphate dehydrogenase, partial [Hordeum vulgare subsp. spontaneum]	-107.207	0.66939	26287.6	245	157	86	11	5	26	9	2.88889	773.264	16	6
b65	b65.a1	b65.a1.a5	AAQ55390.1	glyceraldehyde-3-phosphate dehydrogenase, partial [Hordeum vulgare subsp. spontaneum]	-107.207	0.66939	26287.6	245	157	86	11	5	26	9	2.88889	773.264	16	6
b65	b65.a1	b65.a1.a6	AAQ55392.1	glyceraldehyde-3-phosphate dehydrogenase, partial [Hordeum vulgare subsp. spontaneum]	-107.207	0.66939	26287.6	245	157	86	11	5	26	9	2.88889	773.264	16	6
b65	b65.a1	b65.a1.a7	AAQ55395.1	glyceraldehyde-3-phosphate dehydrogenase, partial [Hordeum vulgare subsp. spontaneum]	-107.207	0.66939	26287.6	245	157	86	11	5	26	9	2.88889	773.264	16	6
b65	b65.a1	b65.a1.a8	ABO14501.1	glyceraldehyde-3-phosphate dehydrogenase, partial [Hordeum vulgare subsp. vulgare]	-107.207	0.66939	26287.6	245	157	86	11	5	26	9	2.88889	773.264	16	6
b65	b65.a1	b65.a1.a9	ABO14502.1	glyceraldehyde-3-phosphate dehydrogenase, partial [Hordeum vulgare subsp. vulgare]	-107.207	0.66939	26287.6	245	157	86	11	5	26	9	2.88889	773.264	16	6
b65	b65.a1	b65.a1.b10	ABO14506.1	glyceraldehyde-3-phosphate dehydrogenase, partial [Hordeum vulgare subsp. vulgare]	-107.207	0.66939	26287.6	245	157	86	11	5	26	9	2.88889	773.264	16	6
b65	b65.a1	b65.a1.b11	ABO14509.1	glyceraldehyde-3-phosphate dehydrogenase, partial [Hordeum vulgare subsp. vulgare]	-107.207	0.66939	26287.6	245	157	86	11	5	26	9	2.88889	773.264	16	6
b65	b65.a1	b65.a1.b12	ABO14511.1	glyceraldehyde-3-phosphate dehydrogenase, partial [Hordeum vulgare subsp. vulgare]	-107.207	0.66939	26287.6	245	157	86	11	5	26	9	2.88889	773.264	16	6
b65	b65.a1	b65.a1.b13	ABO14513.1	glyceraldehyde-3-phosphate dehydrogenase, partial [Hordeum vulgare subsp. vulgare]	-107.207	0.66939	26287.6	245	157	86	11	5	26	9	2.88889	773.264	16	6
b65	b65.a1	b65.a1.b14	ABO14514.1	glyceraldehyde-3-phosphate dehydrogenase, partial [Hordeum vulgare subsp. vulgare]	-107.207	0.66939	26287.6	245	157	86	11	5	26	9	2.88889	773.264	16	6
b65	b65.a1	b65.a1.b15	ABO14516.1	glyceraldehyde-3-phosphate dehydrogenase, partial [Hordeum vulgare subsp. vulgare]	-107.207	0.66939	26287.6	245	157	86	11	5	26	9	2.88889	773.264	16	6
b65	b65.a1	b65.a1.b16	ABO14517.1	glyceraldehyde-3-phosphate dehydrogenase, partial [Hordeum vulgare subsp. vulgare]	-107.207	0.66939	26287.6	245	157	86	11	5	26	9	2.88889	773.264	16	6
b65	b65.a2	b65.a2.a1	AAA32956.1	glyceraldehyde-3-phosphate dehydrogenase, partial [Hordeum vulgare]	-121.817	0.61311	33214.8	305	175	127	15	9	27	16	1.6875	47.6968	5	6
b65	b65.a2	b65.a2.a2	BAJ90709.1	predicted protein [Hordeum vulgare subsp. vulgare]	-121.817	0.5549	36588.7	337	175	127	15	9	27	16	1.6875	47.6968	5	6
b65	b65.a2	b65.a2.a3	XP_044955733.1	glyceraldehyde-3-phosphate dehydrogenase 2, cytosolic [Hordeum vulgare subsp. vulgare]	-121.817	0.5549	36588.7	337	175	127	15	9	27	16	1.6875	47.6968	5	6
b65	b65.a2	b65.a2.a4	prf||1301218A	dehydrogenase,glyceraldehydephosphate	-121.817	0.61311	33214.8	305	175	127	15	9	27	16	1.6875	47.6968	5	6
b65	b65.a2	b65.a2.a5	sp|P08477.1|G3PC2_HORVU	RecName: Full=Glyceraldehyde-3-phosphate dehydrogenase 2, cytosolic	-121.817	0.61311	33214.8	305	175	127	15	9	27	16	1.6875	47.6968	5	6
b65	b65.a3	b65.a3.a1	KAE8795895.1	glyceraldehyde-3-phosphate dehydrogenase GAPCP1, chloroplastic-like [Hordeum vulgare]	-115.505	0.46875	43859.4	416	66	20	11	4	18	19	0.947368	7.85867	1	6
b65	b65.a4	b65.a4.a1	BAJ86344.1	predicted protein [Hordeum vulgare subsp. vulgare]	-92.3881	0.40786	42650.6	407	53	11	10	4	14	21	0.666667	3.64159	4	6
b65	b65.a4	b65.a4.a2	BAJ92721.1	predicted protein [Hordeum vulgare subsp. vulgare]	-92.3881	0.40786	42650.6	407	53	11	10	4	14	21	0.666667	3.64159	4	6
b65	b65.a4	b65.a4.a3	KAE8804513.1	Glyceraldehyde-3-phosphate dehydrogenase, cytosolic [Hordeum vulgare]	-92.3881	0.40786	42622.5	407	53	11	10	4	14	21	0.666667	3.64159	4	6
b65	b65.a4	b65.a4.a4	XP_044957584.1	glyceraldehyde-3-phosphate dehydrogenase GAPCP2, chloroplastic-like [Hordeum vulgare subsp. vulgare]	-92.3881	0.40786	42650.6	407	53	11	10	4	14	21	0.666667	3.64159	4	6
b65	b65.a5	b65.a5.a1	BAC87783.1	glycolytic glyceraldehyde-3-phosphate dehydrogenase, partial [Hordeum vulgare]	-42.5853	0.59	11043.6	100	46	34	4	3	8	5	1.6	38.8107	1	6
b65	b65.a6	b65.a6.a1	KAE8800367.1	Glyceraldehyde-3-phosphate dehydrogenase 1, cytosolic [Hordeum vulgare]	-21.3979	0.56	8583.3	75	31	3	2	1	3	5	0.6	2.98107	1	6
b66	b66.a1	b66.a1.a1	BAJ85136.1	predicted protein [Hordeum vulgare subsp. vulgare]	-140.002	0.44254	45809.3	409	146	103	18	12	30	21	1.42857	25.827	4	6
b66	b66.a1	b66.a1.a2	BAJ90352.1	predicted protein [Hordeum vulgare subsp. vulgare]	-140.002	0.44254	45837.3	409	146	103	18	12	30	21	1.42857	25.827	4	6
b66	b66.a1	b66.a1.a3	KAE8797962.1	putative Isocitrate dehydrogenase (NADP), chloroplastic [Hordeum vulgare]	-140.002	0.28019	70544	646	146	103	18	12	30	24	1.25	16.7828	4	6
b66	b66.a1	b66.a1.a4	XP_044976526.1	cytosolic isocitrate dehydrogenase [NADP] [Hordeum vulgare subsp. vulgare]	-140.002	0.44254	45809.3	409	146	103	18	12	30	21	1.42857	25.827	4	6
b66	b66.a2	b66.a2.a1	KAE8806035.1	isocitrate dehydrogenase [Hordeum vulgare]	-57.2616	0.23028	52470.9	469	39	17	8	5	9	26	0.346154	1.21898	2	6
b66	b66.a2	b66.a2.a2	XP_044967131.1	isocitrate dehydrogenase [NADP]-like [Hordeum vulgare subsp. vulgare]	-57.2616	0.22689	53442.5	476	39	17	8	5	9	26	0.346154	1.21898	2	6
b66	b66.a3	b66.a3.a1	BAJ89315.1	predicted protein [Hordeum vulgare subsp. vulgare]	-35.8071	0.2029	46688.8	414	31	8	8	3	9	21	0.428571	1.6827	6	6
b66	b66.a3	b66.a3.a2	KAE8819873.1	cytosolic isocitrate dehydrogenase [Hordeum vulgare]	-35.8071	0.2029	46684.8	414	31	8	8	3	9	21	0.428571	1.6827	6	6
b66	b66.a3	b66.a3.a3	XP_044975628.1	isocitrate dehydrogenase [NADP]-like [Hordeum vulgare subsp. vulgare]	-35.8071	0.2029	46688.8	414	31	8	8	3	9	21	0.428571	1.6827	6	6
b66	b66.a3	b66.a3.a4	XP_044975629.1	isocitrate dehydrogenase [NADP]-like [Hordeum vulgare subsp. vulgare]	-35.8071	0.2029	46688.8	414	31	8	8	3	9	21	0.428571	1.6827	6	6
b66	b66.a3	b66.a3.a5	XP_044975630.1	isocitrate dehydrogenase [NADP]-like [Hordeum vulgare subsp. vulgare]	-35.8071	0.2029	46688.8	414	31	8	8	3	9	21	0.428571	1.6827	6	6
b66	b66.a3	b66.a3.a6	XP_044975631.1	isocitrate dehydrogenase [NADP]-like [Hordeum vulgare subsp. vulgare]	-35.8071	0.2029	46688.8	414	31	8	8	3	9	21	0.428571	1.6827	6	6
b67	b67.a1	b67.a1.a1	KAE8804063.1	T-complex protein 1 subunit zeta [Hordeum vulgare]	-143.878	0.49159	58964.7	535	123	123	18	18	30	22	1.36364	22.1013	2	6
b67	b67.a1	b67.a1.a2	XP_044955819.1	T-complex protein 1 subunit zeta 1 [Hordeum vulgare subsp. vulgare]	-143.878	0.49159	58964.7	535	123	123	18	18	30	22	1.36364	22.1013	2	6
b68	b68.a1	b68.a1.a1	BAJ93604.1	predicted protein [Hordeum vulgare subsp. vulgare]	-151.572	0.48195	51438.1	471	118	94	18	16	26	15	1.73333	53.117	4	6
b68	b68.a1	b68.a1.a2	CBM39939.1	unnamed protein product [Hordeum vulgare]	-151.572	0.48195	51438.1	471	118	94	18	16	26	15	1.73333	53.117	4	6
b68	b68.a1	b68.a1.a3	KAE8801094.1	serine hydroxymethyltransferase 4 [Hordeum vulgare]	-151.572	0.48195	51438.1	471	118	94	18	16	26	15	1.73333	53.117	4	6
b68	b68.a1	b68.a1.a4	XP_044968113.1	serine hydroxymethyltransferase 4 [Hordeum vulgare subsp. vulgare]	-151.572	0.48195	51438.1	471	118	94	18	16	26	15	1.73333	53.117	4	6
b68	b68.a2	b68.a2.a1	BAJ85579.1	predicted protein [Hordeum vulgare subsp. vulgare]	-60.5305	0.20377	57788.4	530	49	25	7	5	9	22	0.409091	1.56502	3	6
b68	b68.a2	b68.a2.a2	CBM39938.1	unnamed protein product [Hordeum vulgare]	-60.5305	0.2293	51775.3	471	49	25	7	5	9	20	0.45	1.81838	3	6
b68	b68.a2	b68.a2.a3	XP_044972001.1	serine hydroxymethyltransferase 4-like [Hordeum vulgare subsp. vulgare]	-60.5305	0.20377	57788.4	530	49	25	7	5	9	22	0.409091	1.56502	3	6
b69	b69.a1	b69.a1.a1	CAA62689.1	UDP-glucose pyrophosphorylase [Hordeum vulgare subsp. vulgare]	-135.733	0.63425	51612.2	473	116	116	21	21	26	26	1	9	4	6
b69	b69.a1	b69.a1.a2	KAE8781975.1	UTP--glucose-1-phosphate uridylyltransferase [Hordeum vulgare]	-135.733	0.63425	51612.2	473	116	116	21	21	26	26	1	9	4	6
b69	b69.a1	b69.a1.a3	XP_044984396.1	UTP--glucose-1-phosphate uridylyltransferase [Hordeum vulgare subsp. vulgare]	-135.733	0.63425	51612.2	473	116	116	21	21	26	26	1	9	4	6
b69	b69.a1	b69.a1.a4	sp|Q43772.1|UGPA_HORVU	RecName: Full=UTP--glucose-1-phosphate uridylyltransferase; AltName: Full=UDP-glucose pyrophosphorylase; Short=UDPGP; Short=UGPase	-135.733	0.63425	51612.2	473	116	116	21	21	26	26	1	9	4	6
b70	b70.a1	b70.a1.a1	XP_044985231.1	indole-3-acetaldehyde oxidase-like isoform X1 [Hordeum vulgare subsp. vulgare]	-160.481	0.20358	143264	1341	106	82	19	15	24	45	0.533333	2.41455	1	6
b70	b70.a2	b70.a2.a1	BAK02080.1	predicted protein [Hordeum vulgare subsp. vulgare]	-97.6326	0.12135	145441	1368	49	19	12	6	13	44	0.295455	0.974488	2	6
b70	b70.a2	b70.a2.a2	XP_044985230.1	indole-3-acetaldehyde oxidase-like [Hordeum vulgare subsp. vulgare]	-97.6326	0.12135	145407	1368	49	19	12	6	13	44	0.295455	0.974488	2	6
b70	b70.a3	b70.a3.a1	BAJ89572.1	predicted protein [Hordeum vulgare subsp. vulgare]	-36.5239	0.0467	144160	1349	19	0	5	1	5	46	0.108696	0.284386	2	6
b70	b70.a3	b70.a3.a2	XP_044985228.1	indole-3-acetaldehyde oxidase-like isoform X1 [Hordeum vulgare subsp. vulgare]	-36.5239	0.0467	144160	1349	19	0	5	1	5	46	0.108696	0.284386	2	6
b71	b71.a1	b71.a1.a1	KAE8806424.1	Leucine aminopeptidase 2, chloroplastic [Hordeum vulgare]	-186.52	0.4743	62437.2	603	103	6	20	1	23	27	0.851852	6.10971	1	6
b71	b71.a2	b71.a2.a1	BAK00954.1	predicted protein [Hordeum vulgare subsp. vulgare]	-190.388	0.53532	55745.6	538	100	3	20	1	24	25	0.96	8.12011	3	6
b71	b71.a2	b71.a2.a2	BAK00974.1	predicted protein [Hordeum vulgare subsp. vulgare]	-190.388	0.53532	55745.6	538	100	3	20	1	24	25	0.96	8.12011	3	6
b71	b71.a2	b71.a2.a3	BAK04996.1	predicted protein [Hordeum vulgare subsp. vulgare]	-190.388	0.53532	55745.6	538	100	3	20	1	24	25	0.96	8.12011	3	6
b71	b71.a3	b71.a3.a1	BAJ85842.1	predicted protein [Hordeum vulgare subsp. vulgare]	-9.84164	0.04537	55398.7	529	12	6	2	1	2	21	0.0952381	0.245197	3	6
b71	b71.a3	b71.a3.a2	XP_044956716.1	leucine aminopeptidase 2, chloroplastic-like isoform X1 [Hordeum vulgare subsp. vulgare]	-9.84164	0.05568	45023.3	431	12	6	2	1	2	17	0.117647	0.311134	3	6
b71	b71.a3	b71.a3.a3	XP_044956723.1	leucine aminopeptidase 2, chloroplastic-like isoform X2 [Hordeum vulgare subsp. vulgare]	-9.84164	0.04537	55427.7	529	12	6	2	1	2	21	0.0952381	0.245197	3	6
b72	b72.a1	b72.a1.a1	XP_044949208.1	beta-galactosidase 15 [Hordeum vulgare subsp. vulgare]	-126.7	0.31978	100824	910	76	76	17	17	24	31	0.774194	4.94557	1	6
b73	b73.a1	b73.a1.a1	CAA39602.1	aspartic proteinase [Hordeum vulgare subsp. vulgare]	-134.842	0.40551	54191.4	508	159	147	14	13	32	20	1.6	38.8107	7	6
b73	b73.a1	b73.a1.a2	KAE8806867.1	Phytepsin [Hordeum vulgare]	-134.842	0.40551	54205.4	508	159	147	14	13	32	20	1.6	38.8107	7	6
b73	b73.a1	b73.a1.a3	XP_044983780.1	phytepsin [Hordeum vulgare subsp. vulgare]	-134.842	0.40551	54191.4	508	159	147	14	13	32	20	1.6	38.8107	7	6
b73	b73.a1	b73.a1.a4	pdb|1QDM|A	Chain A, PROPHYTEPSIN	-134.842	0.43096	51247.7	478	159	147	14	13	32	20	1.6	38.8107	7	6
b73	b73.a1	b73.a1.a5	pdb|1QDM|B	Chain B, PROPHYTEPSIN	-134.842	0.43096	51247.7	478	159	147	14	13	32	20	1.6	38.8107	7	6
b73	b73.a1	b73.a1.a6	pdb|1QDM|C	Chain C, PROPHYTEPSIN	-134.842	0.43096	51247.7	478	159	147	14	13	32	20	1.6	38.8107	7	6
b73	b73.a1	b73.a1.a7	sp|P42210.1|ASPR_HORVU	RecName: Full=Phytepsin; AltName: Full=Aspartic proteinase; Contains: RecName: Full=Phytepsin 32 kDa subunit; Contains: RecName: Full=Phytepsin 29 kDa subunit; Contains: RecName: Full=Phytepsin 16 kDa subunit; Contains: RecName: Full=Phytepsin 11 kDa subunit; Flags: Precursor	-134.842	0.40551	54191.4	508	159	147	14	13	32	20	1.6	38.8107	7	6
b73	b73.a2	b73.a2.a1	XP_044976429.1	aspartic proteinase oryzasin-1-like [Hordeum vulgare subsp. vulgare]	-11.4274	0.07435	58847.2	538	15	3	3	2	3	22	0.136364	0.368875	1	6
b74	b74.a1	b74.a1.a1	BAK01819.1	predicted protein [Hordeum vulgare subsp. vulgare]	-154.168	0.56656	34762.2	323	107	77	18	13	23	17	1.35294	21.5393	2	6
b74	b74.a1	b74.a1.a2	XP_044977939.1	fructokinase-1 [Hordeum vulgare subsp. vulgare]	-154.168	0.56656	34762.2	323	107	77	18	13	23	17	1.35294	21.5393	2	6
b74	b74.a2	b74.a2.a1	BAK07333.1	predicted protein [Hordeum vulgare subsp. vulgare]	-90.5653	0.43034	34594.8	323	58	28	11	6	13	18	0.722222	4.275	3	6
b74	b74.a2	b74.a2.a2	KAE8792353.1	fructokinase 1 [Hordeum vulgare]	-90.5653	0.43034	34594.8	323	58	28	11	6	13	18	0.722222	4.275	3	6
b74	b74.a2	b74.a2.a3	XP_044950087.1	fructokinase-1-like [Hordeum vulgare subsp. vulgare]	-90.5653	0.43034	34594.8	323	58	28	11	6	13	18	0.722222	4.275	3	6
b74	b74.a3	b74.a3.a1	BAJ95563.1	predicted protein [Hordeum vulgare subsp. vulgare]	-36.3391	0.23958	40681.9	384	22	17	7	6	7	20	0.35	1.23872	5	6
b74	b74.a3	b74.a3.a2	BAJ97881.1	predicted protein [Hordeum vulgare subsp. vulgare]	-36.3391	0.23958	40681.9	384	22	17	7	6	7	20	0.35	1.23872	5	6
b74	b74.a3	b74.a3.a3	KAE8779543.1	putative fructokinase-6, chloroplastic [Hordeum vulgare]	-36.3391	0.23958	40681.9	384	22	17	7	6	7	20	0.35	1.23872	5	6
b74	b74.a3	b74.a3.a4	XP_044957215.1	probable fructokinase-6, chloroplastic [Hordeum vulgare subsp. vulgare]	-36.3391	0.23958	40681.9	384	22	17	7	6	7	20	0.35	1.23872	5	6
b74	b74.a3	b74.a3.a5	XP_044957216.1	probable fructokinase-6, chloroplastic [Hordeum vulgare subsp. vulgare]	-36.3391	0.23958	40681.9	384	22	17	7	6	7	20	0.35	1.23872	5	6
b75	b75.a1	b75.a1.a1	KAE8817142.1	putative mitochondrial-processing peptidase subunit beta [Hordeum vulgare]	-108.908	0.3874	57747.4	524	105	105	16	16	25	27	0.925926	7.43191	2	6
b75	b75.a1	b75.a1.a2	XP_044982461.1	probable mitochondrial-processing peptidase subunit beta, mitochondrial [Hordeum vulgare subsp. vulgare]	-108.908	0.38302	58532.9	530	105	105	16	16	25	27	0.925926	7.43191	2	6
b76	b76.a1	b76.a1.a1	KAE8786003.1	putative endo-1,3(4)-beta-glucanase 2 [Hordeum vulgare]	-150.708	0.30511	81425.9	744	96	96	16	16	23	27	0.851852	6.10971	2	6
b76	b76.a1	b76.a1.a2	XP_044946663.1	probable endo-1,3(4)-beta-glucanase ARB_01444 [Hordeum vulgare subsp. vulgare]	-150.708	0.30511	81425.9	744	96	96	16	16	23	27	0.851852	6.10971	2	6
b77	b77.a1	b77.a1.a1	BAJ92533.1	predicted protein [Hordeum vulgare subsp. vulgare]	-135.376	0.24423	112168	1040	94	94	19	19	23	28	0.821429	5.6287	5	6
b77	b77.a1	b77.a1.a2	BAK01843.1	predicted protein [Hordeum vulgare subsp. vulgare]	-135.376	0.24423	112168	1040	94	94	19	19	23	28	0.821429	5.6287	5	6
b77	b77.a1	b77.a1.a3	KAE8777429.1	26S proteasome non-ATPase regulatory subunit 1A-like [Hordeum vulgare]	-135.376	0.24423	112168	1040	94	94	19	19	23	28	0.821429	5.6287	5	6
b77	b77.a1	b77.a1.a4	XP_044967695.1	26S proteasome non-ATPase regulatory subunit 1 homolog A-like isoform X1 [Hordeum vulgare subsp. vulgare]	-135.376	0.23805	115444	1067	94	94	19	19	23	29	0.793103	5.21017	5	6
b77	b77.a1	b77.a1.a5	XP_044967696.1	26S proteasome non-ATPase regulatory subunit 1 homolog A-like isoform X2 [Hordeum vulgare subsp. vulgare]	-135.376	0.24423	112168	1040	94	94	19	19	23	28	0.821429	5.6287	5	6
b78	b78.a1	b78.a1.a1	XP_044976851.1	glycine dehydrogenase (decarboxylating) 1, mitochondrial-like [Hordeum vulgare subsp. vulgare]	-152.505	0.31068	110873	1030	94	94	20	20	22	33	0.666667	3.64159	1	6
b79	b79.a1	b79.a1.a1	BAK07351.1	predicted protein [Hordeum vulgare subsp. vulgare]	-129.025	0.34073	86371.7	766	76	76	20	20	22	34	0.647059	3.43669	1	6
b80	b80.a1	b80.a1.a1	BAJ89139.1	predicted protein [Hordeum vulgare subsp. vulgare]	-103.445	0.27162	92945.1	821	67	62	17	15	22	25	0.88	6.58578	2	6
b80	b80.a1	b80.a1.a2	XP_044982180.1	V-type proton ATPase subunit a3-like [Hordeum vulgare subsp. vulgare]	-103.445	0.27162	92945.1	821	67	62	17	15	22	25	0.88	6.58578	2	6
b80	b80.a2	b80.a2.a1	BAJ94235.1	predicted protein [Hordeum vulgare subsp. vulgare]	-33.1762	0.11486	90704.4	801	24	19	7	5	7	26	0.269231	0.858792	3	6
b80	b80.a2	b80.a2.a2	XP_044968108.1	V-type proton ATPase subunit a3-like isoform X1 [Hordeum vulgare subsp. vulgare]	-33.1762	0.11233	92721.6	819	24	19	7	5	7	25	0.28	0.905461	3	6
b80	b80.a2	b80.a2.a3	XP_044968109.1	V-type proton ATPase subunit a3-like isoform X2 [Hordeum vulgare subsp. vulgare]	-33.1762	0.11486	90704.4	801	24	19	7	5	7	26	0.269231	0.858792	3	6
b80	b80.a3	b80.a3.a1	KAE8770950.1	V-type proton ATPase subunit a1 [Hordeum vulgare]	-13.5406	0.0355	92912.6	817	7	3	2	1	2	29	0.0689655	0.172102	2	6
b80	b80.a3	b80.a3.a2	XP_044977802.1	V-type proton ATPase subunit a1 [Hordeum vulgare subsp. vulgare]	-13.5406	0.0355	92912.6	817	7	3	2	1	2	29	0.0689655	0.172102	2	6
b81	b81.a1	b81.a1.a1	BAJ85914.1	predicted protein [Hordeum vulgare subsp. vulgare]	-142.356	0.54377	41635	377	238	12	15	1	28	15	1.86667	72.5642	3	6
b81	b81.a1	b81.a1.a2	KAE8793514.1	Actin-2 [Hordeum vulgare]	-142.356	0.54377	41635	377	238	12	15	1	28	15	1.86667	72.5642	3	6
b81	b81.a1	b81.a1.a3	XP_044971446.1	actin-2 [Hordeum vulgare subsp. vulgare]	-142.356	0.54377	41635	377	238	12	15	1	28	15	1.86667	72.5642	3	6
b81	b81.a2	b81.a2.a1	KAE8779212.1	Actin-3 [Hordeum vulgare]	-147.909	0.43897	52191	467	244	12	15	1	28	16	1.75	55.2341	2	6
b81	b81.a2	b81.a2.a2	XP_044945765.1	actin-3 [Hordeum vulgare subsp. vulgare]	-147.909	0.54377	41593.9	377	244	12	15	1	28	15	1.86667	72.5642	2	6
b81	b81.a3	b81.a3.a1	AAN59956.1	actin [Hordeum vulgare]	-145.283	0.54377	41700.9	377	242	17	15	2	28	15	1.86667	72.5642	4	6
b81	b81.a3	b81.a3.a2	BAJ88055.1	predicted protein [Hordeum vulgare subsp. vulgare]	-145.283	0.54377	41700.9	377	242	17	15	2	28	15	1.86667	72.5642	4	6
b81	b81.a3	b81.a3.a3	XP_044970247.1	actin-97-like [Hordeum vulgare subsp. vulgare]	-145.283	0.54377	41700.9	377	242	17	15	2	28	15	1.86667	72.5642	4	6
b81	b81.a3	b81.a3.a4	XP_044970310.1	actin-97-like [Hordeum vulgare subsp. vulgare]	-145.283	0.54377	41700.9	377	242	17	15	2	28	15	1.86667	72.5642	4	6
b81	b81.a4	b81.a4.a1	BAJ93412.1	predicted protein [Hordeum vulgare subsp. vulgare]	-144.431	0.54377	41628.9	377	228	17	15	2	27	15	1.8	62.0957	4	6
b81	b81.a4	b81.a4.a2	BAJ96385.1	predicted protein [Hordeum vulgare subsp. vulgare]	-144.431	0.54377	41628.9	377	228	17	15	2	27	15	1.8	62.0957	4	6
b81	b81.a4	b81.a4.a3	KAE8781485.1	Actin-3 [Hordeum vulgare]	-144.431	0.54377	41628.9	377	228	17	15	2	27	15	1.8	62.0957	4	6
b81	b81.a4	b81.a4.a4	XP_044949308.1	actin-3-like [Hordeum vulgare subsp. vulgare]	-144.431	0.54377	41628.9	377	228	17	15	2	27	15	1.8	62.0957	4	6
b81	b81.a5	b81.a5.a1	BAJ85474.1	predicted protein [Hordeum vulgare subsp. vulgare]	-135.713	0.54111	41789.9	377	208	19	14	4	25	15	1.66667	45.4159	3	6
b81	b81.a5	b81.a5.a2	KAE8795572.1	actin-1 [Hordeum vulgare]	-135.713	0.51777	43664.9	394	208	19	14	4	25	15	1.66667	45.4159	3	6
b81	b81.a5	b81.a5.a3	XP_044980075.1	actin-1 [Hordeum vulgare subsp. vulgare]	-135.713	0.54111	41789.9	377	208	19	14	4	25	15	1.66667	45.4159	3	6
b81	b81.a6	b81.a6.a1	BAJ90061.1	predicted protein [Hordeum vulgare subsp. vulgare]	-131.801	0.49468	41758.9	376	139	52	14	6	24	15	1.6	38.8107	1	6
b81	b81.a7	b81.a7.a1	BAJ97607.1	predicted protein [Hordeum vulgare subsp. vulgare]	-109.452	0.49867	41685.9	375	186	19	13	4	21	14	1.5	30.6228	2	6
b81	b81.a7	b81.a7.a2	BAK00999.1	predicted protein [Hordeum vulgare subsp. vulgare]	-109.452	0.49867	41685.9	375	186	19	13	4	21	14	1.5	30.6228	2	6
b81	b81.a8	b81.a8.a1	BAJ89905.1	predicted protein [Hordeum vulgare subsp. vulgare]	-124.256	0.51862	41563.6	376	180	59	13	6	24	15	1.6	38.8107	3	6
b81	b81.a8	b81.a8.a2	KAE8814769.1	Actin-7 [Hordeum vulgare]	-124.256	0.51862	41563.6	376	180	59	13	6	24	15	1.6	38.8107	3	6
b81	b81.a8	b81.a8.a3	XP_044977594.1	actin-7-like [Hordeum vulgare subsp. vulgare]	-124.256	0.51862	41563.6	376	180	59	13	6	24	15	1.6	38.8107	3	6
b81	b81.a9	b81.a9.a1	KAE8787041.1	Actin-7 [Hordeum vulgare]	-121.584	0.53723	41548.7	376	156	32	14	6	23	15	1.53333	33.1455	2	6
b81	b81.a9	b81.a9.a2	XP_044978915.1	actin-7 [Hordeum vulgare subsp. vulgare]	-121.584	0.53723	41548.7	376	156	32	14	6	23	15	1.53333	33.1455	2	6
b81	b81.b10	b81.b10.a1	BAK00491.1	predicted protein [Hordeum vulgare subsp. vulgare]	-75.0404	0.28382	42020	377	126	10	9	1	17	16	1.0625	10.5478	1	6
b81	b81.b11	b81.b11.a1	BAK00542.1	predicted protein [Hordeum vulgare subsp. vulgare]	-72.3658	0.29867	41601.8	375	95	4	9	1	12	15	0.8	5.30957	1	6
b82	b82.a1	b82.a1.a1	BAJ87403.1	predicted protein [Hordeum vulgare subsp. vulgare]	-140.19	0.45351	57400	527	124	124	17	17	26	21	1.2381	16.302	3	6
b82	b82.a1	b82.a1.a2	KAE8810738.1	Pyruvate kinase, cytosolic isozyme [Hordeum vulgare]	-140.19	0.45351	57400	527	124	124	17	17	26	21	1.2381	16.302	3	6
b82	b82.a1	b82.a1.a3	XP_044949992.1	pyruvate kinase 1, cytosolic [Hordeum vulgare subsp. vulgare]	-140.19	0.45351	57400	527	124	124	17	17	26	21	1.2381	16.302	3	6
b83	b83.a1	b83.a1.a1	BAJ93218.1	predicted protein [Hordeum vulgare subsp. vulgare]	-109.677	0.53828	46326.1	431	99	99	16	16	22	19	1.15789	13.3845	4	6
b83	b83.a1	b83.a1.a2	BAK03413.1	predicted protein [Hordeum vulgare subsp. vulgare]	-109.677	0.53828	46326.1	431	99	99	16	16	22	19	1.15789	13.3845	4	6
b83	b83.a1	b83.a1.a3	KAE8767403.1	transaldolase [Hordeum vulgare]	-109.677	0.53828	46326.1	431	99	99	16	16	22	19	1.15789	13.3845	4	6
b83	b83.a1	b83.a1.a4	XP_044978196.1	transaldolase [Hordeum vulgare subsp. vulgare]	-109.677	0.53828	46326.1	431	99	99	16	16	22	19	1.15789	13.3845	4	6
b84	b84.a1	b84.a1.a1	BAJ89749.1	predicted protein [Hordeum vulgare subsp. vulgare]	-130.309	0.53922	56100.9	510	97	97	19	19	23	26	0.884615	6.66682	6	6
b84	b84.a1	b84.a1.a2	BAJ91336.1	predicted protein [Hordeum vulgare subsp. vulgare]	-130.309	0.53922	56100.9	510	97	97	19	19	23	26	0.884615	6.66682	6	6
b84	b84.a1	b84.a1.a3	CAM82653.1	unnamed protein product [Hordeum vulgare]	-130.309	0.53922	56100.9	510	97	97	19	19	23	26	0.884615	6.66682	6	6
b84	b84.a1	b84.a1.a4	CBM39465.1	unnamed protein product [Hordeum vulgare]	-130.309	0.53922	56100.9	510	97	97	19	19	23	26	0.884615	6.66682	6	6
b84	b84.a1	b84.a1.a5	KAE8805790.1	serine hydroxymethyltransferase [Hordeum vulgare]	-130.309	0.53922	56100.9	510	97	97	19	19	23	26	0.884615	6.66682	6	6
b84	b84.a1	b84.a1.a6	XP_044980290.1	serine hydroxymethyltransferase 1, mitochondrial [Hordeum vulgare subsp. vulgare]	-130.309	0.53922	56100.9	510	97	97	19	19	23	26	0.884615	6.66682	6	6
b85	b85.a1	b85.a1.a1	BAJ85530.1	predicted protein, partial [Hordeum vulgare subsp. vulgare]	-135.592	0.36072	77473.3	718	98	98	20	20	23	30	0.766667	4.84341	3	6
b85	b85.a1	b85.a1.a2	KAE8811678.1	dolichyl-diphosphooligosaccharide--protein glycosyltransferase [Hordeum vulgare]	-135.592	0.37645	74428.7	688	98	98	20	20	23	30	0.766667	4.84341	3	6
b85	b85.a1	b85.a1.a3	XP_044978053.1	dolichyl-diphosphooligosaccharide--protein glycosyltransferase subunit 2 [Hordeum vulgare subsp. vulgare]	-135.592	0.37645	74472.7	688	98	98	20	20	23	30	0.766667	4.84341	3	6
b86	b86.a1	b86.a1.a1	KAE8794262.1	hypothetical protein D1007_30980 [Hordeum vulgare]	-127.704	0.37316	58412.1	544	97	88	17	16	24	22	1.09091	11.3285	2	6
b86	b86.a1	b86.a1.a2	XP_044954701.1	dihydrolipoyllysine-residue acetyltransferase component 2 of pyruvate dehydrogenase complex, mitochondrial-like [Hordeum vulgare subsp. vulgare]	-127.704	0.37316	58384	544	97	88	17	16	24	22	1.09091	11.3285	2	6
b86	b86.a2	b86.a2.a1	BAJ97318.1	predicted protein [Hordeum vulgare subsp. vulgare]	-78.5027	0.25275	58675	546	41	32	10	9	11	23	0.478261	2.00788	3	6
b86	b86.a2	b86.a2.a2	KAE8784037.1	hypothetical protein D1007_42397 [Hordeum vulgare]	-78.5027	0.25275	58725	546	41	32	10	9	11	23	0.478261	2.00788	3	6
b86	b86.a2	b86.a2.a3	XP_044957085.1	dihydrolipoyllysine-residue acetyltransferase component 2 of pyruvate dehydrogenase complex, mitochondrial-like isoform X1 [Hordeum vulgare subsp. vulgare]	-78.5027	0.25321	58736	545	41	32	10	9	11	23	0.478261	2.00788	3	6
b87	b87.a1	b87.a1.a1	BAJ93636.1	predicted protein [Hordeum vulgare subsp. vulgare]	-141.066	0.46167	61665.8	587	86	70	18	15	23	30	0.766667	4.84341	3	6
b87	b87.a1	b87.a1.a2	KAE8779141.1	ruBisCO large subunit-binding protein subunit alpha [Hordeum vulgare]	-141.066	0.46167	61665.8	587	86	70	18	15	23	30	0.766667	4.84341	3	6
b87	b87.a1	b87.a1.a3	XP_044946129.1	ruBisCO large subunit-binding protein subunit alpha [Hordeum vulgare subsp. vulgare]	-141.066	0.46167	61665.8	587	86	70	18	15	23	30	0.766667	4.84341	3	6
b87	b87.a2	b87.a2.a1	KAE8791538.1	RuBisCO large subunit-binding protein subunit alpha, chloroplastic [Hordeum vulgare]	-32.2339	0.13668	61263.5	578	21	5	6	3	6	29	0.206897	0.610262	2	6
b87	b87.a2	b87.a2.a2	XP_044964023.1	ruBisCO large subunit-binding protein subunit alpha, chloroplastic [Hordeum vulgare subsp. vulgare]	-32.2339	0.13668	61263.5	578	21	5	6	3	6	29	0.206897	0.610262	2	6
b88	b88.a1	b88.a1.a1	BAJ88612.1	predicted protein [Hordeum vulgare subsp. vulgare]	-147.707	0.38019	81102.1	747	83	79	18	17	20	34	0.588235	2.87468	2	6
b88	b88.a1	b88.a1.a2	XP_044979498.1	vesicle-fusing ATPase [Hordeum vulgare subsp. vulgare]	-147.707	0.38019	81102.1	747	83	79	18	17	20	34	0.588235	2.87468	2	6
b88	b88.a2	b88.a2.a1	BAJ97688.1	predicted protein [Hordeum vulgare subsp. vulgare]	-5.61979	0.0437	88717.9	801	5	1	2	1	2	44	0.0454545	0.110336	1	4
b89	b89.a1	b89.a1.a1	XP_044976062.1	bifunctional 3-dehydroquinate dehydratase/shikimate dehydrogenase, chloroplastic-like [Hordeum vulgare subsp. vulgare]	-116.915	0.46169	54850.3	509	85	85	16	16	23	26	0.884615	6.66682	1	6
b90	b90.a1	b90.a1.a1	XP_044980042.1	NADH dehydrogenase [ubiquinone] iron-sulfur protein 1, mitochondrial [Hordeum vulgare subsp. vulgare]	-125.436	0.35349	80161.7	744	84	84	17	17	22	29	0.758621	4.73615	1	6
b91	b91.a1	b91.a1.a1	KAE8794552.1	citrate synthase 4, mitochondrial-like [Hordeum vulgare]	-123.635	0.48729	52511.2	472	83	74	15	14	22	19	1.15789	13.3845	1	6
b91	b91.a2	b91.a2.a1	BAK07139.1	predicted protein [Hordeum vulgare subsp. vulgare]	-14.5406	0.04671	51617.7	471	14	5	2	1	3	15	0.2	0.584893	1	6
b92	b92.a1	b92.a1.a1	XP_044955645.1	hsp70-Hsp90 organizing protein [Hordeum vulgare subsp. vulgare]	-134.899	0.41652	64958.5	581	81	64	18	15	20	30	0.666667	3.64159	1	6
b92	b92.a2	b92.a2.a1	BAJ86968.1	predicted protein [Hordeum vulgare subsp. vulgare]	-31.7356	0.09655	64954.8	580	20	3	4	1	4	34	0.117647	0.311134	3	6
b92	b92.a2	b92.a2.a2	KAE8794634.1	hsp70-Hsp90 organizing protein-like [Hordeum vulgare]	-31.7356	0.09655	64938.8	580	20	3	4	1	4	34	0.117647	0.311134	3	6
b92	b92.a2	b92.a2.a3	XP_044967324.1	hsp70-Hsp90 organizing protein-like [Hordeum vulgare subsp. vulgare]	-31.7356	0.09655	64938.8	580	20	3	4	1	4	34	0.117647	0.311134	3	6
b93	b93.a1	b93.a1.a1	BAJ95345.1	predicted protein [Hordeum vulgare subsp. vulgare]	-115.225	0.47569	52021	473	80	80	18	18	24	25	0.96	8.12011	4	6
b93	b93.a1	b93.a1.a2	BAK05662.1	predicted protein [Hordeum vulgare subsp. vulgare]	-115.225	0.47569	52021	473	80	80	18	18	24	25	0.96	8.12011	4	6
b93	b93.a1	b93.a1.a3	KAE8816985.1	ATP sulfurylase [Hordeum vulgare]	-115.225	0.47569	51956.9	473	80	80	18	18	24	25	0.96	8.12011	4	6
b93	b93.a1	b93.a1.a4	XP_044984718.1	ATP-sulfurylase 3, chloroplastic-like [Hordeum vulgare subsp. vulgare]	-115.225	0.47569	51896.9	473	80	80	18	18	24	25	0.96	8.12011	4	6
b94	b94.a1	b94.a1.a1	BAJ99125.1	predicted protein [Hordeum vulgare subsp. vulgare]	-111.79	0.29696	98700.9	889	64	58	18	16	20	40	0.5	2.16228	3	6
b94	b94.a1	b94.a1.a2	KAE8800649.1	Coatomer subunit gamma-2 [Hordeum vulgare]	-111.79	0.29696	98688.9	889	64	58	18	16	20	40	0.5	2.16228	3	6
b94	b94.a1	b94.a1.a3	XP_044971132.1	coatomer subunit gamma-2 [Hordeum vulgare subsp. vulgare]	-111.79	0.29696	98688.9	889	64	58	18	16	20	40	0.5	2.16228	3	6
b94	b94.a2	b94.a2.a1	BAK02925.1	predicted protein [Hordeum vulgare subsp. vulgare]	-106.194	0.23996	99669.2	896	54	48	14	12	15	43	0.348837	1.23274	3	6
b94	b94.a2	b94.a2.a2	KAE8793485.1	Coatomer subunit gamma-1 [Hordeum vulgare]	-106.194	0.24349	98286.5	883	54	48	14	12	15	43	0.348837	1.23274	3	6
b94	b94.a2	b94.a2.a3	XP_044982303.1	coatomer subunit gamma-1 [Hordeum vulgare subsp. vulgare]	-106.194	0.23996	99669.2	896	54	48	14	12	15	43	0.348837	1.23274	3	6
b95	b95.a1	b95.a1.a1	KAE8796485.1	Adenosine kinase 2 [Hordeum vulgare]	-124.722	0.40116	37148.8	344	159	159	14	14	25	13	1.92308	82.7678	2	6
b95	b95.a1	b95.a1.a2	XP_044955650.1	adenosine kinase 1 [Hordeum vulgare subsp. vulgare]	-124.722	0.40116	37148.8	344	159	159	14	14	25	13	1.92308	82.7678	2	6
b96	b96.a1	b96.a1.a1	BAJ88568.1	predicted protein [Hordeum vulgare subsp. vulgare]	-143.716	0.52292	52615	480	103	26	15	4	23	18	1.27778	17.9574	3	6
b96	b96.a1	b96.a1.a2	KAE8817138.1	UDP-glucose 6-dehydrogenase 4 [Hordeum vulgare]	-143.716	0.52292	52615	480	103	26	15	4	23	18	1.27778	17.9574	3	6
b96	b96.a1	b96.a1.a3	XP_044984887.1	UDP-glucose 6-dehydrogenase 4 [Hordeum vulgare subsp. vulgare]	-143.716	0.52292	52615	480	103	26	15	4	23	18	1.27778	17.9574	3	6
b96	b96.a2	b96.a2.a1	BAJ85096.1	predicted protein [Hordeum vulgare subsp. vulgare]	-121.79	0.46458	52675	480	95	13	13	3	22	18	1.22222	15.681	4	6
b96	b96.a2	b96.a2.a2	KAE8795580.1	UDP-glucose 6-dehydrogenase [Hordeum vulgare]	-121.79	0.46458	52603	480	95	13	13	3	22	18	1.22222	15.681	4	6
b96	b96.a2	b96.a2.a3	XP_044980069.1	UDP-glucose 6-dehydrogenase 4-like [Hordeum vulgare subsp. vulgare]	-121.79	0.46458	52675	480	95	13	13	3	22	18	1.22222	15.681	4	6
b96	b96.a2	b96.a2.a4	XP_044980070.1	UDP-glucose 6-dehydrogenase 4-like [Hordeum vulgare subsp. vulgare]	-121.79	0.46458	52675	480	95	13	13	3	22	18	1.22222	15.681	4	6
b96	b96.a3	b96.a3.a1	XP_044980740.1	UDP-glucose 6-dehydrogenase 4-like [Hordeum vulgare subsp. vulgare]	-76.6495	0.28542	52883	480	49	21	9	4	11	17	0.647059	3.43669	1	6
b97	b97.a1	b97.a1.a1	BAJ96421.1	predicted protein [Hordeum vulgare subsp. vulgare]	-134.806	0.30148	98380.4	879	100	100	19	19	23	37	0.621622	3.18429	3	6
b97	b97.a1	b97.a1.a2	KAE8776841.1	Puromycin-sensitive aminopeptidase [Hordeum vulgare]	-134.806	0.30148	98380.4	879	100	100	19	19	23	37	0.621622	3.18429	3	6
b97	b97.a1	b97.a1.a3	XP_044955807.1	aminopeptidase M1-A [Hordeum vulgare subsp. vulgare]	-134.806	0.30148	98380.4	879	100	100	19	19	23	37	0.621622	3.18429	3	6
b98	b98.a1	b98.a1.a1	BAJ90849.1	predicted protein [Hordeum vulgare subsp. vulgare]	-128.826	0.49444	38663.5	360	100	100	15	15	23	17	1.35294	21.5393	2	6
b98	b98.a1	b98.a1.a2	XP_044952120.1	probable cinnamyl alcohol dehydrogenase [Hordeum vulgare subsp. vulgare]	-128.826	0.49444	38663.5	360	100	100	15	15	23	17	1.35294	21.5393	2	6
b99	b99.a1	b99.a1.a1	KAE8802321.1	RuBisCO large subunit-binding protein subunit beta, chloroplastic [Hordeum vulgare]	-125.536	0.3273	77122.8	718	87	67	16	13	22	34	0.647059	3.43669	2	6
b99	b99.a1	b99.a1.a2	XP_044962030.1	ruBisCO large subunit-binding protein subunit beta, chloroplastic [Hordeum vulgare subsp. vulgare]	-125.536	0.39298	64014.9	598	87	67	16	13	22	29	0.758621	4.73615	2	6
b99	b99.a2	b99.a2.a1	KAE8779649.1	ruBisCO large subunit-binding protein subunit beta, chloroplastic-like [Hordeum vulgare]	-78.5204	0.27926	63555.5	598	59	32	13	7	16	30	0.533333	2.41455	4	6
b99	b99.a2	b99.a2.a2	XP_044953042.1	ruBisCO large subunit-binding protein subunit beta, chloroplastic-like [Hordeum vulgare subsp. vulgare]	-78.5204	0.27926	63477.5	598	59	32	13	7	16	30	0.533333	2.41455	4	6
b99	b99.a2	b99.a2.a3	XP_044953043.1	ruBisCO large subunit-binding protein subunit beta, chloroplastic-like [Hordeum vulgare subsp. vulgare]	-78.5204	0.27926	63477.5	598	59	32	13	7	16	30	0.533333	2.41455	4	6
b99	b99.a2	b99.a2.a4	XP_044953044.1	ruBisCO large subunit-binding protein subunit beta, chloroplastic-like [Hordeum vulgare subsp. vulgare]	-78.5204	0.27926	63477.5	598	59	32	13	7	16	30	0.533333	2.41455	4	6
b99	b99.a3	b99.a3.a1	BAK07904.1	predicted protein [Hordeum vulgare subsp. vulgare]	-41.9969	0.17893	64091.8	598	21	8	8	4	8	30	0.266667	0.84785	3	6
b99	b99.a3	b99.a3.a2	KAE8766707.1	RuBisCO large subunit-binding protein subunit beta, chloroplastic [Hordeum vulgare]	-41.9969	0.17893	63959.8	598	21	8	8	4	8	30	0.266667	0.84785	3	6
b99	b99.a3	b99.a3.a3	XP_044954753.1	ruBisCO large subunit-binding protein subunit beta, chloroplastic-like [Hordeum vulgare subsp. vulgare]	-41.9969	0.17147	66568	624	21	8	8	4	8	32	0.25	0.778279	3	6
c100	c100.a1	c100.a1.a1	BAK05600.1	predicted protein [Hordeum vulgare subsp. vulgare]	-123.707	0.44251	60994.9	574	88	36	17	8	23	27	0.851852	6.10971	3	6
c100	c100.a1	c100.a1.a2	KAE8808463.1	Chaperonin CPN60-2, mitochondrial [Hordeum vulgare]	-123.707	0.44251	60994.9	574	88	36	17	8	23	27	0.851852	6.10971	3	6
c100	c100.a1	c100.a1.a3	XP_044970111.1	chaperonin CPN60-1, mitochondrial [Hordeum vulgare subsp. vulgare]	-123.707	0.44251	60994.9	574	88	36	17	8	23	27	0.851852	6.10971	3	6
c100	c100.a2	c100.a2.a1	KAE8789435.1	Chaperonin CPN60-2, mitochondrial [Hordeum vulgare]	-124.951	0.44965	61076	576	76	22	17	7	21	27	0.777778	4.99484	2	6
c100	c100.a2	c100.a2.a2	XP_044982913.1	chaperonin CPN60-1, mitochondrial-like [Hordeum vulgare subsp. vulgare]	-124.951	0.44965	61076	576	76	22	17	7	21	27	0.777778	4.99484	2	6
c100	c100.a3	c100.a3.a1	BAJ88210.1	predicted protein [Hordeum vulgare subsp. vulgare]	-19.5632	0.10309	61385.1	582	6	4	4	3	4	30	0.133333	0.359356	3	4
c100	c100.a3	c100.a3.a2	KAE8813668.1	chaperonin CPN60-like 2, mitochondrial [Hordeum vulgare]	-19.5632	0.10327	61328.1	581	6	4	4	3	4	29	0.137931	0.373824	3	4
c100	c100.a3	c100.a3.a3	XP_044980975.1	chaperonin CPN60-like 2, mitochondrial [Hordeum vulgare subsp. vulgare]	-19.5632	0.10327	61328.1	581	6	4	4	3	4	29	0.137931	0.373824	3	4
c101	c101.a1	c101.a1.a1	KAE8785972.1	coatomer subunit beta-2 [Hordeum vulgare]	-113.646	0.26737	105308	950	82	82	17	17	24	38	0.631579	3.28133	2	6
c101	c101.a1	c101.a1.a2	XP_044975897.1	coatomer subunit beta-2 [Hordeum vulgare subsp. vulgare]	-113.646	0.26737	105308	950	82	82	17	17	24	38	0.631579	3.28133	2	6
c102	c102.a1	c102.a1.a1	BAJ96982.1	predicted protein [Hordeum vulgare subsp. vulgare]	-112.991	0.47904	56959.2	501	71	30	18	7	19	26	0.730769	4.37984	2	6
c102	c102.a1	c102.a1.a2	XP_044975267.1	trans-cinnamate 4-monooxygenase [Hordeum vulgare subsp. vulgare]	-112.991	0.47904	56959.2	501	71	30	18	7	19	26	0.730769	4.37984	2	6
c102	c102.a2	c102.a2.a1	BAK03000.1	predicted protein [Hordeum vulgare subsp. vulgare]	-79.8122	0.32	56819.1	500	49	8	14	3	15	28	0.535714	2.43332	3	6
c102	c102.a2	c102.a2.a2	KAE8769815.1	Trans-cinnamate 4-monooxygenase [Hordeum vulgare]	-79.8122	0.32	56819.1	500	49	8	14	3	15	28	0.535714	2.43332	3	6
c102	c102.a2	c102.a2.a3	XP_044980044.1	trans-cinnamate 4-monooxygenase-like [Hordeum vulgare subsp. vulgare]	-79.8122	0.32	56818.1	500	49	8	14	3	15	28	0.535714	2.43332	3	6
c102	c102.a3	c102.a3.a1	AHJ61295.1	cinnamate-4-hydroxylase [Hordeum vulgare]	-25.5887	0.10891	57949.6	505	19	6	4	1	5	25	0.2	0.584893	4	6
c102	c102.a3	c102.a3.a2	BAJ95120.1	predicted protein [Hordeum vulgare subsp. vulgare]	-25.5887	0.10891	57934.6	505	19	6	4	1	5	25	0.2	0.584893	4	6
c102	c102.a3	c102.a3.a3	KAE8786222.1	cinnamate-4-hydroxylase [Hordeum vulgare]	-25.5887	0.16566	38217	332	19	6	4	1	5	14	0.357143	1.27585	4	6
c102	c102.a3	c102.a3.a4	XP_044977470.1	trans-cinnamate 4-monooxygenase [Hordeum vulgare subsp. vulgare]	-25.5887	0.10891	57939.6	505	19	6	4	1	5	25	0.2	0.584893	4	6
c103	c103.a1	c103.a1.a1	KAE8799657.1	Sperm-associated antigen 6 [Hordeum vulgare]	-104.01	0.11449	228309	2140	68	68	15	15	19	77	0.246753	0.765035	2	6
c103	c103.a1	c103.a1.a2	XP_044956271.1	protein CELLULOSE SYNTHASE INTERACTIVE 1 [Hordeum vulgare subsp. vulgare]	-104.01	0.11449	228337	2140	68	68	15	15	19	77	0.246753	0.765035	2	6
c104	c104.a1	c104.a1.a1	BAJ94995.1	predicted protein [Hordeum vulgare subsp. vulgare]	-104.135	0.37115	68011.7	617	51	51	17	17	19	29	0.655172	3.52035	3	6
c104	c104.a1	c104.a1.a2	KAE8772175.1	NAD-dependent malic enzyme 59 kDa isoform, mitochondrial [Hordeum vulgare]	-104.135	0.37115	68011.7	617	51	51	17	17	19	29	0.655172	3.52035	3	6
c104	c104.a1	c104.a1.a3	XP_044971389.1	NAD-dependent malic enzyme 59 kDa isoform, mitochondrial [Hordeum vulgare subsp. vulgare]	-104.135	0.37115	68011.7	617	51	51	17	17	19	29	0.655172	3.52035	3	6
c105	c105.a1	c105.a1.a1	KAE8798020.1	Eukaryotic translation initiation factor 4G [Hordeum vulgare]	-109.168	0.15257	202961	1868	57	57	17	17	19	58	0.327586	1.12611	2	6
c105	c105.a1	c105.a1.a2	XP_044965377.1	eukaryotic translation initiation factor 4G [Hordeum vulgare subsp. vulgare]	-109.168	0.15257	202961	1868	57	57	17	17	19	58	0.327586	1.12611	2	6
c106	c106.a1	c106.a1.a1	KAE8777675.1	E3 ubiquitin-protein ligase UPL1 [Hordeum vulgare]	-127.36	0.08398	401439	3632	54	54	17	17	19	144	0.131944	0.355016	3	6
c106	c106.a1	c106.a1.a2	XP_044950243.1	E3 ubiquitin-protein ligase UPL2-like isoform X1 [Hordeum vulgare subsp. vulgare]	-127.36	0.08306	406433	3672	54	54	17	17	19	145	0.131034	0.35218	3	6
c106	c106.a1	c106.a1.a3	XP_044950244.1	E3 ubiquitin-protein ligase UPL1-like isoform X2 [Hordeum vulgare subsp. vulgare]	-127.36	0.08398	401599	3632	54	54	17	17	19	144	0.131944	0.355016	3	6
c107	c107.a1	c107.a1.a1	XP_044953709.1	ADP,ATP carrier protein 1, mitochondrial [Hordeum vulgare subsp. vulgare]	-78.4971	0.30526	41388.2	380	178	100	12	7	22	18	1.22222	15.681	1	6
c107	c107.a2	c107.a2.a1	BAK03012.1	predicted protein [Hordeum vulgare subsp. vulgare]	-31.8606	0.17891	33830.6	313	84	6	6	1	10	16	0.625	3.21697	1	6
c107	c107.a3	c107.a3.a1	BAJ98173.1	predicted protein [Hordeum vulgare subsp. vulgare]	-24.5014	0.08995	41229.3	378	50	15	4	2	6	21	0.285714	0.930698	4	6
c107	c107.a3	c107.a3.a2	BAJ99879.1	predicted protein [Hordeum vulgare subsp. vulgare]	-24.5014	0.08995	41259.3	378	50	15	4	2	6	21	0.285714	0.930698	4	6
c107	c107.a3	c107.a3.a3	KAE8805135.1	ADP,ATP carrier protein, mitochondrial [Hordeum vulgare]	-24.5014	0.08995	41312.4	378	50	15	4	2	6	21	0.285714	0.930698	4	6
c107	c107.a3	c107.a3.a4	XP_044960101.1	ADP,ATP carrier protein 1, mitochondrial-like [Hordeum vulgare subsp. vulgare]	-24.5014	0.08995	41312.4	378	50	15	4	2	6	21	0.285714	0.930698	4	6
c107	c107.a4	c107.a4.a1	BAK01897.1	predicted protein [Hordeum vulgare subsp. vulgare]	-22.2622	0.11429	33951.7	315	18	4	4	1	5	18	0.277778	0.895736	1	6
c107	c107.a5	c107.a5.a1	BAJ86358.1	predicted protein [Hordeum vulgare subsp. vulgare]	-12.3463	0.07187	34429.8	320	10	4	2	1	2	15	0.133333	0.359356	2	6
c107	c107.a5	c107.a5.a2	BAK06446.1	predicted protein [Hordeum vulgare subsp. vulgare]	-12.3463	0.07187	34351.8	320	10	4	2	1	2	15	0.133333	0.359356	2	6
c108	c108.a1	c108.a1.a1	BAK03652.1	predicted protein [Hordeum vulgare subsp. vulgare]	-148.481	0.65031	35593.7	326	119	113	17	16	26	16	1.625	41.1697	1	6
c108	c108.a2	c108.a2.a1	BAJ94849.1	predicted protein [Hordeum vulgare subsp. vulgare]	-110.401	0.47839	38713.9	347	105	99	13	12	23	19	1.21053	15.2378	2	6
c108	c108.a2	c108.a2.a2	XP_044981672.1	ricin B-like lectin R40C1 [Hordeum vulgare subsp. vulgare]	-110.401	0.47839	38713.9	347	105	99	13	12	23	19	1.21053	15.2378	2	6
c109	c109.a1	c109.a1.a1	KAE8802615.1	Mitochondrial-processing peptidase subunit alpha [Hordeum vulgare]	-129.793	0.5703	53449.8	505	90	90	16	16	20	20	1	9	2	6
c109	c109.a1	c109.a1.a2	XP_044975017.1	mitochondrial-processing peptidase subunit alpha-like [Hordeum vulgare subsp. vulgare]	-129.793	0.5703	53449.8	505	90	90	16	16	20	20	1	9	2	6
c110	c110.a1	c110.a1.a1	BAJ87344.1	predicted protein [Hordeum vulgare subsp. vulgare]	-99.4008	0.35934	53487	487	84	84	14	14	20	27	0.740741	4.50479	4	6
c110	c110.a1	c110.a1.a2	BAK05658.1	predicted protein [Hordeum vulgare subsp. vulgare]	-99.4008	0.35934	53487	487	84	84	14	14	20	27	0.740741	4.50479	4	6
c110	c110.a1	c110.a1.a3	KAE8793435.1	allene oxide synthase [Hordeum vulgare]	-99.4008	0.35934	53487	487	84	84	14	14	20	27	0.740741	4.50479	4	6
c110	c110.a1	c110.a1.a4	XP_044982339.1	allene oxide synthase 2-like [Hordeum vulgare subsp. vulgare]	-99.4008	0.35934	53487	487	84	84	14	14	20	27	0.740741	4.50479	4	6
c111	c111.a1	c111.a1.a1	BAK00965.1	predicted protein [Hordeum vulgare subsp. vulgare]	-75.2484	0.58564	20424.5	181	89	21	10	3	19	9	2.11111	128.155	3	6
c111	c111.a1	c111.a1.a2	XP_044946679.1	ADP-ribosylation factor 1-like isoform X1 [Hordeum vulgare subsp. vulgare]	-75.2484	0.57923	20636.7	183	89	21	10	3	19	9	2.11111	128.155	3	6
c111	c111.a1	c111.a1.a3	XP_044946680.1	ADP-ribosylation factor 1-like isoform X2 [Hordeum vulgare subsp. vulgare]	-75.2484	0.58564	20424.5	181	89	21	10	3	19	9	2.11111	128.155	3	6
c111	c111.a2	c111.a2.a1	CAD48129.2	ADP-ribosylation factor 1-like protein [Hordeum vulgare subsp. vulgare]	-75.4931	0.58564	20694.7	181	78	10	10	3	18	8	2.25	176.828	5	6
c111	c111.a2	c111.a2.a2	KAE8787648.1	ADP-ribosylation factor 2 [Hordeum vulgare]	-75.4931	0.43621	27630.3	243	78	10	10	3	18	12	1.5	30.6228	5	6
c111	c111.a2	c111.a2.a3	XP_044976932.1	ADP-ribosylation factor 2 [Hordeum vulgare subsp. vulgare]	-75.4931	0.58564	20694.7	181	78	10	10	3	18	8	2.25	176.828	5	6
c111	c111.a2	c111.a2.a4	XP_044977404.1	ADP-ribosylation factor 2 isoform X1 [Hordeum vulgare subsp. vulgare]	-75.4931	0.57923	20998.9	183	78	10	10	3	18	8	2.25	176.828	5	6
c111	c111.a2	c111.a2.a5	XP_044977405.1	ADP-ribosylation factor 2 isoform X2 [Hordeum vulgare subsp. vulgare]	-75.4931	0.58564	20694.7	181	78	10	10	3	18	8	2.25	176.828	5	6
c112	c112.a1	c112.a1.a1	BAJ90025.1	predicted protein [Hordeum vulgare subsp. vulgare]	-98.7778	0.16832	108501	1010	87	76	13	10	22	30	0.733333	4.4117	1	6
c112	c112.a2	c112.a2.a1	BAJ93241.1	predicted protein [Hordeum vulgare subsp. vulgare]	-17.1595	0.08894	49976.8	461	13	2	4	1	4	17	0.235294	0.719072	4	6
c112	c112.a2	c112.a2.a2	BAK00536.1	predicted protein [Hordeum vulgare subsp. vulgare]	-17.1595	0.07565	59090.5	542	13	2	4	1	4	20	0.2	0.584893	4	6
c112	c112.a2	c112.a2.a3	KAE8780786.1	GMP synthase [Hordeum vulgare]	-17.1595	0.07565	59124.5	542	13	2	4	1	4	20	0.2	0.584893	4	6
c112	c112.a2	c112.a2.a4	XP_044950816.1	GMP synthase [glutamine-hydrolyzing] [Hordeum vulgare subsp. vulgare]	-17.1595	0.07565	59124.5	542	13	2	4	1	4	20	0.2	0.584893	4	6
c113	c113.a1	c113.a1.a1	KAE8795301.1	putative ATP-citrate synthase [Hordeum vulgare]	-117.657	0.42928	65868	608	77	77	18	18	21	29	0.724138	4.29832	2	6
c113	c113.a1	c113.a1.a2	XP_044975908.1	ATP-citrate synthase beta chain protein 1 [Hordeum vulgare subsp. vulgare]	-117.657	0.42928	65868	608	77	77	18	18	21	29	0.724138	4.29832	2	6
c114	c114.a1	c114.a1.a1	BAJ92168.1	predicted protein [Hordeum vulgare subsp. vulgare]	-122.348	0.39807	69264.5	623	68	68	17	17	18	33	0.545455	2.51119	3	6
c114	c114.a1	c114.a1.a2	KAE8779993.1	NAD-dependent malic enzyme 62 kDa isoform, mitochondrial [Hordeum vulgare]	-122.348	0.39807	69264.5	623	68	68	17	17	18	33	0.545455	2.51119	3	6
c114	c114.a1	c114.a1.a3	XP_044965734.1	NAD-dependent malic enzyme 62 kDa isoform, mitochondrial [Hordeum vulgare subsp. vulgare]	-122.348	0.39807	69264.5	623	68	68	17	17	18	33	0.545455	2.51119	3	6
c115	c115.a1	c115.a1.a1	KAE8794804.1	dynamin-related protein 5A [Hordeum vulgare]	-99.1753	0.33005	68572.8	609	68	68	17	17	20	36	0.555556	2.59381	2	6
c115	c115.a1	c115.a1.a2	XP_044982971.1	dynamin-related protein 5A [Hordeum vulgare subsp. vulgare]	-99.1753	0.33005	68572.8	609	68	68	17	17	20	36	0.555556	2.59381	2	6
c116	c116.a1	c116.a1.a1	BAJ98760.1	predicted protein [Hordeum vulgare subsp. vulgare]	-100.332	0.30825	76520.3	691	67	57	17	14	18	34	0.529412	2.38386	2	6
c116	c116.a1	c116.a1.a2	KAE8792659.1	glycine--tRNA ligase, mitochondrial 1 [Hordeum vulgare]	-100.332	0.30825	76476.3	691	67	57	17	14	18	34	0.529412	2.38386	2	6
c116	c116.a2	c116.a2.a1	XP_044966381.1	glycine--tRNA ligase, mitochondrial 1-like [Hordeum vulgare subsp. vulgare]	-46.4389	0.18891	74307.9	667	18	8	8	5	8	31	0.258065	0.811609	1	6
c117	c117.a1	c117.a1.a1	XP_044946108.1	protein EXPORTIN 1A-like isoform X1 [Hordeum vulgare subsp. vulgare]	-122.729	0.23106	122448	1069	66	66	18	18	19	43	0.44186	1.76605	2	6
c117	c117.a1	c117.a1.a2	XP_044946109.1	protein EXPORTIN 1A-like isoform X2 [Hordeum vulgare subsp. vulgare]	-122.729	0.23258	121738	1062	66	66	18	18	19	43	0.44186	1.76605	2	6
c118	c118.a1	c118.a1.a1	KAE8784370.1	AP-2 complex subunit alpha-2-like [Hordeum vulgare]	-98.6983	0.20766	116279	1045	58	58	17	17	19	49	0.387755	1.44205	2	6
c118	c118.a1	c118.a1.a2	XP_044983362.1	AP-2 complex subunit alpha-1-like isoform X2 [Hordeum vulgare subsp. vulgare]	-98.6983	0.20766	116279	1045	58	58	17	17	19	49	0.387755	1.44205	2	6
c119	c119.a1	c119.a1.a1	KAE8785994.1	26S protease regulatory subunit S10B [Hordeum vulgare]	-91.3015	0.485	44695.4	400	58	52	14	13	18	19	0.947368	7.85867	2	6
c119	c119.a1	c119.a1.a2	XP_044956501.1	26S proteasome regulatory subunit S10B homolog B [Hordeum vulgare subsp. vulgare]	-91.3015	0.485	44695.4	400	58	52	14	13	18	19	0.947368	7.85867	2	6
c119	c119.a2	c119.a2.a1	KAE8801829.1	26S protease regulatory subunit 6A-like protein [Hordeum vulgare]	-109.96	0.46778	46912.2	419	78	72	14	13	17	20	0.85	6.07946	2	6
c119	c119.a2	c119.a2.a2	XP_044951063.1	26S proteasome regulatory subunit 6A homolog [Hordeum vulgare subsp. vulgare]	-109.96	0.45161	48193.8	434	78	72	14	13	17	19	0.894737	6.8476	2	6
c119	c119.a3	c119.a3.a1	BAJ88792.1	predicted protein [Hordeum vulgare subsp. vulgare]	-90.8836	0.49756	45656.6	410	68	62	13	12	16	18	0.888889	6.74264	4	6
c119	c119.a3	c119.a3.a2	BAK08031.1	predicted protein [Hordeum vulgare subsp. vulgare]	-90.8836	0.49756	45656.6	410	68	62	13	12	16	18	0.888889	6.74264	4	6
c119	c119.a3	c119.a3.a3	KAE8769853.1	26S protease regulatory subunit 6B [Hordeum vulgare]	-90.8836	0.49756	45656.6	410	68	62	13	12	16	18	0.888889	6.74264	4	6
c119	c119.a3	c119.a3.a4	XP_044964176.1	26S proteasome regulatory subunit 6B homolog [Hordeum vulgare subsp. vulgare]	-90.8836	0.49756	45656.6	410	68	62	13	12	16	18	0.888889	6.74264	4	6
c119	c119.a4	c119.a4.a1	BAJ92695.1	predicted protein [Hordeum vulgare subsp. vulgare]	-98.5813	0.44917	47090.8	423	51	5	12	2	13	21	0.619048	3.15956	3	6
c119	c119.a4	c119.a4.a2	BAJ99861.1	predicted protein [Hordeum vulgare subsp. vulgare]	-98.5813	0.44917	47090.8	423	51	5	12	2	13	21	0.619048	3.15956	3	6
c119	c119.a4	c119.a4.a3	XP_044956349.1	26S proteasome regulatory subunit 8 homolog A [Hordeum vulgare subsp. vulgare]	-98.5813	0.44917	47090.8	423	51	5	12	2	13	21	0.619048	3.15956	3	6
c119	c119.a5	c119.a5.a1	BAJ85508.1	predicted protein [Hordeum vulgare subsp. vulgare]	-92.9016	0.41388	46733.5	418	50	4	11	1	12	22	0.545455	2.51119	3	6
c119	c119.a5	c119.a5.a2	CBM37250.1	unnamed protein product [Hordeum vulgare]	-92.9016	0.41388	46719.5	418	50	4	11	1	12	22	0.545455	2.51119	3	6
c119	c119.a5	c119.a5.a3	XP_044951061.1	26S proteasome regulatory subunit 8 homolog A-like [Hordeum vulgare subsp. vulgare]	-92.9016	0.41388	46733.5	418	50	4	11	1	12	22	0.545455	2.51119	3	6
c119	c119.a6	c119.a6.a1	BAJ91604.1	predicted protein [Hordeum vulgare subsp. vulgare]	-13.8321	0.07598	45959.1	408	8	2	2	1	2	22	0.0909091	0.232847	1	6
c119	c119.a7	c119.a7.a1	BAJ95139.1	predicted protein [Hordeum vulgare subsp. vulgare]	-8.724	0.07868	43579.6	394	7	1	2	1	2	15	0.133333	0.359356	6	6
c119	c119.a7	c119.a7.a2	BAJ95696.1	predicted protein [Hordeum vulgare subsp. vulgare]	-8.724	0.07868	43579.6	394	7	1	2	1	2	15	0.133333	0.359356	6	6
c119	c119.a7	c119.a7.a3	KAE8776491.1	ATPase family AAA domain-containing protein 1 [Hordeum vulgare]	-8.724	0.07868	43579.6	394	7	1	2	1	2	15	0.133333	0.359356	6	6
c119	c119.a7	c119.a7.a4	XP_044956263.1	outer mitochondrial transmembrane helix translocase-like isoform X1 [Hordeum vulgare subsp. vulgare]	-8.724	0.07868	43579.6	394	7	1	2	1	2	15	0.133333	0.359356	6	6
c119	c119.a7	c119.a7.a5	XP_044956264.1	outer mitochondrial transmembrane helix translocase-like isoform X2 [Hordeum vulgare subsp. vulgare]	-8.724	0.08311	41225.4	373	7	1	2	1	2	14	0.142857	0.389495	6	6
c119	c119.a7	c119.a7.a6	XP_044956265.1	outer mitochondrial transmembrane helix translocase-like isoform X3 [Hordeum vulgare subsp. vulgare]	-8.724	0.07809	44099	397	7	1	2	1	2	16	0.125	0.333521	6	6
c120	c120.a1	c120.a1.a1	BAJ87654.1	predicted protein [Hordeum vulgare subsp. vulgare]	-90.9267	0.394	53809.3	500	56	56	12	12	18	22	0.818182	5.57933	3	6
c120	c120.a1	c120.a1.a2	KAE8811676.1	retinal dehydrogenase [Hordeum vulgare]	-90.9267	0.394	53781.3	500	56	56	12	12	18	22	0.818182	5.57933	3	6
c120	c120.a1	c120.a1.a3	XP_044978054.1	aldehyde dehydrogenase family 2 member C4-like [Hordeum vulgare subsp. vulgare]	-90.9267	0.394	53799.3	500	56	56	12	12	18	22	0.818182	5.57933	3	6
c121	c121.a1	c121.a1.a1	XP_044965320.1	brefeldin A-inhibited guanine nucleotide-exchange protein 5 [Hordeum vulgare subsp. vulgare]	-124.515	0.14752	189574	1715	56	56	17	17	18	77	0.233766	0.713035	1	6
c122	c122.a1	c122.a1.a1	XP_044955972.1	cell surface glycoprotein 1-like [Hordeum vulgare subsp. vulgare]	-112.316	0.20918	138375	1286	53	53	15	15	18	40	0.45	1.81838	1	6
c123	c123.a1	c123.a1.a1	BAJ85443.1	predicted protein [Hordeum vulgare subsp. vulgare]	-100.657	0.46756	49137.8	447	158	55	13	2	21	19	1.10526	11.7427	9	6
c123	c123.a1	c123.a1.a2	BAJ87634.1	predicted protein [Hordeum vulgare subsp. vulgare]	-100.657	0.46756	49137.8	447	158	55	13	2	21	19	1.10526	11.7427	9	6
c123	c123.a1	c123.a1.a3	CAA90651.1	elongation factor 1-alpha [Hordeum vulgare subsp. vulgare]	-100.657	0.46756	49137.8	447	158	55	13	2	21	19	1.10526	11.7427	9	6
c123	c123.a1	c123.a1.a4	KAE8796318.1	Elongation factor 1-alpha [Hordeum vulgare]	-100.657	0.46756	49137.8	447	158	55	13	2	21	19	1.10526	11.7427	9	6
c123	c123.a1	c123.a1.a5	KAE8805893.1	Elongation factor 1-alpha [Hordeum vulgare]	-100.657	0.46756	49137.8	447	158	55	13	2	21	19	1.10526	11.7427	9	6
c123	c123.a1	c123.a1.a6	KAE8805896.1	Elongation factor 1-alpha [Hordeum vulgare]	-100.657	0.19624	116986	1065	158	55	13	2	21	40	0.525	2.34965	9	6
c123	c123.a1	c123.a1.a7	XP_044981916.1	elongation factor 1-alpha [Hordeum vulgare subsp. vulgare]	-100.657	0.46756	49137.8	447	158	55	13	2	21	19	1.10526	11.7427	9	6
c123	c123.a1	c123.a1.a8	XP_044985093.1	elongation factor 1-alpha [Hordeum vulgare subsp. vulgare]	-100.657	0.46756	49137.8	447	158	55	13	2	21	19	1.10526	11.7427	9	6
c123	c123.a1	c123.a1.a9	XP_044985094.1	elongation factor 1-alpha [Hordeum vulgare subsp. vulgare]	-100.657	0.46756	49137.8	447	158	55	13	2	21	19	1.10526	11.7427	9	6
c123	c123.a2	c123.a2.a1	CAA80666.1	protein synthesis elongation factor-1 alpha [Hordeum vulgare subsp. vulgare]	-81.9749	0.40268	49110.7	447	115	17	11	1	17	21	0.809524	5.44947	11	6
c123	c123.a2	c123.a2.a2	CAW34300.1	unnamed protein product [Hordeum vulgare]	-81.9749	0.40268	49110.7	447	115	17	11	1	17	21	0.809524	5.44947	11	6
c123	c123.a2	c123.a2.a3	CAW48273.1	unnamed protein product [Hordeum vulgare]	-81.9749	0.40268	49110.7	447	115	17	11	1	17	21	0.809524	5.44947	11	6
c123	c123.a2	c123.a2.a4	CBC00335.1	unnamed protein product [Hordeum vulgare]	-81.9749	0.40268	49110.7	447	115	17	11	1	17	21	0.809524	5.44947	11	6
c123	c123.a2	c123.a2.a5	CBC15083.1	unnamed protein product [Hordeum vulgare]	-81.9749	0.40268	49110.7	447	115	17	11	1	17	21	0.809524	5.44947	11	6
c123	c123.a2	c123.a2.a6	CBD35497.1	unnamed protein product [Hordeum vulgare]	-81.9749	0.40268	49156.7	447	115	17	11	1	17	20	0.85	6.07946	11	6
c123	c123.a2	c123.a2.a7	KAE8783680.1	elongation factor 1 alpha [Hordeum vulgare]	-81.9749	0.40268	49156.7	447	115	17	11	1	17	20	0.85	6.07946	11	6
c123	c123.a2	c123.a2.a8	KAE8783686.1	elongation factor 1 alpha [Hordeum vulgare]	-81.9749	0.40268	49156.7	447	115	17	11	1	17	20	0.85	6.07946	11	6
c123	c123.a2	c123.a2.a9	XP_044964162.1	elongation factor 1-alpha [Hordeum vulgare subsp. vulgare]	-81.9749	0.40268	49156.7	447	115	17	11	1	17	20	0.85	6.07946	11	6
c123	c123.a2	c123.a2.b10	XP_044964163.1	elongation factor 1-alpha [Hordeum vulgare subsp. vulgare]	-81.9749	0.40268	49156.7	447	115	17	11	1	17	20	0.85	6.07946	11	6
c123	c123.a2	c123.a2.b11	sp|Q40034.1|EF1A2_HORVU	RecName: Full=Elongation factor 1-alpha; Short=EF-1-alpha	-81.9749	0.40268	49110.7	447	115	17	11	1	17	21	0.809524	5.44947	11	6
c123	c123.a3	c123.a3.a1	BAJ90196.1	predicted protein [Hordeum vulgare subsp. vulgare]	-50.0925	0.25	50120.2	460	50	15	9	4	11	15	0.733333	4.4117	1	6
c123	c123.a4	c123.a4.a1	XP_044951046.1	elongation factor 1-alpha-like [Hordeum vulgare subsp. vulgare]	-35.7531	0.21442	56750.6	513	42	1	8	1	9	26	0.346154	1.21898	1	6
c123	c123.a5	c123.a5.a1	BAJ97083.1	predicted protein [Hordeum vulgare subsp. vulgare]	-28.901	0.17849	48728.1	437	44	8	6	2	8	19	0.421053	1.63665	1	6
c123	c123.a6	c123.a6.a1	BAJ96087.1	predicted protein [Hordeum vulgare subsp. vulgare]	-21.3409	0.10586	49244.6	444	36	1	4	1	5	15	0.333333	1.15443	1	6
c124	c124.a1	c124.a1.a1	AAB08791.1	alpha tubulin [Hordeum vulgare subsp. vulgare]	-124.625	0.40355	49581.3	451	109	40	12	4	22	18	1.22222	15.681	9	6
c124	c124.a1	c124.a1.a2	BAJ87680.1	predicted protein [Hordeum vulgare subsp. vulgare]	-124.625	0.40355	49697.4	451	109	40	12	4	22	18	1.22222	15.681	9	6
c124	c124.a1	c124.a1.a3	CAA10663.1	alpha-tubulin 3 [Hordeum vulgare subsp. vulgare]	-124.625	0.40355	49697.4	451	109	40	12	4	22	18	1.22222	15.681	9	6
c124	c124.a1	c124.a1.a4	CAA69724.1	alpha-tubulin 2 [Hordeum vulgare subsp. vulgare]	-124.625	0.40355	49669.3	451	109	40	12	4	22	18	1.22222	15.681	9	6
c124	c124.a1	c124.a1.a5	KAE8816050.1	alpha tubulin-2A [Hordeum vulgare]	-124.625	0.40355	49683.3	451	109	40	12	4	22	18	1.22222	15.681	9	6
c124	c124.a1	c124.a1.a6	XP_044980176.1	tubulin alpha-3 chain [Hordeum vulgare subsp. vulgare]	-124.625	0.40355	49697.4	451	109	40	12	4	22	18	1.22222	15.681	9	6
c124	c124.a1	c124.a1.a7	XP_044981734.1	tubulin alpha-2 chain [Hordeum vulgare subsp. vulgare]	-124.625	0.40355	49669.3	451	109	40	12	4	22	18	1.22222	15.681	9	6
c124	c124.a1	c124.a1.a8	sp|Q96460.1|TBA2_HORVU	RecName: Full=Tubulin alpha-2 chain	-124.625	0.40355	49669.3	451	109	40	12	4	22	18	1.22222	15.681	9	6
c124	c124.a1	c124.a1.a9	sp|Q9ZRR5.1|TBA3_HORVU	RecName: Full=Tubulin alpha-3 chain	-124.625	0.40355	49697.4	451	109	40	12	4	22	18	1.22222	15.681	9	6
c124	c124.a2	c124.a2.a1	CAM58977.1	alpha-tubulin 4 [Hordeum vulgare subsp. vulgare]	-120.747	0.40355	49728.3	451	93	21	12	3	20	18	1.11111	11.9155	3	6
c124	c124.a2	c124.a2.a2	KAE8805838.1	alpha-tubulin 4 [Hordeum vulgare]	-120.747	0.40355	49728.3	451	93	21	12	3	20	18	1.11111	11.9155	3	6
c124	c124.a2	c124.a2.a3	XP_044985033.1	tubulin alpha-2 chain-like [Hordeum vulgare subsp. vulgare]	-120.747	0.40355	49728.3	451	93	21	12	3	20	18	1.11111	11.9155	3	6
c124	c124.a3	c124.a3.a1	CAA67942.1	alpha-tubulin 1 [Hordeum vulgare subsp. vulgare]	-105.328	0.36	49565.4	450	105	18	11	2	20	17	1.17647	14.0131	4	6
c124	c124.a3	c124.a3.a2	KAE8811821.1	Tubulin alpha-1 chain [Hordeum vulgare]	-105.328	0.36	49565.4	450	105	18	11	2	20	17	1.17647	14.0131	4	6
c124	c124.a3	c124.a3.a3	XP_044965219.1	tubulin alpha-1 chain [Hordeum vulgare subsp. vulgare]	-105.328	0.36	49565.4	450	105	18	11	2	20	17	1.17647	14.0131	4	6
c124	c124.a3	c124.a3.a4	sp|Q43473.1|TBA1_HORVU	RecName: Full=Tubulin alpha-1 chain	-105.328	0.36	49565.4	450	105	18	11	2	20	17	1.17647	14.0131	4	6
c124	c124.a4	c124.a4.a1	BAJ86161.1	predicted protein [Hordeum vulgare subsp. vulgare]	-80.0509	0.3029	49897.7	449	70	25	9	4	16	18	0.888889	6.74264	4	6
c124	c124.a4	c124.a4.a2	BAJ88353.1	predicted protein [Hordeum vulgare subsp. vulgare]	-80.0509	0.3029	49897.7	449	70	25	9	4	16	18	0.888889	6.74264	4	6
c124	c124.a4	c124.a4.a3	KAE8793299.1	alpha tubulin-5A [Hordeum vulgare]	-80.0509	0.3029	49897.7	449	70	25	9	4	16	18	0.888889	6.74264	4	6
c124	c124.a4	c124.a4.a4	XP_044982383.1	tubulin alpha-2 chain [Hordeum vulgare subsp. vulgare]	-80.0509	0.3029	49897.7	449	70	25	9	4	16	18	0.888889	6.74264	4	6
c124	c124.a5	c124.a5.a1	BAK03519.1	predicted protein [Hordeum vulgare subsp. vulgare]	-62.9771	0.31042	50039.7	451	32	2	10	2	13	18	0.722222	4.275	1	6
c124	c124.a6	c124.a6.a1	BAJ89001.1	predicted protein [Hordeum vulgare subsp. vulgare]	-63.1301	0.30444	49865.5	450	31	7	9	2	12	18	0.666667	3.64159	1	6
c125	c125.a1	c125.a1.a1	BAK03695.1	predicted protein [Hordeum vulgare subsp. vulgare]	-131.458	0.44422	52769.5	502	92	87	16	14	23	24	0.958333	8.08518	2	6
c125	c125.a1	c125.a1.a2	XP_044965980.1	dihydrolipoyl dehydrogenase 1, mitochondrial-like [Hordeum vulgare subsp. vulgare]	-131.458	0.44422	52803.4	502	92	87	16	14	23	24	0.958333	8.08518	2	6
c125	c125.a2	c125.a2.a1	BAK01655.1	predicted protein [Hordeum vulgare subsp. vulgare]	-12.9441	0.06931	52823.6	505	7	2	3	1	3	19	0.157895	0.43845	3	5
c125	c125.a2	c125.a2.a2	BAK02719.1	predicted protein [Hordeum vulgare subsp. vulgare]	-12.9441	0.06931	52914.7	505	7	2	3	1	3	21	0.142857	0.389495	3	5
c125	c125.a2	c125.a2.a3	XP_044958161.1	dihydrolipoyl dehydrogenase 1, mitochondrial-like [Hordeum vulgare subsp. vulgare]	-12.9441	0.06931	52914.7	505	7	2	3	1	3	21	0.142857	0.389495	3	5
c126	c126.a1	c126.a1.a1	KAE8795550.1	Glutamate decarboxylase 1 [Hordeum vulgare]	-118.123	0.36364	55741	495	91	83	14	12	21	22	0.954545	8.00628	2	6
c126	c126.a1	c126.a1.a2	XP_044980106.1	glutamate decarboxylase 1-like [Hordeum vulgare subsp. vulgare]	-118.123	0.36364	55741	495	91	83	14	12	21	22	0.954545	8.00628	2	6
c126	c126.a2	c126.a2.a1	BAJ92668.1	predicted protein [Hordeum vulgare subsp. vulgare]	-114.092	0.37295	54061.5	488	86	64	14	10	19	21	0.904762	7.03086	2	6
c126	c126.a2	c126.a2.a2	XP_044974395.1	glutamate decarboxylase-like isoform X2 [Hordeum vulgare subsp. vulgare]	-114.092	0.37295	54061.5	488	86	64	14	10	19	21	0.904762	7.03086	2	6
c126	c126.a3	c126.a3.a1	BAK03267.1	predicted protein [Hordeum vulgare subsp. vulgare]	-48.6673	0.16901	55439.1	497	22	7	5	3	7	21	0.333333	1.15443	3	6
c126	c126.a3	c126.a3.a2	KAE8767681.1	Glutamate decarboxylase 1 [Hordeum vulgare]	-48.6673	0.16901	55439.1	497	22	7	5	3	7	21	0.333333	1.15443	3	6
c126	c126.a3	c126.a3.a3	XP_044973541.1	glutamate decarboxylase-like [Hordeum vulgare subsp. vulgare]	-48.6673	0.16901	55439.1	497	22	7	5	3	7	21	0.333333	1.15443	3	6
c126	c126.a4	c126.a4.a1	BAJ96205.1	predicted protein [Hordeum vulgare subsp. vulgare]	-10.0937	0.06413	55723.6	499	9	3	2	1	2	20	0.1	0.258925	3	6
c126	c126.a4	c126.a4.a2	KAE8799544.1	glutamate decarboxylase 2 [Hordeum vulgare]	-10.0937	0.06413	55723.6	499	9	3	2	1	2	20	0.1	0.258925	3	6
c126	c126.a4	c126.a4.a3	XP_044970145.1	glutamate decarboxylase 2-like [Hordeum vulgare subsp. vulgare]	-10.0937	0.06413	55695.6	499	9	3	2	1	2	20	0.1	0.258925	3	6
c127	c127.a1	c127.a1.a1	BAJ89352.1	predicted protein [Hordeum vulgare subsp. vulgare]	-116.07	0.46107	54190.3	488	88	88	16	16	21	26	0.807692	5.42233	3	6
c127	c127.a1	c127.a1.a2	KAE8784529.1	phospho-2-dehydro-3-deoxyheptonate aldolase 2, chloroplastic [Hordeum vulgare]	-116.07	0.41899	58718.8	537	88	88	16	16	21	28	0.75	4.62341	3	6
c127	c127.a1	c127.a1.a3	XP_044964864.1	phospho-2-dehydro-3-deoxyheptonate aldolase 2, chloroplastic [Hordeum vulgare subsp. vulgare]	-116.07	0.41899	58718.8	537	88	88	16	16	21	28	0.75	4.62341	3	6
c128	c128.a1	c128.a1.a1	BAJ97416.1	predicted protein [Hordeum vulgare subsp. vulgare]	-120.959	0.52229	35224.4	314	87	70	15	13	19	16	1.1875	14.3993	3	6
c128	c128.a1	c128.a1.a2	KAE8820677.1	Annexin D1 [Hordeum vulgare]	-120.959	0.52229	35224.4	314	87	70	15	13	19	16	1.1875	14.3993	3	6
c128	c128.a1	c128.a1.a3	XP_044958625.1	annexin D2-like [Hordeum vulgare subsp. vulgare]	-120.959	0.52229	35224.4	314	87	70	15	13	19	16	1.1875	14.3993	3	6
c128	c128.a2	c128.a2.a1	KAE8787239.1	Annexin D7 [Hordeum vulgare]	-92.3383	0.36825	35476.4	315	71	54	12	10	17	18	0.944444	7.79923	2	6
c128	c128.a2	c128.a2.a2	XP_044955690.1	annexin D7-like [Hordeum vulgare subsp. vulgare]	-92.3383	0.36825	35476.4	315	71	54	12	10	17	18	0.944444	7.79923	2	6
c129	c129.a1	c129.a1.a1	BAJ85690.1	predicted protein [Hordeum vulgare subsp. vulgare]	-110.652	0.32679	60582.8	560	77	77	15	15	18	20	0.9	6.94328	4	6
c129	c129.a1	c129.a1.a2	BAJ85834.1	predicted protein [Hordeum vulgare subsp. vulgare]	-110.652	0.32679	60582.8	560	77	77	15	15	18	20	0.9	6.94328	4	6
c129	c129.a1	c129.a1.a3	KAE8773911.1	pyrophosphate--fructose 6-phosphate 1-phosphotransferase subunit beta 1 [Hordeum vulgare]	-110.652	0.32679	60582.8	560	77	77	15	15	18	20	0.9	6.94328	4	6
c129	c129.a1	c129.a1.a4	XP_044956329.1	pyrophosphate--fructose 6-phosphate 1-phosphotransferase subunit beta-like [Hordeum vulgare subsp. vulgare]	-110.652	0.32679	60582.8	560	77	77	15	15	18	20	0.9	6.94328	4	6
c130	c130.a1	c130.a1.a1	BAJ92202.1	predicted protein [Hordeum vulgare subsp. vulgare]	-109.082	0.25832	97837.7	871	74	74	17	17	21	39	0.538462	2.45511	6	6
c130	c130.a1	c130.a1.a2	BAJ93320.1	predicted protein [Hordeum vulgare subsp. vulgare]	-109.082	0.25832	97837.7	871	74	74	17	17	21	39	0.538462	2.45511	6	6
c130	c130.a1	c130.a1.a3	BAJ93888.1	predicted protein [Hordeum vulgare subsp. vulgare]	-109.082	0.25832	97853.8	871	74	74	17	17	21	39	0.538462	2.45511	6	6
c130	c130.a1	c130.a1.a4	BAJ96103.1	predicted protein [Hordeum vulgare subsp. vulgare]	-109.082	0.25832	97837.7	871	74	74	17	17	21	39	0.538462	2.45511	6	6
c130	c130.a1	c130.a1.a5	KAE8769468.1	Aminopeptidase M1-B [Hordeum vulgare]	-109.082	0.24807	101625	907	74	74	17	17	21	41	0.512195	2.25233	6	6
c130	c130.a1	c130.a1.a6	XP_044979514.1	aminopeptidase M1-B [Hordeum vulgare subsp. vulgare]	-109.082	0.25832	97837.7	871	74	74	17	17	21	39	0.538462	2.45511	6	6
c131	c131.a1	c131.a1.a1	KAE8817951.1	malate dehydrogenase 1, mitochondrial-like [Hordeum vulgare]	-90.4933	0.49565	35803.8	345	73	63	10	8	19	9	2.11111	128.155	2	6
c131	c131.a1	c131.a1.a2	XP_044976503.1	malate dehydrogenase 1, mitochondrial-like [Hordeum vulgare subsp. vulgare]	-90.4933	0.50294	35372.6	340	73	63	10	8	19	9	2.11111	128.155	2	6
c131	c131.a2	c131.a2.a1	XP_044981832.1	malate dehydrogenase, chloroplastic-like [Hordeum vulgare subsp. vulgare]	-112.272	0.4411	41669	399	88	41	14	5	18	19	0.947368	7.85867	1	6
c131	c131.a3	c131.a3.a1	ALH06515.1	malate dehydrogenase [Hordeum vulgare]	-74.6971	0.33924	41149.8	395	51	4	10	1	11	17	0.647059	3.43669	3	6
c131	c131.a3	c131.a3.a2	BAJ95501.1	predicted protein [Hordeum vulgare subsp. vulgare]	-74.6971	0.33924	41148.8	395	51	4	10	1	11	17	0.647059	3.43669	3	6
c131	c131.a3	c131.a3.a3	XP_044957056.1	malate dehydrogenase, chloroplastic-like [Hordeum vulgare subsp. vulgare]	-74.6971	0.28879	48270.6	464	51	4	10	1	11	17	0.647059	3.43669	3	6
c131	c131.a4	c131.a4.a1	BAJ85181.1	predicted protein [Hordeum vulgare subsp. vulgare]	-85.529	0.34783	35844.9	345	76	71	8	7	15	8	1.875	73.9894	3	6
c131	c131.a4	c131.a4.a2	KAE8801002.1	malate dehydrogenase 1, mitochondrial-like [Hordeum vulgare]	-85.529	0.34783	35844.9	345	76	71	8	7	15	8	1.875	73.9894	3	6
c131	c131.a4	c131.a4.a3	XP_044984173.1	malate dehydrogenase 1, mitochondrial-like [Hordeum vulgare subsp. vulgare]	-85.529	0.34783	35844.9	345	76	71	8	7	15	8	1.875	73.9894	3	6
c132	c132.a1	c132.a1.a1	KAE8799295.1	T-complex protein 1 subunit beta [Hordeum vulgare]	-130.473	0.42476	57227.7	525	73	9	15	2	22	24	0.916667	7.25404	2	6
c132	c132.a1	c132.a1.a2	XP_044982470.1	T-complex protein 1 subunit beta [Hordeum vulgare subsp. vulgare]	-130.473	0.42476	57227.7	525	73	9	15	2	22	24	0.916667	7.25404	2	6
c132	c132.a2	c132.a2.a1	BAJ97646.1	predicted protein [Hordeum vulgare subsp. vulgare]	-125.075	0.42476	57300.7	525	70	6	15	2	22	24	0.916667	7.25404	5	6
c132	c132.a2	c132.a2.a2	BAJ97937.1	predicted protein [Hordeum vulgare subsp. vulgare]	-125.075	0.42476	57300.7	525	70	6	15	2	22	24	0.916667	7.25404	5	6
c132	c132.a2	c132.a2.a3	BAK05442.1	predicted protein [Hordeum vulgare subsp. vulgare]	-125.075	0.42476	57300.7	525	70	6	15	2	22	24	0.916667	7.25404	5	6
c132	c132.a2	c132.a2.a4	KAE8771697.1	T-complex protein 1 subunit beta [Hordeum vulgare]	-125.075	0.42476	57372.7	525	70	6	15	2	22	24	0.916667	7.25404	5	6
c132	c132.a2	c132.a2.a5	XP_044984253.1	T-complex protein 1 subunit beta-like [Hordeum vulgare subsp. vulgare]	-125.075	0.42476	57300.7	525	70	6	15	2	22	24	0.916667	7.25404	5	6
c133	c133.a1	c133.a1.a1	XP_044957545.1	fructokinase-2 [Hordeum vulgare subsp. vulgare]	-95.597	0.53274	35510.9	336	68	68	14	14	19	18	1.05556	10.3646	1	6
c134	c134.a1	c134.a1.a1	BAJ93554.1	predicted protein [Hordeum vulgare subsp. vulgare]	-86.8009	0.26301	80865.5	711	71	71	16	16	17	39	0.435897	1.72833	2	6
c134	c134.a1	c134.a1.a2	XP_044974704.1	threonine--tRNA ligase, mitochondrial 1 [Hordeum vulgare subsp. vulgare]	-86.8009	0.26301	80879.5	711	71	71	16	16	17	39	0.435897	1.72833	2	6
c135	c135.a1	c135.a1.a1	KAE8810225.1	NADP-dependent malic enzyme-like [Hordeum vulgare]	-102.71	0.31029	65621.7	593	69	62	12	11	19	19	1	9	2	6
c135	c135.a1	c135.a1.a2	XP_044976933.1	NADP-dependent malic enzyme [Hordeum vulgare subsp. vulgare]	-102.71	0.31029	65621.7	593	69	62	12	11	19	19	1	9	2	6
c135	c135.a2	c135.a2.a1	ACI46151.1	NADP-dependent malic enzyme [Hordeum vulgare]	-126.353	0.35965	62967.4	570	85	78	14	13	17	21	0.809524	5.44947	3	6
c135	c135.a2	c135.a2.a2	KAE8767789.1	NADP-dependent malic enzyme [Hordeum vulgare]	-126.353	0.35965	62967.4	570	85	78	14	13	17	21	0.809524	5.44947	3	6
c135	c135.a2	c135.a2.a3	XP_044967187.1	NADP-dependent malic enzyme, chloroplastic-like isoform X2 [Hordeum vulgare subsp. vulgare]	-126.353	0.35965	62967.4	570	85	78	14	13	17	21	0.809524	5.44947	3	6
c136	c136.a1	c136.a1.a1	BAJ99253.1	predicted protein [Hordeum vulgare subsp. vulgare]	-84.4108	0.26536	89578.2	814	65	65	15	15	17	43	0.395349	1.48513	4	6
c136	c136.a1	c136.a1.a2	KAE8816225.1	dynamin-related protein 3B-like [Hordeum vulgare]	-84.4108	0.26503	89706.3	815	65	65	15	15	17	43	0.395349	1.48513	4	6
c136	c136.a1	c136.a1.a3	XP_044978132.1	dynamin-related protein 3B-like isoform X1 [Hordeum vulgare subsp. vulgare]	-84.4108	0.26503	89706.3	815	65	65	15	15	17	43	0.395349	1.48513	4	6
c136	c136.a1	c136.a1.a4	XP_044978133.1	dynamin-related protein 3B-like isoform X2 [Hordeum vulgare subsp. vulgare]	-84.4108	0.26536	89578.2	814	65	65	15	15	17	43	0.395349	1.48513	4	6
c137	c137.a1	c137.a1.a1	BAJ86608.1	predicted protein [Hordeum vulgare subsp. vulgare]	-105.816	0.49395	44671	413	65	65	14	14	18	21	0.857143	6.19686	4	6
c137	c137.a1	c137.a1.a2	BAJ88789.1	predicted protein [Hordeum vulgare subsp. vulgare]	-105.816	0.49395	44671	413	65	65	14	14	18	21	0.857143	6.19686	4	6
c137	c137.a1	c137.a1.a3	BAJ96242.1	predicted protein [Hordeum vulgare subsp. vulgare]	-105.816	0.49395	44671	413	65	65	14	14	18	21	0.857143	6.19686	4	6
c137	c137.a1	c137.a1.a4	XP_044951267.1	NADH dehydrogenase [ubiquinone] 1 alpha subcomplex subunit 9, mitochondrial [Hordeum vulgare subsp. vulgare]	-105.816	0.49395	44671	413	65	65	14	14	18	21	0.857143	6.19686	4	6
c138	c138.a1	c138.a1.a1	KAE8774997.1	N-alpha-acetyltransferase 16, NatA auxiliary subunit [Hordeum vulgare]	-92.155	0.24252	102907	903	64	64	15	15	17	46	0.369565	1.34188	2	6
c138	c138.a1	c138.a1.a2	XP_044976365.1	N-terminal acetyltransferase A complex auxiliary subunit NAA15 [Hordeum vulgare subsp. vulgare]	-92.155	0.24252	102907	903	64	64	15	15	17	46	0.369565	1.34188	2	6
c139	c139.a1	c139.a1.a1	KAE8820631.1	Fructan 1-exohydrolase [Hordeum vulgare]	-92.1277	0.28141	66416.9	597	63	49	13	11	18	24	0.75	4.62341	1	6
c139	c139.a2	c139.a2.a1	XP_044946078.1	beta-fructofuranosidase, insoluble isoenzyme 4-like isoform X1 [Hordeum vulgare subsp. vulgare]	-65.9078	0.23873	67408.5	599	51	37	12	10	15	20	0.75	4.62341	1	6
c140	c140.a1	c140.a1.a1	BAK00943.1	predicted protein [Hordeum vulgare subsp. vulgare]	-93.6668	0.39686	49657.7	446	62	33	15	8	19	21	0.904762	7.03086	3	6
c140	c140.a1	c140.a1.a2	KAE8767040.1	guanosine nucleotide diphosphate dissociation inhibitor 2 [Hordeum vulgare]	-93.6668	0.39686	49657.7	446	62	33	15	8	19	21	0.904762	7.03086	3	6
c140	c140.a1	c140.a1.a3	XP_044974967.1	guanosine nucleotide diphosphate dissociation inhibitor 1-like [Hordeum vulgare subsp. vulgare]	-93.6668	0.39686	49657.7	446	62	33	15	8	19	21	0.904762	7.03086	3	6
c140	c140.a2	c140.a2.a1	BAJ93199.1	predicted protein [Hordeum vulgare subsp. vulgare]	-85.3544	0.39101	49559.8	445	59	30	14	7	16	21	0.761905	4.77969	3	6
c140	c140.a2	c140.a2.a2	KAE8767039.1	guanosine nucleotide diphosphate dissociation inhibitor 2 [Hordeum vulgare]	-85.3544	0.39101	49617.8	445	59	30	14	7	16	21	0.761905	4.77969	3	6
c140	c140.a2	c140.a2.a3	XP_044974978.1	guanosine nucleotide diphosphate dissociation inhibitor 1 [Hordeum vulgare subsp. vulgare]	-85.3544	0.39101	49617.8	445	59	30	14	7	16	21	0.761905	4.77969	3	6
c141	c141.a1	c141.a1.a1	XP_044960915.1	coatomer subunit beta'-1 isoform X1 [Hordeum vulgare subsp. vulgare]	-98.0845	0.22687	102333	908	60	31	17	9	17	36	0.472222	1.96635	3	6
c141	c141.a1	c141.a1.a2	XP_044960916.1	coatomer subunit beta'-1 isoform X2 [Hordeum vulgare subsp. vulgare]	-98.0845	0.22762	102227	905	60	31	17	9	17	36	0.472222	1.96635	3	6
c141	c141.a1	c141.a1.a3	XP_044960917.1	coatomer subunit beta'-1 isoform X3 [Hordeum vulgare subsp. vulgare]	-98.0845	0.22889	101597	900	60	31	17	9	17	36	0.472222	1.96635	3	6
c141	c141.a2	c141.a2.a1	KAE8810716.1	coatomer subunit beta'-2 [Hordeum vulgare]	-82.3341	0.1847	103135	915	63	34	15	7	16	32	0.5	2.16228	3	6
c141	c141.a2	c141.a2.a2	XP_044954610.1	coatomer subunit beta'-2 isoform X1 [Hordeum vulgare subsp. vulgare]	-82.3341	0.17998	105926	939	63	34	15	7	16	35	0.457143	1.86512	3	6
c141	c141.a2	c141.a2.a3	XP_044954611.1	coatomer subunit beta'-2 isoform X2 [Hordeum vulgare subsp. vulgare]	-82.3341	0.18674	102123	905	63	34	15	7	16	32	0.5	2.16228	3	6
c142	c142.a1	c142.a1.a1	BAJ96195.1	predicted protein [Hordeum vulgare subsp. vulgare]	-124.677	0.19894	122776	1136	58	58	17	17	18	34	0.529412	2.38386	2	6
c142	c142.a1	c142.a1.a2	KAE8803575.1	protein transport protein SEC31B [Hordeum vulgare]	-124.677	0.19894	122806	1136	58	58	17	17	18	34	0.529412	2.38386	2	6
c143	c143.a1	c143.a1.a1	BAJ89324.1	predicted protein [Hordeum vulgare subsp. vulgare]	-93.2318	0.47379	51111.2	477	56	56	14	14	17	24	0.708333	4.10897	4	6
c143	c143.a1	c143.a1.a2	BAJ92276.1	predicted protein [Hordeum vulgare subsp. vulgare]	-93.2318	0.47379	51111.2	477	56	56	14	14	17	24	0.708333	4.10897	4	6
c143	c143.a1	c143.a1.a3	KAE8773832.1	Alanine--glyoxylate aminotransferase-2-like protein, mitochondrial [Hordeum vulgare]	-93.2318	0.47379	51111.2	477	56	56	14	14	17	24	0.708333	4.10897	4	6
c143	c143.a1	c143.a1.a4	XP_044977562.1	alanine--glyoxylate aminotransferase 2 homolog 3, mitochondrial-like [Hordeum vulgare subsp. vulgare]	-93.2318	0.47379	51111.2	477	56	56	14	14	17	24	0.708333	4.10897	4	6
c144	c144.a1	c144.a1.a1	CBK51437.1	unnamed protein product [Hordeum vulgare]	-84.5414	0.3384	55805.8	526	50	50	11	11	18	20	0.9	6.94328	2	6
c144	c144.a1	c144.a1.a2	XP_044955498.1	succinate-semialdehyde dehydrogenase, mitochondrial [Hordeum vulgare subsp. vulgare]	-84.5414	0.36032	52504	494	50	50	11	11	18	19	0.947368	7.85867	2	6
c145	c145.a1	c145.a1.a1	KAE8793490.1	cytochrome P450 84A1-like [Hordeum vulgare]	-103.712	0.35688	59269.3	538	54	54	15	15	17	19	0.894737	6.8476	2	6
c145	c145.a1	c145.a1.a2	XP_044971436.1	cytochrome P450 84A1-like [Hordeum vulgare subsp. vulgare]	-103.712	0.35688	59216.2	538	54	54	15	15	17	19	0.894737	6.8476	2	6
c146	c146.a1	c146.a1.a1	KAE8805968.1	salt stress root protein RS1 [Hordeum vulgare]	-143.024	0.45808	36859.1	334	119	119	15	15	21	16	1.3125	19.5353	3	6
c146	c146.a1	c146.a1.a2	XP_044975531.1	salt stress root protein RS1 [Hordeum vulgare subsp. vulgare]	-143.024	0.72857	22386.9	210	119	119	15	15	21	9	2.33333	214.443	3	6
c146	c146.a1	c146.a1.a3	XP_044975532.1	salt stress root protein RS1 [Hordeum vulgare subsp. vulgare]	-143.024	0.72857	22386.9	210	119	119	15	15	21	9	2.33333	214.443	3	6
c147	c147.a1	c147.a1.a1	AAL08496.1	ascorbate peroxidase [Hordeum vulgare subsp. vulgare]	-91.3577	0.54688	27621.8	256	106	95	9	8	20	11	1.81818	64.7933	9	6
c147	c147.a1	c147.a1.a2	CAW32546.1	unnamed protein product [Hordeum vulgare]	-91.3577	0.54688	27621.8	256	106	95	9	8	20	11	1.81818	64.7933	9	6
c147	c147.a1	c147.a1.a3	CAW75910.1	unnamed protein product [Hordeum vulgare]	-91.3577	0.54688	27621.8	256	106	95	9	8	20	11	1.81818	64.7933	9	6
c147	c147.a1	c147.a1.a4	CAW86648.1	unnamed protein product [Hordeum vulgare]	-91.3577	0.54688	27621.8	256	106	95	9	8	20	11	1.81818	64.7933	9	6
c147	c147.a1	c147.a1.a5	CBB98661.1	unnamed protein product [Hordeum vulgare]	-91.3577	0.54688	27621.8	256	106	95	9	8	20	11	1.81818	64.7933	9	6
c147	c147.a1	c147.a1.a6	CBC70282.1	unnamed protein product [Hordeum vulgare]	-91.3577	0.54688	27621.8	256	106	95	9	8	20	11	1.81818	64.7933	9	6
c147	c147.a1	c147.a1.a7	CBC89430.1	unnamed protein product [Hordeum vulgare]	-91.3577	0.54688	27621.8	256	106	95	9	8	20	11	1.81818	64.7933	9	6
c147	c147.a1	c147.a1.a8	CBD24543.1	unnamed protein product [Hordeum vulgare]	-91.3577	0.54688	27621.8	256	106	95	9	8	20	11	1.81818	64.7933	9	6
c147	c147.a1	c147.a1.a9	XP_044964157.1	L-ascorbate peroxidase 2, cytosolic [Hordeum vulgare subsp. vulgare]	-91.3577	0.54688	27621.8	256	106	95	9	8	20	11	1.81818	64.7933	9	6
c147	c147.a2	c147.a2.a1	CAA06996.1	ascorbate peroxidase [Hordeum vulgare subsp. vulgare]	-107.555	0.54	27418	250	100	89	11	10	21	13	1.61538	40.2463	11	6
c147	c147.a2	c147.a2.a2	CAW32456.1	unnamed protein product [Hordeum vulgare]	-107.555	0.54	27418	250	100	89	11	10	21	13	1.61538	40.2463	11	6
c147	c147.a2	c147.a2.a3	CAW75820.1	unnamed protein product [Hordeum vulgare]	-107.555	0.54	27418	250	100	89	11	10	21	13	1.61538	40.2463	11	6
c147	c147.a2	c147.a2.a4	CAW86440.1	unnamed protein product [Hordeum vulgare]	-107.555	0.54	27418	250	100	89	11	10	21	13	1.61538	40.2463	11	6
c147	c147.a2	c147.a2.a5	CBB98571.1	unnamed protein product [Hordeum vulgare]	-107.555	0.54	27418	250	100	89	11	10	21	13	1.61538	40.2463	11	6
c147	c147.a2	c147.a2.a6	CBC70100.1	unnamed protein product [Hordeum vulgare]	-107.555	0.54	27418	250	100	89	11	10	21	13	1.61538	40.2463	11	6
c147	c147.a2	c147.a2.a7	CBC89248.1	unnamed protein product [Hordeum vulgare]	-107.555	0.54	27418	250	100	89	11	10	21	13	1.61538	40.2463	11	6
c147	c147.a2	c147.a2.a8	CBD24453.1	unnamed protein product [Hordeum vulgare]	-107.555	0.54	27418	250	100	89	11	10	21	13	1.61538	40.2463	11	6
c147	c147.a2	c147.a2.a9	CBD31501.1	unnamed protein product [Hordeum vulgare]	-107.555	0.54	27418	250	100	89	11	10	21	13	1.61538	40.2463	11	6
c147	c147.a2	c147.a2.b10	KAE8792636.1	ascorbate peroxidase [Hordeum vulgare]	-107.555	0.36	42013.1	375	100	89	11	10	21	15	1.4	24.1189	11	6
c147	c147.a2	c147.a2.b11	XP_044981934.1	L-ascorbate peroxidase 1, cytosolic [Hordeum vulgare subsp. vulgare]	-107.555	0.54	27446	250	100	89	11	10	21	13	1.61538	40.2463	11	6
c148	c148.a1	c148.a1.a1	KAE8776499.1	4-hydroxy-3-methylbut-2-en-1-yl diphosphate synthase (ferredoxin), chloroplastic [Hordeum vulgare]	-133.028	0.34946	82164.1	744	94	94	16	16	19	37	0.513514	2.26222	2	6
c148	c148.a1	c148.a1.a2	XP_044951262.1	4-hydroxy-3-methylbut-2-en-1-yl diphosphate synthase (ferredoxin), chloroplastic [Hordeum vulgare subsp. vulgare]	-133.028	0.34946	82164.1	744	94	94	16	16	19	37	0.513514	2.26222	2	6
c149	c149.a1	c149.a1.a1	KAE8771943.1	monodehydroasorbate reductase [Hordeum vulgare]	-135.274	0.51494	46531.8	435	93	81	15	13	19	22	0.863636	6.30527	2	6
c149	c149.a1	c149.a1.a2	XP_044960114.1	monodehydroascorbate reductase 4, cytosolic [Hordeum vulgare subsp. vulgare]	-135.274	0.51494	46531.8	435	93	81	15	13	19	22	0.863636	6.30527	2	6
c149	c149.a2	c149.a2.a1	BAJ90391.1	predicted protein [Hordeum vulgare subsp. vulgare]	-136.251	0.5	46319.8	436	90	17	14	2	20	20	1	9	2	6
c149	c149.a2	c149.a2.a2	XP_044979358.1	monodehydroascorbate reductase 3, cytosolic [Hordeum vulgare subsp. vulgare]	-136.251	0.5	46319.8	436	90	17	14	2	20	20	1	9	2	6
c149	c149.a3	c149.a3.a1	KAE8817356.1	Monodehydroascorbate reductase [Hordeum vulgare]	-116.906	0.39375	51116.6	480	72	5	12	1	17	20	0.85	6.07946	1	6
c150	c150.a1	c150.a1.a1	BAJ92898.1	predicted protein [Hordeum vulgare subsp. vulgare]	-119.226	0.2773	62165.6	577	89	89	13	13	20	16	1.25	16.7828	3	6
c150	c150.a1	c150.a1.a2	KAE8807554.1	ketol-acid reductoisomerase, chloroplastic [Hordeum vulgare]	-119.226	0.2773	62165.6	577	89	89	13	13	20	16	1.25	16.7828	3	6
c150	c150.a1	c150.a1.a3	XP_044984157.1	ketol-acid reductoisomerase, chloroplastic [Hordeum vulgare subsp. vulgare]	-119.226	0.24024	71617.3	666	89	89	13	13	20	21	0.952381	7.96151	3	6
c151	c151.a1	c151.a1.a1	XP_044951633.1	probable ATP synthase 24 kDa subunit, mitochondrial [Hordeum vulgare subsp. vulgare]	-99.7445	0.52521	27240.4	238	87	87	15	15	19	14	1.35714	21.7585	1	6
c152	c152.a1	c152.a1.a1	KAE8773467.1	chaperonin family theta subunit [Hordeum vulgare]	-120.037	0.4	57921.9	540	78	78	16	16	19	27	0.703704	4.0548	2	6
c152	c152.a1	c152.a1.a2	XP_044981424.1	T-complex protein 1 subunit theta [Hordeum vulgare subsp. vulgare]	-120.037	0.4	57921.9	540	78	78	16	16	19	27	0.703704	4.0548	2	6
c153	c153.a1	c153.a1.a1	BAJ93902.1	predicted protein [Hordeum vulgare subsp. vulgare]	-86.652	0.29521	41232.6	376	70	70	12	12	18	19	0.947368	7.85867	3	6
c153	c153.a1	c153.a1.a2	KAE8796639.1	Ferredoxin--NADP reductase, root isozyme, chloroplastic [Hordeum vulgare]	-86.652	0.29521	41162.6	376	70	70	12	12	18	19	0.947368	7.85867	3	6
c153	c153.a1	c153.a1.a3	XP_044985163.1	ferredoxin--NADP reductase, root isozyme, chloroplastic [Hordeum vulgare subsp. vulgare]	-86.652	0.29521	41178.6	376	70	70	12	12	18	19	0.947368	7.85867	3	6
c154	c154.a1	c154.a1.a1	BAB62846.1	betaine aldehyde dehydrogenase [Hordeum vulgare subsp. vulgare]	-119.222	0.41948	54420.8	503	68	68	13	13	17	13	1.30769	19.3092	4	6
c154	c154.a1	c154.a1.a2	BAJ88798.1	predicted protein [Hordeum vulgare subsp. vulgare]	-119.222	0.41948	54420.8	503	68	68	13	13	17	13	1.30769	19.3092	4	6
c154	c154.a1	c154.a1.a3	CBK51353.1	unnamed protein product [Hordeum vulgare]	-119.222	0.41948	54420.8	503	68	68	13	13	17	13	1.30769	19.3092	4	6
c154	c154.a1	c154.a1.a4	XP_044950728.1	betaine aldehyde dehydrogenase 2 [Hordeum vulgare subsp. vulgare]	-119.222	0.41948	54420.8	503	68	68	13	13	17	13	1.30769	19.3092	4	6
c155	c155.a1	c155.a1.a1	BAJ85870.1	predicted protein [Hordeum vulgare subsp. vulgare]	-82.685	0.28608	86999.5	776	63	63	16	16	17	37	0.459459	1.88044	3	6
c155	c155.a1	c155.a1.a2	KAE8806464.1	Nudix hydrolase 3 [Hordeum vulgare]	-82.685	0.28608	86999.5	776	63	63	16	16	17	37	0.459459	1.88044	3	6
c155	c155.a1	c155.a1.a3	XP_044955695.1	nudix hydrolase 3 [Hordeum vulgare subsp. vulgare]	-82.685	0.28608	86999.5	776	63	63	16	16	17	37	0.459459	1.88044	3	6
c156	c156.a1	c156.a1.a1	BAK00031.1	predicted protein [Hordeum vulgare subsp. vulgare]	-93.8126	0.25931	88220.6	779	64	41	15	10	16	35	0.457143	1.86512	3	6
c156	c156.a1	c156.a1.a2	KAE8791417.1	heat-shock protein [Hordeum vulgare]	-93.8126	0.25505	89548.3	792	64	41	15	10	16	34	0.470588	1.95521	3	6
c156	c156.a1	c156.a1.a3	XP_044949430.1	heat shock protein 90-5, chloroplastic [Hordeum vulgare subsp. vulgare]	-93.8126	0.25931	88220.6	779	64	41	15	10	16	35	0.457143	1.86512	3	6
c156	c156.a2	c156.a2.a1	BAK01596.1	predicted protein [Hordeum vulgare subsp. vulgare]	-54.1271	0.14742	91659.5	814	42	19	11	6	11	35	0.314286	1.06199	3	6
c156	c156.a2	c156.a2.a2	KAE8786803.1	Heat shock protein 83 [Hordeum vulgare]	-54.1271	0.14742	91659.5	814	42	19	11	6	11	35	0.314286	1.06199	3	6
c156	c156.a2	c156.a2.a3	XP_044950021.1	heat shock protein 90-6, mitochondrial [Hordeum vulgare subsp. vulgare]	-54.1271	0.14742	91659.5	814	42	19	11	6	11	35	0.314286	1.06199	3	6
c157	c157.a1	c157.a1.a1	KAE8791178.1	T-complex protein 1 subunit alpha [Hordeum vulgare]	-94.393	0.38532	59359.2	545	62	62	15	15	19	27	0.703704	4.0548	2	6
c157	c157.a1	c157.a1.a2	XP_044956050.1	T-complex protein 1 subunit alpha [Hordeum vulgare subsp. vulgare]	-94.393	0.38532	59359.2	545	62	62	15	15	19	27	0.703704	4.0548	2	6
c158	c158.a1	c158.a1.a1	BAJ90673.1	predicted protein [Hordeum vulgare subsp. vulgare]	-77.4146	0.18402	109713	989	49	49	14	14	18	41	0.439024	1.74805	2	6
c158	c158.a1	c158.a1.a2	XP_044968809.1	ER membrane protein complex subunit 1 [Hordeum vulgare subsp. vulgare]	-77.4146	0.18402	109713	989	49	49	14	14	18	41	0.439024	1.74805	2	6
c159	c159.a1	c159.a1.a1	KAE8806090.1	calcium-transporting ATPase 4, endoplasmic reticulum-type-like [Hordeum vulgare]	-94.0546	0.16573	115795	1062	47	36	13	11	17	37	0.459459	1.88044	2	6
c159	c159.a1	c159.a1.a2	XP_044981970.1	calcium-transporting ATPase 4, endoplasmic reticulum-type-like [Hordeum vulgare subsp. vulgare]	-94.0546	0.16573	115795	1062	47	36	13	11	17	37	0.459459	1.88044	2	6
c159	c159.a2	c159.a2.a1	BAJ89230.1	predicted protein [Hordeum vulgare subsp. vulgare]	-66.8286	0.15128	113818	1051	42	31	12	10	12	39	0.307692	1.03092	3	6
c159	c159.a2	c159.a2.a2	BAJ96111.1	predicted protein [Hordeum vulgare subsp. vulgare]	-66.8286	0.15128	113818	1051	42	31	12	10	12	39	0.307692	1.03092	3	6
c159	c159.a2	c159.a2.a3	BAJ96706.1	predicted protein [Hordeum vulgare subsp. vulgare]	-66.8286	0.15128	113818	1051	42	31	12	10	12	39	0.307692	1.03092	3	6
c160	c160.a1	c160.a1.a1	ABK79399.1	photosystem II CP43 chlorophyll apoprotein (chloroplast) [Hordeum vulgare subsp. vulgare]	-67.0756	0.28753	52101.8	473	47	47	11	11	18	11	1.63636	42.2876	34	6
c160	c160.a1	c160.a1.a2	AGP50741.1	photosystem II CP43 chlorophyll apoprotein (chloroplast) [Hordeum vulgare subsp. vulgare]	-67.0756	0.28753	52101.8	473	47	47	11	11	18	11	1.63636	42.2876	34	6
c160	c160.a1	c160.a1.a3	AGP50817.1	photosystem II CP43 chlorophyll apoprotein (chloroplast) [Hordeum vulgare subsp. spontaneum]	-67.0756	0.28753	52101.8	473	47	47	11	11	18	11	1.63636	42.2876	34	6
c160	c160.a1	c160.a1.a4	AGP50897.1	photosystem II CP43 chlorophyll apoprotein (chloroplast) [Hordeum vulgare subsp. spontaneum]	-67.0756	0.28753	52101.8	473	47	47	11	11	18	11	1.63636	42.2876	34	6
c160	c160.a1	c160.a1.a5	AMA20232.1	photosystem II CP43 chlorophyll apoprotein (chloroplast) [Hordeum vulgare subsp. vulgare]	-67.0756	0.28753	52101.8	473	47	47	11	11	18	11	1.63636	42.2876	34	6
c160	c160.a1	c160.a1.a6	ASD42723.1	photosystem II CP43 chlorophyll apoprotein (chloroplast) [Hordeum vulgare]	-67.0756	0.28753	52101.8	473	47	47	11	11	18	11	1.63636	42.2876	34	6
c160	c160.a1	c160.a1.a7	ASD42800.1	photosystem II CP43 chlorophyll apoprotein (chloroplast) [Hordeum vulgare]	-67.0756	0.28753	52101.8	473	47	47	11	11	18	11	1.63636	42.2876	34	6
c160	c160.a1	c160.a1.a8	QDA21785.1	photosystem II 43 kDa protein (chloroplast) [Hordeum vulgare subsp. spontaneum]	-67.0756	0.29501	50525.9	461	47	47	11	11	18	11	1.63636	42.2876	34	6
c160	c160.a1	c160.a1.a9	QDA21868.1	photosystem II 43 kDa protein (chloroplast) [Hordeum vulgare subsp. spontaneum]	-67.0756	0.29501	50525.9	461	47	47	11	11	18	11	1.63636	42.2876	34	6
c160	c160.a1	c160.a1.b10	QGL07088.1	PsbC (chloroplast) [Hordeum vulgare subsp. spontaneum]	-67.0756	0.28753	52101.8	473	47	47	11	11	18	11	1.63636	42.2876	34	6
c160	c160.a1	c160.a1.b11	QGL07171.1	PsbC (chloroplast) [Hordeum vulgare subsp. spontaneum]	-67.0756	0.28753	52101.8	473	47	47	11	11	18	11	1.63636	42.2876	34	6
c160	c160.a1	c160.a1.b12	QGL07254.1	PsbC (chloroplast) [Hordeum vulgare subsp. spontaneum]	-67.0756	0.28753	52101.8	473	47	47	11	11	18	11	1.63636	42.2876	34	6
c160	c160.a1	c160.a1.b13	QGL07337.1	PsbC (chloroplast) [Hordeum vulgare subsp. spontaneum]	-67.0756	0.28753	52101.8	473	47	47	11	11	18	11	1.63636	42.2876	34	6
c160	c160.a1	c160.a1.b14	QGL07420.1	PsbC (chloroplast) [Hordeum vulgare subsp. spontaneum]	-67.0756	0.28753	52101.8	473	47	47	11	11	18	11	1.63636	42.2876	34	6
c160	c160.a1	c160.a1.b15	QGL07503.1	PsbC (chloroplast) [Hordeum vulgare subsp. spontaneum]	-67.0756	0.28753	52101.8	473	47	47	11	11	18	11	1.63636	42.2876	34	6
c160	c160.a1	c160.a1.b16	QGL07586.1	PsbC (chloroplast) [Hordeum vulgare subsp. spontaneum]	-67.0756	0.28753	52101.8	473	47	47	11	11	18	11	1.63636	42.2876	34	6
c160	c160.a1	c160.a1.b17	QGL07669.1	PsbC (chloroplast) [Hordeum vulgare subsp. spontaneum]	-67.0756	0.28753	52101.8	473	47	47	11	11	18	11	1.63636	42.2876	34	6
c160	c160.a1	c160.a1.b18	QGL07752.1	PsbC (chloroplast) [Hordeum vulgare subsp. spontaneum]	-67.0756	0.28753	52101.8	473	47	47	11	11	18	11	1.63636	42.2876	34	6
c160	c160.a1	c160.a1.b19	QGL07835.1	PsbC (chloroplast) [Hordeum vulgare subsp. spontaneum]	-67.0756	0.28753	52101.8	473	47	47	11	11	18	11	1.63636	42.2876	34	6
c160	c160.a1	c160.a1.b20	QGL07918.1	PsbC (chloroplast) [Hordeum vulgare subsp. vulgare]	-67.0756	0.28753	52101.8	473	47	47	11	11	18	11	1.63636	42.2876	34	6
c160	c160.a1	c160.a1.b21	QGL08001.1	PsbC (chloroplast) [Hordeum vulgare subsp. vulgare]	-67.0756	0.28753	52101.8	473	47	47	11	11	18	11	1.63636	42.2876	34	6
c160	c160.a1	c160.a1.b22	QGL08084.1	PsbC (chloroplast) [Hordeum vulgare subsp. vulgare]	-67.0756	0.28753	52101.8	473	47	47	11	11	18	11	1.63636	42.2876	34	6
c160	c160.a1	c160.a1.b23	QGL08167.1	PsbC (chloroplast) [Hordeum vulgare subsp. vulgare]	-67.0756	0.28753	52101.8	473	47	47	11	11	18	11	1.63636	42.2876	34	6
c160	c160.a1	c160.a1.b24	QGL08250.1	PsbC (chloroplast) [Hordeum vulgare subsp. vulgare]	-67.0756	0.28753	52101.8	473	47	47	11	11	18	11	1.63636	42.2876	34	6
c160	c160.a1	c160.a1.b25	QGL08333.1	PsbC (chloroplast) [Hordeum vulgare subsp. vulgare]	-67.0756	0.28753	52101.8	473	47	47	11	11	18	11	1.63636	42.2876	34	6
c160	c160.a1	c160.a1.b26	QGL08416.1	PsbC (chloroplast) [Hordeum vulgare subsp. vulgare]	-67.0756	0.28753	52101.8	473	47	47	11	11	18	11	1.63636	42.2876	34	6
c160	c160.a1	c160.a1.b27	QQL92791.1	photosystem II CP43 chlorophyll apoprotein (chloroplast) [Hordeum vulgare]	-67.0756	0.28753	52101.8	473	47	47	11	11	18	11	1.63636	42.2876	34	6
c160	c160.a1	c160.a1.b28	QXE40091.1	photosystem II CP43 chlorophyll apoprotein (chloroplast) [Hordeum vulgare f. agriocrithon]	-67.0756	0.28753	52101.8	473	47	47	11	11	18	11	1.63636	42.2876	34	6
c160	c160.a1	c160.a1.b29	QXE40174.1	photosystem II CP43 chlorophyll apoprotein (chloroplast) [Hordeum vulgare var. distichon]	-67.0756	0.28753	52101.8	473	47	47	11	11	18	11	1.63636	42.2876	34	6
c160	c160.a1	c160.a1.b30	XP_044963332.1	photosystem II CP43 reaction center protein [Hordeum vulgare subsp. vulgare]	-67.0756	0.28753	52101.8	473	47	47	11	11	18	11	1.63636	42.2876	34	6
c160	c160.a1	c160.a1.b31	YP_009648999.1	photosystem II 43 kDa protein (chloroplast) [Hordeum vulgare subsp. spontaneum]	-67.0756	0.29501	50525.9	461	47	47	11	11	18	11	1.63636	42.2876	34	6
c160	c160.a1	c160.a1.b32	YP_010144411.1	photosystem II CP43 chlorophyll apoprotein (chloroplast) [Hordeum vulgare]	-67.0756	0.28753	52101.8	473	47	47	11	11	18	11	1.63636	42.2876	34	6
c160	c160.a1	c160.a1.b33	YP_874639.1	photosystem II CP43 chlorophyll apoprotein (chloroplast) [Hordeum vulgare subsp. vulgare]	-67.0756	0.28753	52101.8	473	47	47	11	11	18	11	1.63636	42.2876	34	6
c160	c160.a1	c160.a1.b34	sp|P11095.4|PSBC_HORVU	RecName: Full=Photosystem II CP43 reaction center protein; AltName: Full=PSII 43 kDa protein; AltName: Full=Protein CP-43; AltName: Full=Protein P6; Flags: Precursor	-67.0756	0.28753	52101.8	473	47	47	11	11	18	11	1.63636	42.2876	34	6
c161	c161.a1	c161.a1.a1	KAE8775217.1	26S proteasome non-ATPase regulatory subunit 12 [Hordeum vulgare]	-89.7459	0.38462	50282.6	442	41	41	13	13	16	27	0.592593	2.91375	2	6
c161	c161.a1	c161.a1.a2	XP_044946015.1	26S proteasome non-ATPase regulatory subunit 12 homolog A-like isoform X2 [Hordeum vulgare subsp. vulgare]	-89.7459	0.38462	50282.6	442	41	41	13	13	16	27	0.592593	2.91375	2	6
c162	c162.a1	c162.a1.a1	BAJ95499.1	predicted protein [Hordeum vulgare subsp. vulgare]	-62.8926	0.26891	37567.9	357	115	115	7	7	20	12	1.66667	45.4159	3	6
c162	c162.a1	c162.a1.a2	KAE8769320.1	peroxidase 8 [Hordeum vulgare]	-62.8926	0.26891	37567.9	357	115	115	7	7	20	12	1.66667	45.4159	3	6
c162	c162.a1	c162.a1.a3	XP_044960536.1	peroxidase 1-like [Hordeum vulgare subsp. vulgare]	-62.8926	0.26891	37567.9	357	115	115	7	7	20	12	1.66667	45.4159	3	6
c163	c163.a1	c163.a1.a1	BAJ89925.1	predicted protein [Hordeum vulgare subsp. vulgare]	-129.082	0.43564	44149.6	404	108	108	15	15	22	20	1.1	11.5893	3	6
c163	c163.a1	c163.a1.a2	KAE8802656.1	60S ribosomal protein L4-1-like [Hordeum vulgare]	-129.082	0.43564	44135.6	404	108	108	15	15	22	20	1.1	11.5893	3	6
c163	c163.a1	c163.a1.a3	XP_044982793.1	60S ribosomal protein L4-1-like [Hordeum vulgare subsp. vulgare]	-129.082	0.43564	44149.6	404	108	108	15	15	22	20	1.1	11.5893	3	6
c164	c164.a1	c164.a1.a1	BAK06780.1	predicted protein [Hordeum vulgare subsp. vulgare]	-89.8539	0.58103	26762	253	99	99	11	11	19	10	1.9	78.4328	6	6
c164	c164.a1	c164.a1.a2	BAK08156.1	predicted protein [Hordeum vulgare subsp. vulgare]	-89.8539	0.58103	26762	253	99	99	11	11	19	10	1.9	78.4328	6	6
c164	c164.a1	c164.a1.a3	CBG02745.1	unnamed protein product [Hordeum vulgare]	-89.8539	0.58103	26762	253	99	99	11	11	19	10	1.9	78.4328	6	6
c164	c164.a1	c164.a1.a4	CBV16265.1	unnamed protein product [Hordeum vulgare]	-89.8539	0.58103	26762	253	99	99	11	11	19	10	1.9	78.4328	6	6
c164	c164.a1	c164.a1.a5	KAE8768021.1	Triosephosphate isomerase, cytosolic [Hordeum vulgare]	-89.8539	0.58103	26762	253	99	99	11	11	19	10	1.9	78.4328	6	6
c164	c164.a1	c164.a1.a6	XP_044974738.1	triosephosphate isomerase, cytosolic [Hordeum vulgare subsp. vulgare]	-89.8539	0.58103	26762	253	99	99	11	11	19	10	1.9	78.4328	6	6
c165	c165.a1	c165.a1.a1	BAJ89767.1	predicted protein [Hordeum vulgare subsp. vulgare]	-124.381	0.27323	60388.4	538	102	55	13	7	20	24	0.833333	5.81292	3	6
c165	c165.a1	c165.a1.a2	KAE8775683.1	Calnexin-like protein [Hordeum vulgare]	-124.381	0.27323	60388.4	538	102	55	13	7	20	24	0.833333	5.81292	3	6
c165	c165.a1	c165.a1.a3	XP_044954951.1	calnexin homolog [Hordeum vulgare subsp. vulgare]	-124.381	0.27323	60388.4	538	102	55	13	7	20	24	0.833333	5.81292	3	6
c165	c165.a2	c165.a2.a1	BAJ94182.1	predicted protein [Hordeum vulgare subsp. vulgare]	-106.926	0.3028	59993.3	535	73	26	13	7	16	22	0.727273	4.3367	5	6
c165	c165.a2	c165.a2.a2	BAK00820.1	predicted protein [Hordeum vulgare subsp. vulgare]	-106.926	0.3028	59965.3	535	73	26	13	7	16	22	0.727273	4.3367	5	6
c165	c165.a2	c165.a2.a3	CBM36949.1	unnamed protein product [Hordeum vulgare]	-106.926	0.3028	59993.3	535	73	26	13	7	16	22	0.727273	4.3367	5	6
c165	c165.a2	c165.a2.a4	KAE8775686.1	Calnexin-like protein 1 [Hordeum vulgare]	-106.926	0.3028	59993.3	535	73	26	13	7	16	22	0.727273	4.3367	5	6
c165	c165.a2	c165.a2.a5	XP_044955728.1	calnexin homolog [Hordeum vulgare subsp. vulgare]	-106.926	0.3028	59993.3	535	73	26	13	7	16	22	0.727273	4.3367	5	6
c166	c166.a1	c166.a1.a1	AAA32958.1	1,3-beta glucan endohydrolase precursor [Hordeum vulgare]	-110.152	0.57784	35171.8	334	94	88	12	11	20	13	1.53846	33.5511	8	6
c166	c166.a1	c166.a1.a2	AAL88447.2	beta-1,3-glucanase [Hordeum vulgare subsp. vulgare]	-110.152	0.57784	35169.8	334	94	88	12	11	20	13	1.53846	33.5511	8	6
c166	c166.a1	c166.a1.a3	AAM75342.1	beta-1,3-glucanase II [Hordeum vulgare subsp. vulgare]	-110.152	0.57784	35169.8	334	94	88	12	11	20	13	1.53846	33.5511	8	6
c166	c166.a1	c166.a1.a4	KAE8786433.1	(1-3)-beta-glucanase [Hordeum vulgare]	-110.152	0.57784	35199.8	334	94	88	12	11	20	13	1.53846	33.5511	8	6
c166	c166.a1	c166.a1.a5	XP_044978380.1	glucan endo-1,3-beta-glucosidase GII [Hordeum vulgare subsp. vulgare]	-110.152	0.57101	35547.9	338	94	88	12	11	20	13	1.53846	33.5511	8	6
c166	c166.a1	c166.a1.a6	pdb|1GHS|A	Chain A, 1,3-BETA-GLUCANASE	-110.152	0.63072	32333.3	306	94	88	12	11	20	14	1.42857	25.827	8	6
c166	c166.a1	c166.a1.a7	pdb|1GHS|B	Chain B, 1,3-BETA-GLUCANASE	-110.152	0.63072	32333.3	306	94	88	12	11	20	14	1.42857	25.827	8	6
c166	c166.a1	c166.a1.a8	sp|P15737.1|E13B_HORVU	RecName: Full=Glucan endo-1,3-beta-glucosidase GII; AltName: Full=(1-_3)-beta-glucan endohydrolase GII; AltName: Full=(1-_3)-beta-glucanase isoenzyme GII; AltName: Full=Beta-1,3-endoglucanase GII; Flags: Precursor	-110.152	0.57784	35171.8	334	94	88	12	11	20	13	1.53846	33.5511	8	6
c166	c166.a2	c166.a2.a1	AAC14696.1	glucan endo-1,3-beta-glucosidase isoenzyme I [Hordeum vulgare]	-91.9505	0.58842	32940.7	311	96	75	11	8	20	12	1.66667	45.4159	3	6
c166	c166.a2	c166.a2.a2	KAE8769492.1	glucan endo-1,3-beta-glucosidase isoenzyme I [Hordeum vulgare]	-91.9505	0.58842	32940.7	311	96	75	11	8	20	12	1.66667	45.4159	3	6
c166	c166.a2	c166.a2.a3	XP_044978396.1	glucan endo-1,3-beta-glucosidase GI [Hordeum vulgare subsp. vulgare]	-91.9505	0.58842	32940.7	311	96	75	11	8	20	12	1.66667	45.4159	3	6
c166	c166.a3	c166.a3.a1	AAU11328.1	beta-1,3-glucanase 2a [Hordeum vulgare]	-34.8997	0.22455	34550	334	25	19	4	3	8	5	1.6	38.8107	3	6
c166	c166.a3	c166.a3.a2	KAE8791748.1	beta-1,3-glucanase 2a [Hordeum vulgare]	-34.8997	0.07576	107629	990	25	19	4	3	8	37	0.216216	0.645191	3	6
c166	c166.a3	c166.a3.a3	XP_044973388.1	glucan endo-1,3-beta-glucosidase, acidic isoform-like [Hordeum vulgare subsp. vulgare]	-34.8997	0.22455	34594.1	334	25	19	4	3	8	5	1.6	38.8107	3	6
c166	c166.a4	c166.a4.a1	BAJ98392.1	predicted protein [Hordeum vulgare subsp. vulgare]	-41.6931	0.2381	35984.3	336	31	4	6	2	8	14	0.571429	2.72759	3	6
c166	c166.a4	c166.a4.a2	KAE8786434.1	Glucan endo-1,3-beta-glucosidase GII [Hordeum vulgare]	-41.6931	0.2381	35984.3	336	31	4	6	2	8	14	0.571429	2.72759	3	6
c166	c166.a4	c166.a4.a3	XP_044973392.1	glucan endo-1,3-beta-glucosidase GII-like [Hordeum vulgare subsp. vulgare]	-41.6931	0.2381	35984.3	336	31	4	6	2	8	14	0.571429	2.72759	3	6
c167	c167.a1	c167.a1.a1	BAJ90613.1	predicted protein [Hordeum vulgare subsp. vulgare]	-106.552	0.61667	38667.4	360	93	76	13	9	18	18	1	9	3	6
c167	c167.a1	c167.a1.a2	KAE8783469.1	Caffeic acid 3-O-methyltransferase [Hordeum vulgare]	-106.552	0.61667	38667.4	360	93	76	13	9	18	18	1	9	3	6
c167	c167.a1	c167.a1.a3	XP_044959520.1	flavone O-methyltransferase 1 [Hordeum vulgare subsp. vulgare]	-106.552	0.61667	38667.4	360	93	76	13	9	18	18	1	9	3	6
c167	c167.a2	c167.a2.a1	KAE8777820.1	Caffeic acid 3-O-methyltransferase [Hordeum vulgare]	-38.3416	0.3375	35045.6	320	22	10	7	4	8	16	0.5	2.16228	2	6
c167	c167.a2	c167.a2.a2	XP_044952055.1	tricetin 3',4',5'-O-trimethyltransferase-like [Hordeum vulgare subsp. vulgare]	-38.3416	0.30682	38299.3	352	22	10	7	4	8	16	0.5	2.16228	2	6
c167	c167.a3	c167.a3.a1	ABQ58825.1	flavonoid O-methyltransferase [Hordeum vulgare subsp. vulgare]	-29.0542	0.17416	38639.4	356	22	5	5	1	6	16	0.375	1.37137	4	6
c167	c167.a3	c167.a3.a2	BAK04240.1	predicted protein [Hordeum vulgare subsp. vulgare]	-29.0542	0.17416	38639.4	356	22	5	5	1	6	16	0.375	1.37137	4	6
c167	c167.a3	c167.a3.a3	KAE8774650.1	flavonoid O-methyltransferase [Hordeum vulgare]	-29.0542	0.17416	38609.4	356	22	5	5	1	6	16	0.375	1.37137	4	6
c167	c167.a3	c167.a3.a4	XP_044978704.1	tricetin 3',4',5'-O-trimethyltransferase [Hordeum vulgare subsp. vulgare]	-29.0542	0.17416	38639.4	356	22	5	5	1	6	16	0.375	1.37137	4	6
c167	c167.a4	c167.a4.a1	KAE8768503.1	tricetin 3',4',5'-O-trimethyltransferase-like [Hordeum vulgare]	-25.3142	0.14566	38718.3	357	15	10	3	2	3	16	0.1875	0.539927	1	6
c168	c168.a1	c168.a1.a1	BAB62757.1	mitochondrial aldehyde dehydrogenase ALDH2 [Hordeum vulgare subsp. vulgare]	-122.179	0.27687	59301.8	549	92	92	14	14	19	19	1	9	6	6
c168	c168.a1	c168.a1.a2	BAJ86905.1	predicted protein [Hordeum vulgare subsp. vulgare]	-122.179	0.27687	59301.8	549	92	92	14	14	19	19	1	9	6	6
c168	c168.a1	c168.a1.a3	BAJ90704.1	predicted protein [Hordeum vulgare subsp. vulgare]	-122.179	0.27687	59301.8	549	92	92	14	14	19	19	1	9	6	6
c168	c168.a1	c168.a1.a4	CBK51349.1	unnamed protein product [Hordeum vulgare]	-122.179	0.27687	59301.8	549	92	92	14	14	19	19	1	9	6	6
c168	c168.a1	c168.a1.a5	KAE8805142.1	mitochondrial aldehyde dehydrogenase ALDH2 [Hordeum vulgare]	-122.179	0.27687	59301.8	549	92	92	14	14	19	19	1	9	6	6
c168	c168.a1	c168.a1.a6	XP_044962253.1	aldehyde dehydrogenase family 2 member B7, mitochondrial-like [Hordeum vulgare subsp. vulgare]	-122.179	0.27687	59301.8	549	92	92	14	14	19	19	1	9	6	6
c169	c169.a1	c169.a1.a1	BAB82454.1	D-protein [Hordeum vulgare]	-123.965	0.56575	34000.3	327	88	88	13	13	17	17	1	9	4	6
c169	c169.a1	c169.a1.a2	BAK06035.1	predicted protein [Hordeum vulgare subsp. vulgare]	-123.965	0.56575	34000.3	327	88	88	13	13	17	17	1	9	4	6
c169	c169.a1	c169.a1.a3	KAE8787492.1	D-protein [Hordeum vulgare]	-123.965	0.56575	34000.3	327	88	88	13	13	17	17	1	9	4	6
c169	c169.a1	c169.a1.a4	XP_044985473.1	nitrile-specifier protein 5 [Hordeum vulgare subsp. vulgare]	-123.965	0.56575	34000.3	327	88	88	13	13	17	17	1	9	4	6
c170	c170.a1	c170.a1.a1	BAJ90031.1	predicted protein [Hordeum vulgare subsp. vulgare]	-102.497	0.71028	23557.2	214	87	8	10	1	19	10	1.9	78.4328	2	6
c170	c170.a1	c170.a1.a2	XP_044978256.1	glutathione S-transferase 3-like [Hordeum vulgare subsp. vulgare]	-102.497	0.71028	23557.2	214	87	8	10	1	19	10	1.9	78.4328	2	6
c170	c170.a2	c170.a2.a1	KAE8779711.1	glutathione transferase F5 [Hordeum vulgare]	-115.673	0.72038	23259.1	211	85	6	11	2	18	10	1.8	62.0957	1	6
c171	c171.a1	c171.a1.a1	AFP72240.1	sucrose:fructan 6-fructosyltransferase [Hordeum vulgare subsp. vulgare]	-118.095	0.24155	68724.5	621	84	8	14	1	20	23	0.869565	6.40568	2	6
c171	c171.a1	c171.a1.a2	XP_044959223.1	sucrose:sucrose 1-fructosyltransferase-like [Hordeum vulgare subsp. vulgare]	-118.095	0.24155	68724.5	621	84	8	14	1	20	23	0.869565	6.40568	2	6
c171	c171.a2	c171.a2.a1	CAA03098.1	SUCROSE-FRUCTAN 6-FRUCTOSYLTRANSFERASE [Hordeum vulgare subsp. vulgare]	-117.118	0.24281	69468.9	626	83	7	14	1	19	23	0.826087	5.70019	2	6
c171	c171.a2	c171.a2.a2	CAA58235.1	sucrose:fructan 6-fructosyltransferase [Hordeum vulgare subsp. vulgare]	-117.118	0.2432	69365.8	625	83	7	14	1	19	23	0.826087	5.70019	2	6
c172	c172.a1	c172.a1.a1	BAJ90864.1	predicted protein [Hordeum vulgare subsp. vulgare]	-100.098	0.34971	57810.7	509	80	66	13	10	18	30	0.6	2.98107	5	6
c172	c172.a1	c172.a1.a2	CBL86317.1	unnamed protein product [Hordeum vulgare]	-100.098	0.34971	57810.7	509	80	66	13	10	18	30	0.6	2.98107	5	6
c172	c172.a1	c172.a1.a3	KAE8796378.1	cytosolic glucose 6 phosphate dehydrogenase [Hordeum vulgare]	-100.098	0.35108	57574.4	507	80	66	13	10	18	29	0.62069	3.17532	5	6
c172	c172.a1	c172.a1.a4	XP_044966923.1	glucose-6-phosphate 1-dehydrogenase, cytoplasmic isoform-like [Hordeum vulgare subsp. vulgare]	-100.098	0.34971	57810.7	509	80	66	13	10	18	30	0.6	2.98107	5	6
c172	c172.a1	c172.a1.a5	XP_044966924.1	glucose-6-phosphate 1-dehydrogenase, cytoplasmic isoform-like [Hordeum vulgare subsp. vulgare]	-100.098	0.34971	57810.7	509	80	66	13	10	18	30	0.6	2.98107	5	6
c172	c172.a2	c172.a2.a1	AZP89705.1	chloroplastic glucose-6-phosphate dehydrogenase 3 [Hordeum vulgare]	-60.918	0.2326	65559.7	589	42	37	12	11	12	35	0.342857	1.2022	10	6
c172	c172.a2	c172.a2.a2	BAJ92719.1	predicted protein [Hordeum vulgare subsp. vulgare]	-60.918	0.2326	65559.7	589	42	37	12	11	12	35	0.342857	1.2022	10	6
c172	c172.a2	c172.a2.a3	BAJ94515.1	predicted protein [Hordeum vulgare subsp. vulgare]	-60.918	0.2326	65559.7	589	42	37	12	11	12	35	0.342857	1.2022	10	6
c172	c172.a2	c172.a2.a4	BAJ94785.1	predicted protein [Hordeum vulgare subsp. vulgare]	-60.918	0.2326	65560.7	589	42	37	12	11	12	35	0.342857	1.2022	10	6
c172	c172.a2	c172.a2.a5	BAJ96405.1	predicted protein [Hordeum vulgare subsp. vulgare]	-60.918	0.2326	65533.7	589	42	37	12	11	12	35	0.342857	1.2022	10	6
c172	c172.a2	c172.a2.a6	CAL44728.1	glucose 6-phosphate dehydrogenase (plastid) [Hordeum vulgare]	-60.918	0.23299	65416.7	588	42	37	12	11	12	35	0.342857	1.2022	10	6
c172	c172.a2	c172.a2.a7	KAE8806298.1	glucose 6-phosphate dehydrogenase [Hordeum vulgare]	-60.918	0.2192	69269.6	625	42	37	12	11	12	36	0.333333	1.15443	10	6
c172	c172.a2	c172.a2.a8	XP_044964073.1	glucose-6-phosphate 1-dehydrogenase 2, chloroplastic-like isoform X1 [Hordeum vulgare subsp. vulgare]	-60.918	0.23299	65488.7	588	42	37	12	11	12	35	0.342857	1.2022	10	6
c172	c172.a2	c172.a2.a9	XP_044964074.1	glucose-6-phosphate 1-dehydrogenase 2, chloroplastic-like isoform X2 [Hordeum vulgare subsp. vulgare]	-60.918	0.23339	65389.6	587	42	37	12	11	12	35	0.342857	1.2022	10	6
c172	c172.a2	c172.a2.b10	XP_044964075.1	glucose-6-phosphate 1-dehydrogenase 2, chloroplastic-like isoform X3 [Hordeum vulgare subsp. vulgare]	-60.918	0.25	61761.7	548	42	37	12	11	12	32	0.375	1.37137	10	6
c172	c172.a3	c172.a3.a1	AZP89707.1	cytoplasmic glucose-6-phosphate dehydrogenase 5 [Hordeum vulgare]	-43.3353	0.2089	58297.7	517	39	30	9	7	9	28	0.321429	1.09618	3	6
c172	c172.a3	c172.a3.a2	KAE8805183.1	Glucose-6-phosphate 1-dehydrogenase, cytoplasmic isoform [Hordeum vulgare]	-43.3353	0.2093	58091.5	516	39	30	9	7	9	27	0.333333	1.15443	3	6
c172	c172.a3	c172.a3.a3	XP_044951103.1	glucose-6-phosphate 1-dehydrogenase, cytoplasmic isoform-like [Hordeum vulgare subsp. vulgare]	-43.3353	0.2089	58267.7	517	39	30	9	7	9	28	0.321429	1.09618	3	6
c173	c173.a1	c173.a1.a1	BAJ98167.1	predicted protein [Hordeum vulgare subsp. vulgare]	-90.4387	0.36747	36141.9	332	72	72	9	9	17	14	1.21429	15.3789	3	6
c173	c173.a1	c173.a1.a2	KAE8802824.1	guanine nucleotide-binding protein subunit beta-like protein A [Hordeum vulgare]	-90.4387	0.36747	36141.9	332	72	72	9	9	17	14	1.21429	15.3789	3	6
c173	c173.a1	c173.a1.a3	XP_044976695.1	guanine nucleotide-binding protein subunit beta-like protein A [Hordeum vulgare subsp. vulgare]	-90.4387	0.36747	36141.9	332	72	72	9	9	17	14	1.21429	15.3789	3	6
c174	c174.a1	c174.a1.a1	XP_044971641.1	monosaccharide-sensing protein 2-like [Hordeum vulgare subsp. vulgare]	-126.369	0.27554	79391	744	82	82	13	13	21	16	1.3125	19.5353	1	6
c175	c175.a1	c175.a1.a1	KAE8803165.1	Mitochondrial outer membrane porin [Hordeum vulgare]	-101.9	0.58182	29056.1	275	77	77	11	11	20	11	1.81818	64.7933	2	6
c175	c175.a1	c175.a1.a2	XP_044985869.1	mitochondrial outer membrane porin [Hordeum vulgare subsp. vulgare]	-101.9	0.58182	29056.1	275	77	77	11	11	20	11	1.81818	64.7933	2	6
c176	c176.a1	c176.a1.a1	ABE41789.1	glucose-6-phosphate isomerase [Hordeum vulgare]	-127.369	0.36155	62185.2	567	74	74	15	15	15	28	0.535714	2.43332	3	6
c176	c176.a1	c176.a1.a2	BAJ88324.1	predicted protein [Hordeum vulgare subsp. vulgare]	-127.369	0.36155	62185.2	567	74	74	15	15	15	28	0.535714	2.43332	3	6
c176	c176.a1	c176.a1.a3	XP_044981568.1	glucose-6-phosphate isomerase, cytosolic [Hordeum vulgare subsp. vulgare]	-127.369	0.36155	62185.2	567	74	74	15	15	15	28	0.535714	2.43332	3	6
c177	c177.a1	c177.a1.a1	KAE8791960.1	Cytochrome P450 99A2 [Hordeum vulgare]	-102.085	0.35	55978	500	72	62	14	13	17	24	0.708333	4.10897	3	6
c177	c177.a1	c177.a1.a2	XP_044963918.1	cytochrome P450 99A2-like [Hordeum vulgare subsp. vulgare]	-102.085	0.35	55978	500	72	62	14	13	17	24	0.708333	4.10897	3	6
c177	c177.a1	c177.a1.a3	XP_044969124.1	cytochrome P450 99A2-like [Hordeum vulgare subsp. vulgare]	-102.085	0.35	55978	500	72	62	14	13	17	24	0.708333	4.10897	3	6
c177	c177.a2	c177.a2.a1	XP_044969120.1	cytochrome P450 99A2-like [Hordeum vulgare subsp. vulgare]	-103.32	0.31076	56157	502	51	13	13	6	14	25	0.56	2.63078	1	6
c177	c177.a3	c177.a3.a1	KAE8771735.1	Cytochrome P450 99A2 [Hordeum vulgare]	-92.0065	0.272	55638.7	500	56	4	11	1	13	24	0.541667	2.4807	2	6
c177	c177.a3	c177.a3.a2	XP_044963914.1	cytochrome P450 99A2-like [Hordeum vulgare subsp. vulgare]	-92.0065	0.27092	55868.8	502	56	4	11	1	13	24	0.541667	2.4807	2	6
c177	c177.a4	c177.a4.a1	KAE8771736.1	Cytochrome P450 99A2 [Hordeum vulgare]	-60.8795	0.212	55988	500	45	8	9	2	11	26	0.423077	1.64897	2	6
c177	c177.a4	c177.a4.a2	XP_044963915.1	cytochrome P450 99A2-like [Hordeum vulgare subsp. vulgare]	-60.8795	0.212	55988	500	45	8	9	2	11	26	0.423077	1.64897	2	6
c178	c178.a1	c178.a1.a1	KAE8813213.1	putative acetyl-CoA acetyltransferase, cytosolic 2 [Hordeum vulgare]	-106.75	0.43216	40757.1	398	65	65	12	12	17	17	1	9	2	6
c178	c178.a1	c178.a1.a2	XP_044946298.1	acetyl-CoA acetyltransferase, cytosolic 1-like [Hordeum vulgare subsp. vulgare]	-106.75	0.43216	40757.1	398	65	65	12	12	17	17	1	9	2	6
c179	c179.a1	c179.a1.a1	BAJ85258.1	predicted protein [Hordeum vulgare subsp. vulgare]	-57.1644	0.32615	38877.1	371	70	48	12	7	16	16	1	9	4	6
c179	c179.a1	c179.a1.a2	BAJ86394.1	predicted protein [Hordeum vulgare subsp. vulgare]	-57.1644	0.32615	38877.1	371	70	48	12	7	16	16	1	9	4	6
c179	c179.a1	c179.a1.a3	KAE8814068.1	mitochondrial phosphate carrier protein 3, mitochondrial [Hordeum vulgare]	-57.1644	0.32615	38877.1	371	70	48	12	7	16	16	1	9	4	6
c179	c179.a1	c179.a1.a4	XP_044950649.1	mitochondrial phosphate carrier protein 3, mitochondrial-like [Hordeum vulgare subsp. vulgare]	-57.1644	0.32615	38877.1	371	70	48	12	7	16	16	1	9	4	6
c179	c179.a2	c179.a2.a1	KAE8799526.1	Phosphate carrier protein, mitochondrial [Hordeum vulgare]	-29.6197	0.15405	38970.1	370	23	1	6	1	8	16	0.5	2.16228	2	6
c179	c179.a2	c179.a2.a2	XP_044966686.1	mitochondrial phosphate carrier protein 3, mitochondrial-like [Hordeum vulgare subsp. vulgare]	-29.6197	0.15405	38970.1	370	23	1	6	1	8	16	0.5	2.16228	2	6
c180	c180.a1	c180.a1.a1	BAK00894.1	predicted protein, partial [Hordeum vulgare subsp. vulgare]	-89.8748	0.37875	38613.9	367	68	64	13	12	15	21	0.714286	4.17947	3	6
c180	c180.a1	c180.a1.a2	KAE8811273.1	cationic peroxidase SPC4-like [Hordeum vulgare]	-89.8748	0.38719	37805.5	359	68	64	13	12	15	21	0.714286	4.17947	3	6
c180	c180.a1	c180.a1.a3	XP_044973525.1	cationic peroxidase SPC4-like [Hordeum vulgare subsp. vulgare]	-89.8748	0.38719	37805.5	359	68	64	13	12	15	21	0.714286	4.17947	3	6
c180	c180.a2	c180.a2.a1	KAE8810512.1	hypothetical protein D1007_12725 [Hordeum vulgare]	-77.2863	0.36364	36449.5	341	73	63	11	9	17	14	1.21429	15.3789	2	6
c180	c180.a2	c180.a2.a2	XP_044968669.1	peroxidase 12-like [Hordeum vulgare subsp. vulgare]	-77.2863	0.36364	36449.5	341	73	63	11	9	17	14	1.21429	15.3789	2	6
c180	c180.a3	c180.a3.a1	BAJ86190.1	predicted protein, partial [Hordeum vulgare subsp. vulgare]	-71.7866	0.29863	38966.9	365	70	40	10	7	14	17	0.823529	5.66085	5	6
c180	c180.a3	c180.a3.a2	BAK03140.1	predicted protein, partial [Hordeum vulgare subsp. vulgare]	-71.7866	0.29863	38994.9	365	70	40	10	7	14	17	0.823529	5.66085	5	6
c180	c180.a3	c180.a3.a3	BAK03327.1	predicted protein, partial [Hordeum vulgare subsp. vulgare]	-71.7866	0.29863	38864.8	365	70	40	10	7	14	17	0.823529	5.66085	5	6
c180	c180.a3	c180.a3.a4	KAE8810510.1	Peroxidase 12 [Hordeum vulgare]	-71.7866	0.31686	36700.7	344	70	40	10	7	14	15	0.933333	7.57696	5	6
c180	c180.a3	c180.a3.a5	XP_044968670.1	peroxidase 12-like [Hordeum vulgare subsp. vulgare]	-71.7866	0.31686	36686.7	344	70	40	10	7	14	15	0.933333	7.57696	5	6
c180	c180.a4	c180.a4.a1	KAE8810508.1	Peroxidase 12 [Hordeum vulgare]	-68.8114	0.33626	36393.3	342	65	41	9	7	13	13	1	9	1	6
c181	c181.a1	c181.a1.a1	KAE8812799.1	pyruvate dehydrogenase E1 component subunit alpha-1, mitochondrial [Hordeum vulgare]	-96.1895	0.42318	40696.4	371	67	54	14	11	16	16	1	9	2	6
c181	c181.a1	c181.a1.a2	XP_044951449.1	pyruvate dehydrogenase E1 component subunit alpha-1, mitochondrial [Hordeum vulgare subsp. vulgare]	-96.1895	0.40464	42465.4	388	67	54	14	11	16	18	0.888889	6.74264	2	6
c181	c181.a2	c181.a2.a1	BAJ95558.1	predicted protein [Hordeum vulgare subsp. vulgare]	-57.0626	0.27806	43267	392	39	26	9	6	9	17	0.529412	2.38386	3	6
c181	c181.a2	c181.a2.a2	BAJ97379.1	predicted protein [Hordeum vulgare subsp. vulgare]	-57.0626	0.27806	43267	392	39	26	9	6	9	17	0.529412	2.38386	3	6
c181	c181.a2	c181.a2.a3	XP_044959487.1	pyruvate dehydrogenase E1 component subunit alpha-2, mitochondrial [Hordeum vulgare subsp. vulgare]	-57.0626	0.27806	43267	392	39	26	9	6	9	17	0.529412	2.38386	3	6
c182	c182.a1	c182.a1.a1	KAE8773033.1	Germin-like protein 4-1 [Hordeum vulgare]	-54.1216	0.38023	27247	263	66	11	6	1	17	4	4.25	17781.8	2	6
c182	c182.a1	c182.a1.a2	XP_044970578.1	germin-like protein 4-1 [Hordeum vulgare subsp. vulgare]	-54.1216	0.38023	27247	263	66	11	6	1	17	4	4.25	17781.8	2	6
c182	c182.a2	c182.a2.a1	KAE8773031.1	Germin-like protein 4-1 [Hordeum vulgare]	-48.0125	0.36059	27924.2	269	61	6	6	1	16	3	5.33333	215442	2	6
c182	c182.a2	c182.a2.a2	XP_044970580.1	germin-like protein 4-1 [Hordeum vulgare subsp. vulgare]	-48.0125	0.36059	27993.3	269	61	6	6	1	16	4	4	9999	2	6
c183	c183.a1	c183.a1.a1	BAJ97403.1	predicted protein [Hordeum vulgare subsp. vulgare]	-115.452	0.43103	37453.1	348	66	66	12	12	17	18	0.944444	7.79923	1	6
c184	c184.a1	c184.a1.a1	XP_044948718.1	polyadenylate-binding protein 8-like [Hordeum vulgare subsp. vulgare]	-90.6856	0.31029	70701.8	651	64	50	12	10	15	26	0.576923	2.77505	1	6
c184	c184.a2	c184.a2.a1	BAJ87575.1	predicted protein [Hordeum vulgare subsp. vulgare]	-64.9609	0.30015	71684.5	663	41	27	11	9	13	22	0.590909	2.8986	5	6
c184	c184.a2	c184.a2.a2	BAJ90169.1	predicted protein [Hordeum vulgare subsp. vulgare]	-64.9609	0.30015	71684.5	663	41	27	11	9	13	22	0.590909	2.8986	5	6
c184	c184.a2	c184.a2.a3	BAJ97269.1	predicted protein [Hordeum vulgare subsp. vulgare]	-64.9609	0.30015	71712.5	663	41	27	11	9	13	22	0.590909	2.8986	5	6
c184	c184.a2	c184.a2.a4	KAE8812635.1	polyadenylate-binding protein 2-like [Hordeum vulgare]	-64.9609	0.30757	70231.7	647	41	27	11	9	13	22	0.590909	2.8986	5	6
c184	c184.a2	c184.a2.a5	XP_044960153.1	polyadenylate-binding protein 2-like [Hordeum vulgare subsp. vulgare]	-64.9609	0.30015	71684.5	663	41	27	11	9	13	22	0.590909	2.8986	5	6
c185	c185.a1	c185.a1.a1	KAE8794747.1	Stromal 70 kDa heat shock-related protein, chloroplastic [Hordeum vulgare]	-90.2044	0.25439	72915.8	684	56	31	11	6	15	27	0.555556	2.59381	2	6
c185	c185.a1	c185.a1.a2	XP_044968069.1	stromal 70 kDa heat shock-related protein, chloroplastic-like [Hordeum vulgare subsp. vulgare]	-90.2044	0.25439	72915.8	684	56	31	11	6	15	27	0.555556	2.59381	2	6
c185	c185.a2	c185.a2.a1	BAJ90336.1	predicted protein [Hordeum vulgare subsp. vulgare]	-79.8176	0.22399	73784.1	692	45	20	10	5	12	29	0.413793	1.59294	4	6
c185	c185.a2	c185.a2.a2	BAJ95763.1	predicted protein [Hordeum vulgare subsp. vulgare]	-79.8176	0.22399	73784.1	692	45	20	10	5	12	29	0.413793	1.59294	4	6
c185	c185.a2	c185.a2.a3	KAE8821856.1	70 kDa heat shock protein [Hordeum vulgare]	-79.8176	0.22399	73784.1	692	45	20	10	5	12	29	0.413793	1.59294	4	6
c185	c185.a2	c185.a2.a4	XP_044946326.1	stromal 70 kDa heat shock-related protein, chloroplastic-like [Hordeum vulgare subsp. vulgare]	-79.8176	0.22399	73784.1	692	45	20	10	5	12	29	0.413793	1.59294	4	6
c186	c186.a1	c186.a1.a1	BAK01914.1	predicted protein [Hordeum vulgare subsp. vulgare]	-98.6355	0.35122	67773.9	615	62	62	14	14	15	23	0.652174	3.48925	3	6
c186	c186.a1	c186.a1.a2	KAE8808865.1	leukotriene A-4 hydrolase [Hordeum vulgare]	-98.6355	0.35122	67773.9	615	62	62	14	14	15	23	0.652174	3.48925	3	6
c186	c186.a1	c186.a1.a3	XP_044985705.1	leucine aminopeptidase [Hordeum vulgare subsp. vulgare]	-98.6355	0.35122	67773.9	615	62	62	14	14	15	23	0.652174	3.48925	3	6
c187	c187.a1	c187.a1.a1	BAJ95816.1	predicted protein [Hordeum vulgare subsp. vulgare]	-105.31	0.187	122849	1123	60	60	12	12	16	37	0.432432	1.70665	2	6
c187	c187.a1	c187.a1.a2	XP_044965218.1	importin-5-like [Hordeum vulgare subsp. vulgare]	-105.31	0.187	122849	1123	60	60	12	12	16	37	0.432432	1.70665	2	6
c188	c188.a1	c188.a1.a1	KAE8816060.1	root hair defective 3 GTP-binding protein [Hordeum vulgare]	-109.918	0.23501	93174.6	834	57	57	14	14	18	37	0.486486	2.0654	2	6
c188	c188.a1	c188.a1.a2	XP_044976206.1	protein ROOT HAIR DEFECTIVE 3 [Hordeum vulgare subsp. vulgare]	-109.918	0.24378	90005	804	57	57	14	14	18	35	0.514286	2.26803	2	6
c189	c189.a1	c189.a1.a1	BAK03240.1	predicted protein [Hordeum vulgare subsp. vulgare]	-82.3656	0.25472	70057	636	58	58	12	12	16	21	0.761905	4.77969	3	6
c189	c189.a1	c189.a1.a2	KAE8814625.1	sulfite reductase [Hordeum vulgare]	-82.3656	0.25472	70056	636	58	58	12	12	16	21	0.761905	4.77969	3	6
c189	c189.a1	c189.a1.a3	XP_044975497.1	sulfite reductase [ferredoxin], chloroplastic [Hordeum vulgare subsp. vulgare]	-82.3656	0.25472	70057	636	58	58	12	12	16	21	0.761905	4.77969	3	6
c190	c190.a1	c190.a1.a1	KAE8782361.1	ABC transporter F family member 1 [Hordeum vulgare]	-64.3874	0.26689	65989.7	592	50	46	11	10	15	26	0.576923	2.77505	2	6
c190	c190.a1	c190.a1.a2	XP_044959773.1	ABC transporter F family member 1-like [Hordeum vulgare subsp. vulgare]	-64.3874	0.26689	65989.7	592	50	46	11	10	15	26	0.576923	2.77505	2	6
c190	c190.a2	c190.a2.a1	BAJ94509.1	predicted protein [Hordeum vulgare subsp. vulgare]	-27.6038	0.11425	77612	709	16	11	5	3	5	27	0.185185	0.53174	5	6
c190	c190.a2	c190.a2.a2	BAK05654.1	predicted protein [Hordeum vulgare subsp. vulgare]	-27.6038	0.11425	77612	709	16	11	5	3	5	27	0.185185	0.53174	5	6
c190	c190.a2	c190.a2.a3	BAK05687.1	predicted protein [Hordeum vulgare subsp. vulgare]	-27.6038	0.11425	77612	709	16	11	5	3	5	27	0.185185	0.53174	5	6
c190	c190.a2	c190.a2.a4	KAE8767447.1	ABC transporter F family member 4 [Hordeum vulgare]	-27.6038	0.11457	77398.9	707	16	11	5	3	5	27	0.185185	0.53174	5	6
c190	c190.a2	c190.a2.a5	XP_044983656.1	ABC transporter F family member 4-like [Hordeum vulgare subsp. vulgare]	-27.6038	0.11425	77612	709	16	11	5	3	5	27	0.185185	0.53174	5	6
c190	c190.a3	c190.a3.a1	BAJ94657.1	predicted protein [Hordeum vulgare subsp. vulgare]	-16.7007	0.07203	77292.7	708	6	1	3	1	3	30	0.1	0.258925	3	3
c190	c190.a3	c190.a3.a2	KAE8789882.1	ABC transporter F family member 4 [Hordeum vulgare]	-16.7007	0.07203	77292.7	708	6	1	3	1	3	30	0.1	0.258925	3	3
c190	c190.a3	c190.a3.a3	XP_044977781.1	ABC transporter F family member 4-like [Hordeum vulgare subsp. vulgare]	-16.7007	0.07203	77292.7	708	6	1	3	1	3	30	0.1	0.258925	3	3
c190	c190.a4	c190.a4.a1	KAE8767351.1	ABC transporter F family member 1-like [Hordeum vulgare]	-8.46218	0.03866	66545.1	595	4	0	2	1	2	19	0.105263	0.274275	2	3
c190	c190.a4	c190.a4.a2	XP_044979261.1	ABC transporter F family member 1-like [Hordeum vulgare subsp. vulgare]	-8.46218	0.03866	66545.1	595	4	0	2	1	2	19	0.105263	0.274275	2	3
c191	c191.a1	c191.a1.a1	ACA63885.1	calcium-dependent protein kinase [Hordeum vulgare]	-98.3349	0.31538	58617.7	520	56	56	14	14	15	20	0.75	4.62341	4	6
c191	c191.a1	c191.a1.a2	BAJ95679.1	predicted protein [Hordeum vulgare subsp. vulgare]	-98.3349	0.31538	58587.6	520	56	56	14	14	15	20	0.75	4.62341	4	6
c191	c191.a1	c191.a1.a3	KAE8815678.1	calcium-dependent protein kinase [Hordeum vulgare]	-98.3349	0.31538	58597.6	520	56	56	14	14	15	20	0.75	4.62341	4	6
c191	c191.a1	c191.a1.a4	XP_044976407.1	calcium-dependent protein kinase 1 [Hordeum vulgare subsp. vulgare]	-98.3349	0.31538	58597.6	520	56	56	14	14	15	20	0.75	4.62341	4	6
c192	c192.a1	c192.a1.a1	BAJ95664.1	predicted protein [Hordeum vulgare subsp. vulgare]	-83.387	0.20935	99185.5	898	53	53	13	13	17	31	0.548387	2.53498	3	6
c192	c192.a1	c192.a1.a2	KAE8789329.1	Beta-adaptin-like protein C [Hordeum vulgare]	-83.387	0.20935	99185.5	898	53	53	13	13	17	31	0.548387	2.53498	3	6
c192	c192.a1	c192.a1.a3	XP_044981500.1	beta-adaptin-like protein C isoform X1 [Hordeum vulgare subsp. vulgare]	-83.387	0.20935	99185.5	898	53	53	13	13	17	31	0.548387	2.53498	3	6
c193	c193.a1	c193.a1.a1	KAE8791970.1	enhancer of mRNA-decapping protein 4-like [Hordeum vulgare]	-104.407	0.17512	141249	1302	51	34	15	11	15	49	0.306122	1.02359	2	6
c193	c193.a1	c193.a1.a2	XP_044953991.1	enhancer of mRNA-decapping protein 4-like isoform X1 [Hordeum vulgare subsp. vulgare]	-104.407	0.17028	145025	1339	51	34	15	11	15	49	0.306122	1.02359	2	6
c193	c193.a2	c193.a2.a1	BAK03207.1	predicted protein [Hordeum vulgare subsp. vulgare]	-88.324	0.13761	141782	1308	46	29	12	8	13	49	0.265306	0.84207	4	6
c193	c193.a2	c193.a2.a2	KAE8771901.1	Enhancer of mRNA-decapping protein 4 [Hordeum vulgare]	-88.324	0.13761	141723	1308	46	29	12	8	13	48	0.270833	0.865664	4	6
c193	c193.a2	c193.a2.a3	XP_044960933.1	enhancer of mRNA-decapping protein 4-like isoform X1 [Hordeum vulgare subsp. vulgare]	-88.324	0.13761	141723	1308	46	29	12	8	13	48	0.270833	0.865664	4	6
c193	c193.a2	c193.a2.a4	XP_044960934.1	enhancer of mRNA-decapping protein 4-like isoform X2 [Hordeum vulgare subsp. vulgare]	-88.324	0.14052	138924	1281	46	29	12	8	13	47	0.276596	0.890583	4	6
c194	c194.a1	c194.a1.a1	KAE8778309.1	26S protease regulatory subunit 7 [Hordeum vulgare]	-67.2369	0.3615	47608.4	426	49	49	13	13	16	23	0.695652	3.96195	2	6
c194	c194.a1	c194.a1.a2	XP_044951191.1	26S proteasome regulatory subunit 7A-like [Hordeum vulgare subsp. vulgare]	-67.2369	0.3615	47608.4	426	49	49	13	13	16	23	0.695652	3.96195	2	6
c195	c195.a1	c195.a1.a1	BAJ89745.1	predicted protein [Hordeum vulgare subsp. vulgare]	-110.76	0.401	61694.1	601	44	44	12	12	16	28	0.571429	2.72759	3	6
c195	c195.a1	c195.a1.a2	KAE8768688.1	low-temperature-induced 65 kDa protein [Hordeum vulgare]	-110.76	0.401	61694.1	601	44	44	12	12	16	28	0.571429	2.72759	3	6
c195	c195.a1	c195.a1.a3	XP_044959244.1	low-temperature-induced 65 kDa protein-like isoform X1 [Hordeum vulgare subsp. vulgare]	-110.76	0.401	61694.1	601	44	44	12	12	16	28	0.571429	2.72759	3	6
c196	c196.a1	c196.a1.a1	BAK00069.1	predicted protein [Hordeum vulgare subsp. vulgare]	-73.9487	0.24208	86565.9	789	43	43	14	14	15	38	0.394737	1.48163	2	6
c196	c196.a1	c196.a1.a2	XP_044967052.1	eukaryotic translation initiation factor [Hordeum vulgare subsp. vulgare]	-73.9487	0.24208	86565.9	789	43	43	14	14	15	38	0.394737	1.48163	2	6
c197	c197.a1	c197.a1.a1	XP_044964552.1	histone H3.2-like [Hordeum vulgare subsp. vulgare]	-69.718	0.35111	24964.8	225	102	96	11	8	19	9	2.11111	128.155	3	6
c197	c197.a1	c197.a1.a2	XP_044965571.1	histone H3.2-like [Hordeum vulgare subsp. vulgare]	-69.718	0.36239	24224.5	218	102	96	11	8	19	8	2.375	236.137	3	6
c197	c197.a1	c197.a1.a3	XP_044978767.1	histone H3.2-like [Hordeum vulgare subsp. vulgare]	-69.718	0.35909	24411.6	220	102	96	11	8	19	8	2.375	236.137	3	6
c197	c197.a2	c197.a2.a1	AAB03541.1	histone H3, partial [Hordeum vulgare subsp. vulgare]	-13.8859	0.25984	14530.1	127	9	3	4	1	4	6	0.666667	3.64159	15	5
c197	c197.a2	c197.a2.a2	BAJ86347.1	predicted protein [Hordeum vulgare subsp. vulgare]	-13.8859	0.24265	15396.6	136	9	3	4	1	4	4	1	9	15	5
c197	c197.a2	c197.a2.a3	BAJ87590.1	predicted protein [Hordeum vulgare subsp. vulgare]	-13.8859	0.24265	15396.6	136	9	3	4	1	4	4	1	9	15	5
c197	c197.a2	c197.a2.a4	BAJ92605.1	predicted protein [Hordeum vulgare subsp. vulgare]	-13.8859	0.24444	15325.5	135	9	3	4	1	4	4	1	9	15	5
c197	c197.a2	c197.a2.a5	BAK06635.1	predicted protein [Hordeum vulgare subsp. vulgare]	-13.8859	0.24265	15396.6	136	9	3	4	1	4	4	1	9	15	5
c197	c197.a2	c197.a2.a6	KAE8769350.1	histone H3.3 [Hordeum vulgare]	-13.8859	0.24265	15396.6	136	9	3	4	1	4	4	1	9	15	5
c197	c197.a2	c197.a2.a7	KAE8786275.1	histone H3.3 [Hordeum vulgare]	-13.8859	0.24265	15396.6	136	9	3	4	1	4	4	1	9	15	5
c197	c197.a2	c197.a2.a8	KAE8788302.1	histone H3.3 [Hordeum vulgare]	-13.8859	0.24265	15396.6	136	9	3	4	1	4	4	1	9	15	5
c197	c197.a2	c197.a2.a9	KAE8799355.1	histone H3.3 [Hordeum vulgare]	-13.8859	0.24265	15396.6	136	9	3	4	1	4	4	1	9	15	5
c197	c197.a2	c197.a2.b10	XP_044958755.1	histone H3.3 [Hordeum vulgare subsp. vulgare]	-13.8859	0.24265	15396.6	136	9	3	4	1	4	4	1	9	15	5
c197	c197.a2	c197.a2.b11	XP_044959095.1	histone H3.3 [Hordeum vulgare subsp. vulgare]	-13.8859	0.24265	15396.6	136	9	3	4	1	4	4	1	9	15	5
c197	c197.a2	c197.a2.b12	XP_044961955.1	histone H3.3 [Hordeum vulgare subsp. vulgare]	-13.8859	0.24265	15396.6	136	9	3	4	1	4	4	1	9	15	5
c197	c197.a2	c197.a2.b13	XP_044961956.1	histone H3.3 [Hordeum vulgare subsp. vulgare]	-13.8859	0.24265	15396.6	136	9	3	4	1	4	4	1	9	15	5
c197	c197.a2	c197.a2.b14	XP_044966706.1	histone H3.3 [Hordeum vulgare subsp. vulgare]	-13.8859	0.24265	15396.6	136	9	3	4	1	4	4	1	9	15	5
c197	c197.a2	c197.a2.b15	XP_044966707.1	histone H3.3 [Hordeum vulgare subsp. vulgare]	-13.8859	0.24265	15396.6	136	9	3	4	1	4	4	1	9	15	5
c198	c198.a1	c198.a1.a1	BAJ90386.1	predicted protein [Hordeum vulgare subsp. vulgare]	-117.399	0.61538	27084.7	247	93	93	9	9	18	9	2	99	3	6
c198	c198.a1	c198.a1.a2	KAE8775898.1	tricin synthase 1-like [Hordeum vulgare]	-117.399	0.61538	27084.7	247	93	93	9	9	18	9	2	99	3	6
c198	c198.a1	c198.a1.a3	XP_044959361.1	tricin synthase 1-like [Hordeum vulgare subsp. vulgare]	-117.399	0.61538	27084.7	247	93	93	9	9	18	9	2	99	3	6
c199	c199.a1	c199.a1.a1	KAE8781967.1	hypothetical protein D1007_44712 [Hordeum vulgare]	-140.232	0.57383	30816.4	298	77	77	12	12	17	13	1.30769	19.3092	2	6
c199	c199.a1	c199.a1.a2	XP_044948367.1	11S globulin seed storage protein 2-like [Hordeum vulgare subsp. vulgare]	-140.232	0.50893	34587.2	336	77	77	12	12	17	12	1.41667	25.1016	2	6
c200	c200.a1	c200.a1.a1	KAE8793726.1	importin subunit alpha-1b [Hordeum vulgare]	-119.972	0.4243	54705.8	502	74	67	13	12	17	17	1	9	2	6
c200	c200.a1	c200.a1.a2	XP_044965722.1	importin subunit alpha-1b [Hordeum vulgare subsp. vulgare]	-119.972	0.39888	58575.8	534	74	67	13	12	17	20	0.85	6.07946	2	6
c200	c200.a2	c200.a2.a1	XP_044975663.1	importin subunit alpha-1a [Hordeum vulgare subsp. vulgare]	-81.1999	0.33969	57402.3	524	38	31	10	9	12	20	0.6	2.98107	1	6
c201	c201.a1	c201.a1.a1	KAE8789301.1	vacuolar ATP synthetase subunit C [Hordeum vulgare]	-94.5552	0.50526	42836	380	73	73	14	14	17	20	0.85	6.07946	2	6
c201	c201.a1	c201.a1.a2	XP_044985302.1	V-type proton ATPase subunit C-like [Hordeum vulgare subsp. vulgare]	-94.5552	0.50526	42836	380	73	73	14	14	17	20	0.85	6.07946	2	6
c202	c202.a1	c202.a1.a1	BAK08168.1	predicted protein [Hordeum vulgare subsp. vulgare]	-108.082	0.44064	52973.5	497	71	71	13	13	16	19	0.842105	5.95193	2	6
c202	c202.a1	c202.a1.a2	XP_044951010.1	glutathione reductase, cytosolic [Hordeum vulgare subsp. vulgare]	-108.082	0.44064	53007.4	497	71	71	13	13	16	19	0.842105	5.95193	2	6
c203	c203.a1	c203.a1.a1	BAJ87096.1	predicted protein [Hordeum vulgare subsp. vulgare]	-97.4398	0.49342	33215.6	304	70	70	9	9	17	10	1.7	49.1187	4	6
c203	c203.a1	c203.a1.a2	CBD30814.1	unnamed protein product [Hordeum vulgare]	-97.4398	0.49342	33215.6	304	70	70	9	9	17	10	1.7	49.1187	4	6
c203	c203.a1	c203.a1.a3	KAE8806119.1	Cytochrome c1-1, heme protein, mitochondrial [Hordeum vulgare]	-97.4398	0.49342	33215.6	304	70	70	9	9	17	10	1.7	49.1187	4	6
c203	c203.a1	c203.a1.a4	XP_044956550.1	cytochrome c1-2, heme protein, mitochondrial [Hordeum vulgare subsp. vulgare]	-97.4398	0.49342	33215.6	304	70	70	9	9	17	10	1.7	49.1187	4	6
c204	c204.a1	c204.a1.a1	ADK78215.1	methionine aminopeptiase [Hordeum vulgare]	-89.797	0.38579	43346.5	394	69	69	13	13	17	22	0.772727	4.92553	2	6
c204	c204.a1	c204.a1.a2	XP_044973537.1	ERBB-3 BINDING PROTEIN 1 [Hordeum vulgare subsp. vulgare]	-89.797	0.38579	43346.5	394	69	69	13	13	17	22	0.772727	4.92553	2	6
c205	c205.a1	c205.a1.a1	BAJ91367.1	predicted protein [Hordeum vulgare subsp. vulgare]	-95.7838	0.63899	29449.5	277	67	67	14	14	16	14	1.14286	12.895	2	6
c205	c205.a1	c205.a1.a2	XP_044982546.1	mitochondrial outer membrane protein porin 5 [Hordeum vulgare subsp. vulgare]	-95.7838	0.63899	29449.5	277	67	67	14	14	16	14	1.14286	12.895	2	6
c206	c206.a1	c206.a1.a1	BAK02290.1	predicted protein [Hordeum vulgare subsp. vulgare]	-90.9731	0.38406	46715.6	414	61	61	11	11	17	19	0.894737	6.8476	3	6
c206	c206.a1	c206.a1.a2	KAE8789048.1	methylthioribose kinase 2 [Hordeum vulgare]	-90.9731	0.37767	47494	421	61	61	11	11	17	19	0.894737	6.8476	3	6
c206	c206.a1	c206.a1.a3	XP_044968584.1	methylthioribose kinase 1 [Hordeum vulgare subsp. vulgare]	-90.9731	0.37767	47494	421	61	61	11	11	17	19	0.894737	6.8476	3	6
c207	c207.a1	c207.a1.a1	BAJ85547.1	predicted protein [Hordeum vulgare subsp. vulgare]	-75.2681	0.59111	24217.1	225	60	60	9	9	16	12	1.33333	20.5443	4	6
c207	c207.a1	c207.a1.a2	BAJ92253.1	predicted protein [Hordeum vulgare subsp. vulgare]	-75.2681	0.59111	24217.1	225	60	60	9	9	16	12	1.33333	20.5443	4	6
c207	c207.a1	c207.a1.a3	CAA74594.1	hypothetical protein [Hordeum vulgare]	-75.2681	0.59111	24217.1	225	60	60	9	9	16	12	1.33333	20.5443	4	6
c207	c207.a1	c207.a1.a4	XP_044952128.1	uncharacterized protein LOC123402292 [Hordeum vulgare subsp. vulgare]	-75.2681	0.59111	24199.1	225	60	60	9	9	16	12	1.33333	20.5443	4	6
c208	c208.a1	c208.a1.a1	KAE8808587.1	Coatomer subunit delta-1 [Hordeum vulgare]	-84.2511	0.3327	57484.5	523	59	46	12	9	14	23	0.608696	3.06159	3	6
c208	c208.a1	c208.a1.a2	XP_044974187.1	coatomer subunit delta-1 [Hordeum vulgare subsp. vulgare]	-84.2511	0.3327	57484.5	523	59	46	12	9	14	23	0.608696	3.06159	3	6
c208	c208.a1	c208.a1.a3	XP_044974191.1	coatomer subunit delta-1 [Hordeum vulgare subsp. vulgare]	-84.2511	0.3327	57484.5	523	59	46	12	9	14	23	0.608696	3.06159	3	6
c208	c208.a2	c208.a2.a1	KAE8770955.1	Coatomer subunit delta-3 [Hordeum vulgare]	-17.8412	0.07818	60444.2	550	14	1	4	1	4	27	0.148148	0.406527	2	6
c208	c208.a2	c208.a2.a2	XP_044977815.1	coatomer subunit delta-3-like [Hordeum vulgare subsp. vulgare]	-17.8412	0.08448	56164.9	509	14	1	4	1	4	24	0.166667	0.467799	2	6
c209	c209.a1	c209.a1.a1	BAJ96919.1	predicted protein [Hordeum vulgare subsp. vulgare]	-84.8938	0.36264	48333.1	455	60	60	10	10	15	15	1	9	2	6
c209	c209.a1	c209.a1.a2	XP_044963374.1	serine carboxypeptidase-like 50 [Hordeum vulgare subsp. vulgare]	-84.8938	0.36264	48334	455	60	60	10	10	15	14	1.07143	10.7877	2	6
c210	c210.a1	c210.a1.a1	BAJ86233.1	predicted protein, partial [Hordeum vulgare subsp. vulgare]	-83.8185	0.36873	58653.9	518	59	59	13	13	15	24	0.625	3.21697	5	6
c210	c210.a1	c210.a1.a2	BAJ91317.1	predicted protein, partial [Hordeum vulgare subsp. vulgare]	-83.8185	0.36873	58653.9	518	59	59	13	13	15	24	0.625	3.21697	5	6
c210	c210.a1	c210.a1.a3	KAE8800447.1	putative prolyl-tRNA synthetase [Hordeum vulgare]	-83.8185	0.37232	58152.6	513	59	59	13	13	15	23	0.652174	3.48925	5	6
c210	c210.a1	c210.a1.a4	XP_044978076.1	proline--tRNA ligase, cytoplasmic-like [Hordeum vulgare subsp. vulgare]	-83.8185	0.37232	58152.6	513	59	59	13	13	15	23	0.652174	3.48925	5	6
c210	c210.a1	c210.a1.a5	XP_044978077.1	proline--tRNA ligase, cytoplasmic-like [Hordeum vulgare subsp. vulgare]	-83.8185	0.37232	58152.6	513	59	59	13	13	15	23	0.652174	3.48925	5	6
c211	c211.a1	c211.a1.a1	XP_044984601.1	methyl-CpG-binding domain-containing protein 10-like [Hordeum vulgare subsp. vulgare]	-137.554	0.40664	51654.7	482	59	10	14	2	15	25	0.6	2.98107	1	6
c211	c211.a2	c211.a2.a1	KAE8767882.1	Methyl-CpG-binding domain-containing protein 10 [Hordeum vulgare]	-123.483	0.40909	51828.7	484	55	6	13	1	14	25	0.56	2.63078	1	6
c212	c212.a1	c212.a1.a1	BAJ85916.1	predicted protein [Hordeum vulgare subsp. vulgare]	-88.6025	0.44096	44810.2	415	58	58	13	13	15	17	0.882353	6.62699	3	6
c212	c212.a1	c212.a1.a2	KAE8767988.1	putative N-acetyl-gamma-glutamyl-phosphate reductase, chloroplastic [Hordeum vulgare]	-88.6025	0.44096	44811.2	415	58	58	13	13	15	18	0.833333	5.81292	3	6
c212	c212.a1	c212.a1.a3	XP_044980407.1	probable N-acetyl-gamma-glutamyl-phosphate reductase, chloroplastic [Hordeum vulgare subsp. vulgare]	-88.6025	0.44096	44811.2	415	58	58	13	13	15	18	0.833333	5.81292	3	6
c213	c213.a1	c213.a1.a1	KAE8796537.1	Glutamate-1-semialdehyde 2,1-aminomutase, chloroplastic [Hordeum vulgare]	-85.4407	0.37163	59213	557	58	58	12	12	16	20	0.8	5.30957	2	6
c213	c213.a1	c213.a1.a2	XP_044956328.1	glutamate-1-semialdehyde 2,1-aminomutase, chloroplastic [Hordeum vulgare subsp. vulgare]	-85.4407	0.44136	49534.3	469	58	58	12	12	16	16	1	9	2	6
c214	c214.a1	c214.a1.a1	BAJ87281.1	predicted protein [Hordeum vulgare subsp. vulgare]	-68.5554	0.35013	41465.3	377	57	57	13	13	16	16	1	9	4	6
c214	c214.a1	c214.a1.a2	BAJ95739.1	predicted protein [Hordeum vulgare subsp. vulgare]	-68.5554	0.35013	41465.3	377	57	57	13	13	16	16	1	9	4	6
c214	c214.a1	c214.a1.a3	BAJ97191.1	predicted protein [Hordeum vulgare subsp. vulgare]	-68.5554	0.35013	41465.3	377	57	57	13	13	16	16	1	9	4	6
c214	c214.a1	c214.a1.a4	XP_044956316.1	formate dehydrogenase, mitochondrial [Hordeum vulgare subsp. vulgare]	-68.5554	0.35013	41465.3	377	57	57	13	13	16	16	1	9	4	6
c215	c215.a1	c215.a1.a1	BAJ87556.1	predicted protein [Hordeum vulgare subsp. vulgare]	-81.0605	0.36758	48013.3	438	57	57	13	13	14	18	0.777778	4.99484	4	6
c215	c215.a1	c215.a1.a2	BAJ94290.1	predicted protein [Hordeum vulgare subsp. vulgare]	-81.0605	0.36758	47941.2	438	57	57	13	13	14	18	0.777778	4.99484	4	6
c215	c215.a1	c215.a1.a3	KAE8802235.1	Dolichyl-diphosphooligosaccharide--protein glycosyltransferase 48 kDa subunit [Hordeum vulgare]	-81.0605	0.36758	48013.3	438	57	57	13	13	14	18	0.777778	4.99484	4	6
c215	c215.a1	c215.a1.a4	XP_044955933.1	dolichyl-diphosphooligosaccharide--protein glycosyltransferase 48 kDa subunit [Hordeum vulgare subsp. vulgare]	-81.0605	0.36758	48013.3	438	57	57	13	13	14	18	0.777778	4.99484	4	6
c216	c216.a1	c216.a1.a1	BAJ93177.1	predicted protein [Hordeum vulgare subsp. vulgare]	-89.7301	0.26835	95903.2	872	56	16	12	5	15	30	0.5	2.16228	5	6
c216	c216.a1	c216.a1.a2	BAJ93876.1	predicted protein, partial [Hordeum vulgare subsp. vulgare]	-89.7301	0.27627	93278.8	847	56	16	12	5	15	28	0.535714	2.43332	5	6
c216	c216.a1	c216.a1.a3	BAJ97660.1	predicted protein [Hordeum vulgare subsp. vulgare]	-89.7301	0.26835	95903.2	872	56	16	12	5	15	30	0.5	2.16228	5	6
c216	c216.a1	c216.a1.a4	KAE8772126.1	Importin subunit beta-1 [Hordeum vulgare]	-89.7301	0.26835	95903.2	872	56	16	12	5	15	30	0.5	2.16228	5	6
c216	c216.a1	c216.a1.a5	XP_044948422.1	importin subunit beta-1-like [Hordeum vulgare subsp. vulgare]	-89.7301	0.26835	95903.2	872	56	16	12	5	15	30	0.5	2.16228	5	6
c216	c216.a2	c216.a2.a1	XP_044949604.1	importin subunit beta-1-like [Hordeum vulgare subsp. vulgare]	-78.0913	0.1961	95753.3	872	52	12	9	2	12	30	0.4	1.51189	1	6
c217	c217.a1	c217.a1.a1	BAJ98134.1	predicted protein [Hordeum vulgare subsp. vulgare]	-89.4064	0.17331	109796	1004	52	20	14	7	14	39	0.358974	1.28546	2	6
c217	c217.a1	c217.a1.a2	XP_044983352.1	alanine--tRNA ligase-like [Hordeum vulgare subsp. vulgare]	-89.4064	0.17296	109869	1006	52	20	14	7	14	42	0.333333	1.15443	2	6
c217	c217.a2	c217.a2.a1	BAJ96541.1	predicted protein, partial [Hordeum vulgare subsp. vulgare]	-71.59	0.15179	109806	1008	45	13	12	5	12	40	0.3	0.995262	3	6
c217	c217.a2	c217.a2.a2	KAE8793046.1	Alanyl-tRNA synthetase, mitochondrial [Hordeum vulgare]	-71.59	0.16004	104556	956	45	13	12	5	12	38	0.315789	1.06914	3	6
c217	c217.a2	c217.a2.a3	XP_044981016.1	alanine--tRNA ligase-like [Hordeum vulgare subsp. vulgare]	-71.59	0.15179	109838	1008	45	13	12	5	12	40	0.3	0.995262	3	6
c218	c218.a1	c218.a1.a1	XP_044962349.1	dynamin-2A-like [Hordeum vulgare subsp. vulgare]	-85.815	0.1918	98433.3	902	52	19	12	6	15	45	0.333333	1.15443	1	6
c218	c218.a2	c218.a2.a1	XP_044954441.1	dynamin-2A-like [Hordeum vulgare subsp. vulgare]	-70.1246	0.15553	99446.7	913	49	16	10	4	13	45	0.288889	0.944862	1	6
c219	c219.a1	c219.a1.a1	BAJ90642.1	predicted protein [Hordeum vulgare subsp. vulgare]	-95.4934	0.42589	51734.3	479	50	50	12	12	16	23	0.695652	3.96195	3	6
c219	c219.a1	c219.a1.a2	KAE8769245.1	alanine-glyoxylate aminotransferase [Hordeum vulgare]	-95.4934	0.42589	51734.3	479	50	50	12	12	16	23	0.695652	3.96195	3	6
c219	c219.a1	c219.a1.a3	XP_044982779.1	alanine--glyoxylate aminotransferase 2 homolog 1, mitochondrial [Hordeum vulgare subsp. vulgare]	-95.4934	0.42589	51734.3	479	50	50	12	12	16	23	0.695652	3.96195	3	6
c220	c220.a1	c220.a1.a1	KAE8788980.1	peroxisomal acyl-coenzyme A oxidase 1-like [Hordeum vulgare]	-92.3078	0.24102	73830.6	668	48	10	12	2	14	30	0.466667	1.92864	2	6
c220	c220.a1	c220.a1.a2	XP_044962311.1	peroxisomal acyl-coenzyme A oxidase 1-like [Hordeum vulgare subsp. vulgare]	-92.3078	0.24102	73830.6	668	48	10	12	2	14	30	0.466667	1.92864	2	6
c220	c220.a2	c220.a2.a1	BAJ84915.1	predicted protein [Hordeum vulgare subsp. vulgare]	-76.1187	0.22006	73887.6	668	39	1	11	1	13	30	0.433333	1.71227	1	6
c221	c221.a1	c221.a1.a1	BAJ41041.1	ribulose-1,5-bisphosphate carboxylase/oxygenase activase small isoform [Hordeum vulgare subsp. vulgare]	-113.42	0.46838	47063.5	427	48	26	12	8	17	19	0.894737	6.8476	4	6
c221	c221.a1	c221.a1.a2	BAJ90419.1	predicted protein [Hordeum vulgare subsp. vulgare]	-113.42	0.46838	47049.5	427	48	26	12	8	17	19	0.894737	6.8476	4	6
c221	c221.a1	c221.a1.a3	KAE8815666.1	Ribulose bisphosphate carboxylase/oxygenase activase A, chloroplastic [Hordeum vulgare]	-113.42	0.43103	50992.3	464	48	26	12	8	17	22	0.772727	4.92553	4	6
c221	c221.a1	c221.a1.a4	XP_044981004.1	ribulose bisphosphate carboxylase/oxygenase activase A, chloroplastic [Hordeum vulgare subsp. vulgare]	-113.42	0.43103	50992.3	464	48	26	12	8	17	22	0.772727	4.92553	4	6
c221	c221.a2	c221.a2.a1	KAE8815665.1	Ribulose bisphosphate carboxylase/oxygenase activase B, chloroplastic [Hordeum vulgare]	-56.2262	0.22066	47268.8	426	34	12	6	2	11	19	0.578947	2.79269	2	6
c221	c221.a2	c221.a2.a2	XP_044981003.1	ribulose bisphosphate carboxylase/oxygenase activase B, chloroplastic [Hordeum vulgare subsp. vulgare]	-56.2262	0.22066	47268.8	426	34	12	6	2	11	19	0.578947	2.79269	2	6
c222	c222.a1	c222.a1.a1	KAE8821349.1	protease Do-like 7 [Hordeum vulgare]	-74.5912	0.18515	120115	1091	45	45	14	14	14	48	0.291667	0.957342	3	6
c222	c222.a1	c222.a1.a2	XP_044951591.1	protease Do-like 7 isoform X1 [Hordeum vulgare subsp. vulgare]	-74.5912	0.18264	121936	1106	45	45	14	14	14	48	0.291667	0.957342	3	6
c222	c222.a1	c222.a1.a3	XP_044951592.1	protease Do-like 7 isoform X2 [Hordeum vulgare subsp. vulgare]	-74.5912	0.18515	120115	1091	45	45	14	14	14	48	0.291667	0.957342	3	6
c223	c223.a1	c223.a1.a1	BAJ90503.1	predicted protein [Hordeum vulgare subsp. vulgare]	-74.5933	0.31442	70187.9	617	43	43	13	13	14	31	0.451613	1.82887	2	6
c223	c223.a1	c223.a1.a2	KAE8813081.1	Dual oxidase 1 [Hordeum vulgare]	-74.5933	0.27133	80996.7	715	43	43	13	13	14	34	0.411765	1.58086	2	6
c224	c224.a1	c224.a1.a1	CAV23875.1	unnamed protein product [Hordeum vulgare]	-71.7151	0.32996	53297.5	494	39	39	11	11	14	18	0.777778	4.99484	3	6
c224	c224.a1	c224.a1.a2	CAV26335.1	unnamed protein product [Hordeum vulgare]	-71.7151	0.32996	53297.5	494	39	39	11	11	14	18	0.777778	4.99484	3	6
c224	c224.a1	c224.a1.a3	XP_044981586.1	fumarate hydratase 1, mitochondrial-like [Hordeum vulgare subsp. vulgare]	-71.7151	0.30354	58107.1	537	39	39	11	11	14	20	0.7	4.01187	3	6
c225	c225.a1	c225.a1.a1	AAL70106.1	putative aldehyde dehydrogenase BIS1 [Hordeum vulgare]	-74.1317	0.29583	61038.4	551	40	40	13	13	15	26	0.576923	2.77505	3	6
c225	c225.a1	c225.a1.a2	AAZ91461.1	delta-1-pyrroline-5-carboxylate dehydrogenase [Hordeum vulgare]	-74.1317	0.29583	61038.4	551	40	40	13	13	15	26	0.576923	2.77505	3	6
c225	c225.a1	c225.a1.a3	XP_044981146.1	probable aldehyde dehydrogenase [Hordeum vulgare subsp. vulgare]	-74.1317	0.29583	61038.4	551	40	40	13	13	15	26	0.576923	2.77505	3	6
c226	c226.a1	c226.a1.a1	BAJ96816.1	predicted protein [Hordeum vulgare subsp. vulgare]	-74.3377	0.3716	58334.4	514	39	39	14	14	17	23	0.73913	4.48442	3	6
c226	c226.a1	c226.a1.a2	KAE8810809.1	cytochrome P450 [Hordeum vulgare]	-74.3377	0.3716	58334.4	514	39	39	14	14	17	23	0.73913	4.48442	3	6
c226	c226.a1	c226.a1.a3	XP_044976550.1	cytochrome P450 98A1 [Hordeum vulgare subsp. vulgare]	-74.3377	0.3716	58334.4	514	39	39	14	14	17	23	0.73913	4.48442	3	6
c227	c227.a1	c227.a1.a1	BAK08307.1	predicted protein [Hordeum vulgare subsp. vulgare]	-91.869	0.31461	68256.2	623	39	4	12	2	14	21	0.666667	3.64159	2	6
c227	c227.a1	c227.a1.a2	XP_044977010.1	NADP-dependent malic enzyme-like [Hordeum vulgare subsp. vulgare]	-91.869	0.31461	68256.2	623	39	4	12	2	14	21	0.666667	3.64159	2	6
c227	c227.a2	c227.a2.a1	KAE8775824.1	NADP-dependent malic enzyme [Hordeum vulgare]	-86.9042	0.31754	62719.5	570	39	4	11	1	13	22	0.590909	2.8986	1	6
c228	c228.a1	c228.a1.a1	XP_044965932.1	ubiquitin C-terminal hydrolase 12-like isoform X1 [Hordeum vulgare subsp. vulgare]	-70.8857	0.17694	130942	1119	34	29	13	11	14	55	0.254545	0.796989	2	6
c228	c228.a1	c228.a1.a2	XP_044965933.1	ubiquitin C-terminal hydrolase 12-like isoform X2 [Hordeum vulgare subsp. vulgare]	-70.8857	0.1771	130814	1118	34	29	13	11	14	55	0.254545	0.796989	2	6
c228	c228.a2	c228.a2.a1	XP_044977198.1	ubiquitin C-terminal hydrolase 13-like isoform X1 [Hordeum vulgare subsp. vulgare]	-35.4891	0.11532	129681	1110	18	17	8	7	9	50	0.18	0.513561	3	6
c228	c228.a2	c228.a2.a2	XP_044977199.1	ubiquitin C-terminal hydrolase 13-like isoform X2 [Hordeum vulgare subsp. vulgare]	-35.4891	0.11542	129553	1109	18	17	8	7	9	50	0.18	0.513561	3	6
c228	c228.a2	c228.a2.a3	XP_044977200.1	ubiquitin C-terminal hydrolase 13-like isoform X3 [Hordeum vulgare subsp. vulgare]	-35.4891	0.11563	129355	1107	18	17	8	7	9	50	0.18	0.513561	3	6
c228	c228.a3	c228.a3.a1	XP_044946337.1	ubiquitin C-terminal hydrolase 12-like isoform X1 [Hordeum vulgare subsp. vulgare]	-31.0347	0.08579	131241	1119	16	11	7	5	7	52	0.134615	0.363375	4	5
c228	c228.a3	c228.a3.a2	XP_044946338.1	ubiquitin C-terminal hydrolase 12-like isoform X2 [Hordeum vulgare subsp. vulgare]	-31.0347	0.08587	131113	1118	16	11	7	5	7	52	0.134615	0.363375	4	5
c228	c228.a3	c228.a3.a3	XP_044946339.1	ubiquitin C-terminal hydrolase 12-like isoform X3 [Hordeum vulgare subsp. vulgare]	-31.0347	0.08587	131113	1118	16	11	7	5	7	52	0.134615	0.363375	4	5
c228	c228.a3	c228.a3.a4	XP_044946340.1	ubiquitin C-terminal hydrolase 12-like isoform X4 [Hordeum vulgare subsp. vulgare]	-31.0347	0.08775	128533	1094	16	11	7	5	7	53	0.132075	0.355425	4	5
c229	c229.a1	c229.a1.a1	BAJ94829.1	predicted protein [Hordeum vulgare subsp. vulgare]	-62.7598	0.17784	117715	1074	28	28	13	13	14	41	0.341463	1.19515	1	6
c230	c230.a1	c230.a1.a1	BAJ90632.1	predicted protein [Hordeum vulgare subsp. vulgare]	-98.1337	0.66509	23322.1	212	89	89	11	11	18	14	1.28571	18.307	3	6
c230	c230.a1	c230.a1.a2	KAE8768972.1	dehydroascorbate reductase [Hordeum vulgare]	-98.1337	0.45484	33559.6	310	89	89	11	11	18	18	1	9	3	6
c230	c230.a1	c230.a1.a3	XP_044984470.1	probable glutathione S-transferase DHAR1, cytosolic [Hordeum vulgare subsp. vulgare]	-98.1337	0.45779	33339.4	308	89	89	11	11	18	18	1	9	3	6
c231	c231.a1	c231.a1.a1	BAJ92406.1	predicted protein [Hordeum vulgare subsp. vulgare]	-93.6204	0.63235	21767.8	204	85	62	10	7	18	7	2.57143	371.759	3	6
c231	c231.a1	c231.a1.a2	KAE8814592.1	Flavoprotein wrbA [Hordeum vulgare]	-93.6204	0.63235	21767.8	204	85	62	10	7	18	7	2.57143	371.759	3	6
c231	c231.a1	c231.a1.a3	XP_044975726.1	NAD(P)H dehydrogenase (quinone) FQR1-like [Hordeum vulgare subsp. vulgare]	-93.6204	0.63235	21767.8	204	85	62	10	7	18	7	2.57143	371.759	3	6
c231	c231.a2	c231.a2.a1	BAJ99599.1	predicted protein [Hordeum vulgare subsp. vulgare]	-65.5216	0.61084	21691.9	203	46	23	8	5	14	6	2.33333	214.443	4	6
c231	c231.a2	c231.a2.a2	CBD34451.1	unnamed protein product [Hordeum vulgare]	-65.5216	0.61084	21691.9	203	46	23	8	5	14	6	2.33333	214.443	4	6
c231	c231.a2	c231.a2.a3	KAE8769612.1	quinone reductase 2 [Hordeum vulgare]	-65.5216	0.61084	21691.9	203	46	23	8	5	14	6	2.33333	214.443	4	6
c231	c231.a2	c231.a2.a4	XP_044977305.1	NAD(P)H dehydrogenase (quinone) FQR1-like isoform X2 [Hordeum vulgare subsp. vulgare]	-65.5216	0.61084	21691.9	203	46	23	8	5	14	6	2.33333	214.443	4	6
c231	c231.a3	c231.a3.a1	BAJ98367.1	predicted protein [Hordeum vulgare subsp. vulgare]	-43.7575	0.37561	21356.7	205	29	21	5	3	6	6	1	9	2	6
c231	c231.a3	c231.a3.a2	XP_044969488.1	quinone-oxidoreductase QR2-like [Hordeum vulgare subsp. vulgare]	-43.7575	0.37561	21356.7	205	29	21	5	3	6	6	1	9	2	6
c231	c231.a4	c231.a4.a1	BAJ95905.1	predicted protein [Hordeum vulgare subsp. vulgare]	-34.7745	0.35714	18829.4	182	21	13	4	2	4	5	0.8	5.30957	4	6
c231	c231.a4	c231.a4.a2	BAK01428.1	predicted protein [Hordeum vulgare subsp. vulgare]	-34.7745	0.31863	21356.7	204	21	13	4	2	4	6	0.666667	3.64159	4	6
c231	c231.a4	c231.a4.a3	KAE8791685.1	Flavoprotein wrbA [Hordeum vulgare]	-34.7745	0.18571	38033.6	350	21	13	4	2	4	11	0.363636	1.31013	4	6
c231	c231.a4	c231.a4.a4	XP_044979146.1	quinone-oxidoreductase QR2-like [Hordeum vulgare subsp. vulgare]	-34.7745	0.31863	21356.7	204	21	13	4	2	4	6	0.666667	3.64159	4	6
c231	c231.a5	c231.a5.a1	CBD34450.1	unnamed protein product [Hordeum vulgare]	-25.0686	0.27184	21691.9	206	14	6	4	2	4	8	0.5	2.16228	3	6
c231	c231.a5	c231.a5.a2	KAE8802691.1	Flavoprotein wrbA [Hordeum vulgare]	-25.0686	0.12815	45939.4	437	14	6	4	2	4	21	0.190476	0.550516	3	6
c231	c231.a5	c231.a5.a3	XP_044979603.1	quinone-oxidoreductase QR2-like [Hordeum vulgare subsp. vulgare]	-25.0686	0.27184	21691.9	206	14	6	4	2	4	8	0.5	2.16228	3	6
c232	c232.a1	c232.a1.a1	CBL74441.1	unnamed protein product [Hordeum vulgare]	-103.173	0.58154	34092.8	325	86	86	12	12	19	18	1.05556	10.3646	5	6
c232	c232.a1	c232.a1.a2	CBL76028.1	unnamed protein product [Hordeum vulgare]	-103.173	0.58154	34092.8	325	86	86	12	12	19	18	1.05556	10.3646	5	6
c232	c232.a1	c232.a1.a3	KAE8798328.1	Cysteine synthase [Hordeum vulgare]	-103.173	0.58154	34092.8	325	86	86	12	12	19	18	1.05556	10.3646	5	6
c232	c232.a1	c232.a1.a4	XP_044984746.1	cysteine synthase isoform X1 [Hordeum vulgare subsp. vulgare]	-103.173	0.52793	38006.9	358	86	86	12	12	19	19	1	9	5	6
c232	c232.a1	c232.a1.a5	XP_044984747.1	cysteine synthase isoform X2 [Hordeum vulgare subsp. vulgare]	-103.173	0.58154	34092.8	325	86	86	12	12	19	18	1.05556	10.3646	5	6
c233	c233.a1	c233.a1.a1	KAE8780041.1	60S ribosomal protein L9 [Hordeum vulgare]	-82.8028	0.64021	21279.4	189	76	76	11	11	19	10	1.9	78.4328	6	6
c233	c233.a1	c233.a1.a2	KAE8780047.1	60S ribosomal protein L9 [Hordeum vulgare]	-82.8028	0.64021	21279.4	189	76	76	11	11	19	10	1.9	78.4328	6	6
c233	c233.a1	c233.a1.a3	KAE8784074.1	60S ribosomal protein L9 [Hordeum vulgare]	-82.8028	0.64021	21279.4	189	76	76	11	11	19	10	1.9	78.4328	6	6
c233	c233.a1	c233.a1.a4	XP_044959277.1	60S ribosomal protein L9 [Hordeum vulgare subsp. vulgare]	-82.8028	0.64021	21279.4	189	76	76	11	11	19	10	1.9	78.4328	6	6
c233	c233.a1	c233.a1.a5	XP_044974321.1	60S ribosomal protein L9 [Hordeum vulgare subsp. vulgare]	-82.8028	0.64021	21279.4	189	76	76	11	11	19	10	1.9	78.4328	6	6
c233	c233.a1	c233.a1.a6	XP_044974322.1	60S ribosomal protein L9 [Hordeum vulgare subsp. vulgare]	-82.8028	0.64021	21279.4	189	76	76	11	11	19	10	1.9	78.4328	6	6
c234	c234.a1	c234.a1.a1	BAJ87483.1	predicted protein [Hordeum vulgare subsp. vulgare]	-86.0372	0.31238	54339.7	509	71	71	10	10	15	16	0.9375	7.65964	4	6
c234	c234.a1	c234.a1.a2	CBK51409.1	unnamed protein product [Hordeum vulgare]	-86.0372	0.31238	54339.7	509	71	71	10	10	15	16	0.9375	7.65964	4	6
c234	c234.a1	c234.a1.a3	KAE8784643.1	aldehyde dehydrogenase 7b [Hordeum vulgare]	-86.0372	0.31548	53698.5	504	71	71	10	10	15	17	0.882353	6.62699	4	6
c234	c234.a1	c234.a1.a4	XP_044947893.1	aldehyde dehydrogenase family 7 member A1 [Hordeum vulgare subsp. vulgare]	-86.0372	0.31238	54339.7	509	71	71	10	10	15	16	0.9375	7.65964	4	6
c235	c235.a1	c235.a1.a1	KAE8820536.1	glutamate--cysteine ligase B, chloroplastic [Hordeum vulgare]	-78.9195	0.2998	56087.5	497	72	72	10	10	17	22	0.772727	4.92553	2	6
c235	c235.a1	c235.a1.a2	XP_044962613.1	glutamate--cysteine ligase B, chloroplastic [Hordeum vulgare subsp. vulgare]	-78.9195	0.2998	56087.5	497	72	72	10	10	17	22	0.772727	4.92553	2	6
c236	c236.a1	c236.a1.a1	KAE8784595.1	putative acyl transferase 4 [Hordeum vulgare]	-72.5998	0.38663	46401.4	419	68	68	12	12	16	19	0.842105	5.95193	2	6
c236	c236.a1	c236.a1.a2	XP_044975047.1	acyl transferase 9 [Hordeum vulgare subsp. vulgare]	-72.5998	0.38663	46401.4	419	68	68	12	12	16	19	0.842105	5.95193	2	6
c237	c237.a1	c237.a1.a1	BAJ93200.1	predicted protein [Hordeum vulgare subsp. vulgare]	-74.9435	0.39568	45404.1	417	67	67	11	11	15	20	0.75	4.62341	3	6
c237	c237.a1	c237.a1.a2	KAE8787216.1	putative protein yeiA [Hordeum vulgare]	-74.9435	0.39568	45404.1	417	67	67	11	11	15	20	0.75	4.62341	3	6
c237	c237.a1	c237.a1.a3	XP_044951507.1	dihydropyrimidine dehydrogenase (NADP(+)), chloroplastic [Hordeum vulgare subsp. vulgare]	-74.9435	0.39568	45404.1	417	67	67	11	11	15	20	0.75	4.62341	3	6
c238	c238.a1	c238.a1.a1	BAJ98194.1	predicted protein [Hordeum vulgare subsp. vulgare]	-78.5368	0.36997	39825.6	373	66	66	11	11	15	11	1.36364	22.1013	4	6
c238	c238.a1	c238.a1.a2	CBL74438.1	unnamed protein product [Hordeum vulgare]	-78.5368	0.36997	39811.6	373	66	66	11	11	15	11	1.36364	22.1013	4	6
c238	c238.a1	c238.a1.a3	CBL76025.1	unnamed protein product [Hordeum vulgare]	-78.5368	0.36997	39811.6	373	66	66	11	11	15	11	1.36364	22.1013	4	6
c238	c238.a1	c238.a1.a4	KAE8791019.1	Cysteine synthase, chloroplastic/chromoplastic [Hordeum vulgare]	-78.5368	0.36997	39811.6	373	66	66	11	11	15	11	1.36364	22.1013	4	6
c239	c239.a1	c239.a1.a1	BAA75493.1	Ids3 [Hordeum vulgare subsp. vulgare]	-74.2876	0.40413	37696.1	339	58	30	9	4	15	13	1.15385	13.251	11	6
c239	c239.a1	c239.a1.a2	CAW36356.1	unnamed protein product [Hordeum vulgare]	-74.2876	0.40413	37696.1	339	58	30	9	4	15	13	1.15385	13.251	11	6
c239	c239.a1	c239.a1.a3	CAW37209.1	unnamed protein product [Hordeum vulgare]	-74.2876	0.40413	37696.1	339	58	30	9	4	15	13	1.15385	13.251	11	6
c239	c239.a1	c239.a1.a4	CAW64175.1	unnamed protein product [Hordeum vulgare]	-74.2876	0.40413	37696.1	339	58	30	9	4	15	13	1.15385	13.251	11	6
c239	c239.a1	c239.a1.a5	CAW76762.1	unnamed protein product [Hordeum vulgare]	-74.2876	0.40413	37696.1	339	58	30	9	4	15	13	1.15385	13.251	11	6
c239	c239.a1	c239.a1.a6	CAW80574.1	unnamed protein product [Hordeum vulgare]	-74.2876	0.40413	37696.1	339	58	30	9	4	15	13	1.15385	13.251	11	6
c239	c239.a1	c239.a1.a7	CBC02316.1	unnamed protein product [Hordeum vulgare]	-74.2876	0.40413	37696.1	339	58	30	9	4	15	13	1.15385	13.251	11	6
c239	c239.a1	c239.a1.a8	CBC03081.1	unnamed protein product [Hordeum vulgare]	-74.2876	0.40413	37696.1	339	58	30	9	4	15	13	1.15385	13.251	11	6
c239	c239.a1	c239.a1.a9	CBC46892.1	unnamed protein product [Hordeum vulgare]	-74.2876	0.40413	37696.1	339	58	30	9	4	15	13	1.15385	13.251	11	6
c239	c239.a1	c239.a1.b10	CBC71974.1	unnamed protein product [Hordeum vulgare]	-74.2876	0.40413	37696.1	339	58	30	9	4	15	13	1.15385	13.251	11	6
c239	c239.a1	c239.a1.b11	CBC79623.1	unnamed protein product [Hordeum vulgare]	-74.2876	0.40413	37696.1	339	58	30	9	4	15	13	1.15385	13.251	11	6
c239	c239.a2	c239.a2.a1	BAB07798.1	IDS3 [Hordeum vulgare subsp. vulgare]	-53.0144	0.34808	37833.1	339	39	11	7	2	11	13	0.846154	6.01704	17	6
c239	c239.a2	c239.a2.a2	CAW36403.1	unnamed protein product [Hordeum vulgare]	-53.0144	0.34808	37833.1	339	39	11	7	2	11	13	0.846154	6.01704	17	6
c239	c239.a2	c239.a2.a3	CAW37327.1	unnamed protein product [Hordeum vulgare]	-53.0144	0.34808	37833.1	339	39	11	7	2	11	13	0.846154	6.01704	17	6
c239	c239.a2	c239.a2.a4	CAW37328.1	unnamed protein product [Hordeum vulgare]	-53.0144	0.34808	37833.1	339	39	11	7	2	11	13	0.846154	6.01704	17	6
c239	c239.a2	c239.a2.a5	CAW64293.1	unnamed protein product [Hordeum vulgare]	-53.0144	0.34808	37833.1	339	39	11	7	2	11	13	0.846154	6.01704	17	6
c239	c239.a2	c239.a2.a6	CAW64294.1	unnamed protein product [Hordeum vulgare]	-53.0144	0.34808	37833.1	339	39	11	7	2	11	13	0.846154	6.01704	17	6
c239	c239.a2	c239.a2.a7	CAW76802.1	unnamed protein product [Hordeum vulgare]	-53.0144	0.34808	37833.1	339	39	11	7	2	11	13	0.846154	6.01704	17	6
c239	c239.a2	c239.a2.a8	CAW80692.1	unnamed protein product [Hordeum vulgare]	-53.0144	0.34808	37833.1	339	39	11	7	2	11	13	0.846154	6.01704	17	6
c239	c239.a2	c239.a2.a9	CAW80693.1	unnamed protein product [Hordeum vulgare]	-53.0144	0.34808	37833.1	339	39	11	7	2	11	13	0.846154	6.01704	17	6
c239	c239.a2	c239.a2.b10	CBC02356.1	unnamed protein product [Hordeum vulgare]	-53.0144	0.34808	37833.1	339	39	11	7	2	11	13	0.846154	6.01704	17	6
c239	c239.a2	c239.a2.b11	CBC03199.1	unnamed protein product [Hordeum vulgare]	-53.0144	0.34808	37833.1	339	39	11	7	2	11	13	0.846154	6.01704	17	6
c239	c239.a2	c239.a2.b12	CBC03200.1	unnamed protein product [Hordeum vulgare]	-53.0144	0.34808	37833.1	339	39	11	7	2	11	13	0.846154	6.01704	17	6
c239	c239.a2	c239.a2.b13	CBC47119.1	unnamed protein product [Hordeum vulgare]	-53.0144	0.34808	37833.1	339	39	11	7	2	11	13	0.846154	6.01704	17	6
c239	c239.a2	c239.a2.b14	CBC47121.1	unnamed protein product [Hordeum vulgare]	-53.0144	0.34808	37833.1	339	39	11	7	2	11	13	0.846154	6.01704	17	6
c239	c239.a2	c239.a2.b15	CBC72042.1	unnamed protein product [Hordeum vulgare]	-53.0144	0.34808	37833.1	339	39	11	7	2	11	13	0.846154	6.01704	17	6
c239	c239.a2	c239.a2.b16	CBC79843.1	unnamed protein product [Hordeum vulgare]	-53.0144	0.34808	37833.1	339	39	11	7	2	11	13	0.846154	6.01704	17	6
c239	c239.a2	c239.a2.b17	CBC79845.1	unnamed protein product [Hordeum vulgare]	-53.0144	0.34808	37833.1	339	39	11	7	2	11	13	0.846154	6.01704	17	6
c240	c240.a1	c240.a1.a1	BAE86874.1	putative asparate aminotransferase [Hordeum vulgare]	-106.884	0.51325	45145	415	63	63	12	12	13	17	0.764706	4.81709	2	6
c240	c240.a1	c240.a1.a2	BAK03435.1	predicted protein [Hordeum vulgare subsp. vulgare]	-106.884	0.51325	45131	415	63	63	12	12	13	17	0.764706	4.81709	2	6
c241	c241.a1	c241.a1.a1	BAK01853.1	predicted protein [Hordeum vulgare subsp. vulgare]	-99.1071	0.2741	79594.4	726	60	60	13	13	14	31	0.451613	1.82887	3	6
c241	c241.a1	c241.a1.a2	XP_044948905.1	long chain acyl-CoA synthetase 8-like [Hordeum vulgare subsp. vulgare]	-99.1071	0.27112	80629.9	734	60	60	13	13	14	33	0.424242	1.65609	3	6
c241	c241.a1	c241.a1.a3	XP_044948906.1	long chain acyl-CoA synthetase 8-like [Hordeum vulgare subsp. vulgare]	-99.1071	0.27112	80629.9	734	60	60	13	13	14	33	0.424242	1.65609	3	6
c242	c242.a1	c242.a1.a1	BAJ98432.1	predicted protein [Hordeum vulgare subsp. vulgare]	-94.2516	0.37468	41687.4	387	56	56	9	9	13	15	0.866667	6.35642	2	6
c242	c242.a1	c242.a1.a2	XP_044974382.1	fructose-bisphosphate aldolase 1, chloroplastic-like [Hordeum vulgare subsp. vulgare]	-94.2516	0.37468	41644.4	387	56	56	9	9	13	13	1	9	2	6
c243	c243.a1	c243.a1.a1	BAK00288.1	predicted protein [Hordeum vulgare subsp. vulgare]	-82.1878	0.57595	34413.4	316	53	17	11	3	15	16	0.9375	7.65964	1	6
c243	c243.a2	c243.a2.a1	AAA21564.1	glucan endo-1,3-beta-glucosidase [Hordeum vulgare subsp. vulgare]	-69.6121	0.41772	34392.4	316	38	2	9	1	11	16	0.6875	3.86968	2	6
c243	c243.a2	c243.a2.a2	sp|Q02438.2|E13E_HORVU	RecName: Full=Glucan endo-1,3-beta-glucosidase GV; AltName: Full=(1-_3)-beta-glucan endohydrolase GV; AltName: Full=(1-_3)-beta-glucanase isoenzyme GV; AltName: Full=Beta-1,3-endoglucanase GV	-69.6121	0.41772	34392.4	316	38	2	9	1	11	16	0.6875	3.86968	2	6
c244	c244.a1	c244.a1.a1	BAJ86175.1	predicted protein, partial [Hordeum vulgare subsp. vulgare]	-78.0678	0.23653	83158.9	761	56	56	12	12	13	26	0.5	2.16228	3	6
c244	c244.a1	c244.a1.a2	KAE8782162.1	glyoxysomal fatty acid beta-oxidation multifunctional protein MFP-a [Hordeum vulgare]	-78.0678	0.24862	79029.5	724	56	56	12	12	13	25	0.52	2.31131	3	6
c244	c244.a1	c244.a1.a3	XP_044974841.1	glyoxysomal fatty acid beta-oxidation multifunctional protein MFP-a-like isoform X1 [Hordeum vulgare subsp. vulgare]	-78.0678	0.24862	79029.5	724	56	56	12	12	13	25	0.52	2.31131	3	6
c245	c245.a1	c245.a1.a1	BAJ93482.1	predicted protein [Hordeum vulgare subsp. vulgare]	-70.4951	0.32336	58797.5	535	49	49	11	11	15	24	0.625	3.21697	3	6
c245	c245.a1	c245.a1.a2	KAE8775477.1	T-complex protein 1 subunit epsilon [Hordeum vulgare]	-70.4951	0.32336	58797.5	535	49	49	11	11	15	24	0.625	3.21697	3	6
c245	c245.a1	c245.a1.a3	XP_044961862.1	T-complex protein 1 subunit epsilon [Hordeum vulgare subsp. vulgare]	-70.4951	0.32336	58797.5	535	49	49	11	11	15	24	0.625	3.21697	3	6
c246	c246.a1	c246.a1.a1	XP_044964714.1	asparagine--tRNA ligase, cytoplasmic 1-like [Hordeum vulgare subsp. vulgare]	-70.659	0.30212	63215.6	566	55	55	13	13	14	27	0.518519	2.30003	1	6
c247	c247.a1	c247.a1.a1	XP_044951882.1	4-coumarate--CoA ligase 3 [Hordeum vulgare subsp. vulgare]	-93.2767	0.35624	59241.7	553	54	50	13	12	13	25	0.52	2.31131	1	6
c247	c247.a2	c247.a2.a1	BAJ87958.1	predicted protein [Hordeum vulgare subsp. vulgare]	-27.2942	0.11372	59079.6	554	20	16	5	4	5	22	0.227273	0.687612	2	6
c247	c247.a2	c247.a2.a2	XP_044958040.1	4-coumarate--CoA ligase 4-like [Hordeum vulgare subsp. vulgare]	-27.2942	0.11372	59079.6	554	20	16	5	4	5	22	0.227273	0.687612	2	6
c248	c248.a1	c248.a1.a1	BAK05511.1	predicted protein [Hordeum vulgare subsp. vulgare]	-82.519	0.38552	55578.4	511	53	47	11	10	13	21	0.619048	3.15956	3	6
c248	c248.a1	c248.a1.a2	KAE8804886.1	aminotransferase [Hordeum vulgare]	-82.519	0.38552	55578.4	511	53	47	11	10	13	21	0.619048	3.15956	3	6
c248	c248.a1	c248.a1.a3	XP_044967619.1	gamma-aminobutyrate transaminase 1, mitochondrial [Hordeum vulgare subsp. vulgare]	-82.519	0.38552	55578.4	511	53	47	11	10	13	21	0.619048	3.15956	3	6
c248	c248.a2	c248.a2.a1	XP_044962376.1	probable gamma-aminobutyrate transaminase 3, mitochondrial [Hordeum vulgare subsp. vulgare]	-28.5309	0.15521	55728.5	509	21	15	5	4	5	20	0.25	0.778279	1	6
c249	c249.a1	c249.a1.a1	BAJ88948.1	predicted protein [Hordeum vulgare subsp. vulgare]	-65.0434	0.40164	28283.5	244	51	25	11	5	14	13	1.07692	10.9378	4	6
c249	c249.a1	c249.a1.a2	KAE8808650.1	60S ribosomal protein L7-2 [Hordeum vulgare]	-65.0434	0.40164	28283.5	244	51	25	11	5	14	13	1.07692	10.9378	4	6
c249	c249.a1	c249.a1.a3	XP_044985490.1	60S ribosomal protein L7-3-like isoform X1 [Hordeum vulgare subsp. vulgare]	-65.0434	0.39676	28629.7	247	51	25	11	5	14	14	1	9	4	6
c249	c249.a1	c249.a1.a4	XP_044985491.1	60S ribosomal protein L7-3-like isoform X2 [Hordeum vulgare subsp. vulgare]	-65.0434	0.40164	28283.5	244	51	25	11	5	14	13	1.07692	10.9378	4	6
c249	c249.a2	c249.a2.a1	BAK00792.1	predicted protein [Hordeum vulgare subsp. vulgare]	-43.2925	0.27869	28269.4	244	30	4	7	1	9	13	0.692308	3.92388	2	6
c249	c249.a2	c249.a2.a2	XP_044967732.1	60S ribosomal protein L7-2-like [Hordeum vulgare subsp. vulgare]	-43.2925	0.27869	28269.4	244	30	4	7	1	9	13	0.692308	3.92388	2	6
c250	c250.a1	c250.a1.a1	KAE8777359.1	Eukaryotic translation initiation factor 3 subunit E [Hordeum vulgare]	-69.4919	0.35828	50806.7	441	48	48	10	10	15	26	0.576923	2.77505	2	6
c250	c250.a1	c250.a1.a2	XP_044949663.1	eukaryotic translation initiation factor 3 subunit E [Hordeum vulgare subsp. vulgare]	-69.4919	0.35828	50806.7	441	48	48	10	10	15	26	0.576923	2.77505	2	6
c251	c251.a1	c251.a1.a1	BAB21393.1	IDI2 [Hordeum vulgare subsp. vulgare]	-92.0365	0.47684	38551.1	367	49	49	12	12	15	16	0.9375	7.65964	6	6
c251	c251.a1	c251.a1.a2	BAJ86257.1	predicted protein [Hordeum vulgare subsp. vulgare]	-92.0365	0.47684	38550.1	367	49	49	12	12	15	16	0.9375	7.65964	6	6
c251	c251.a1	c251.a1.a3	BAJ87602.1	predicted protein [Hordeum vulgare subsp. vulgare]	-92.0365	0.47684	38550.1	367	49	49	12	12	15	16	0.9375	7.65964	6	6
c251	c251.a1	c251.a1.a4	KAE8777300.1	Methylthioribose-1-phosphate isomerase [Hordeum vulgare]	-92.0365	0.47684	38551.1	367	49	49	12	12	15	16	0.9375	7.65964	6	6
c251	c251.a1	c251.a1.a5	XP_044980520.1	methylthioribose-1-phosphate isomerase [Hordeum vulgare subsp. vulgare]	-92.0365	0.47684	38550.1	367	49	49	12	12	15	16	0.9375	7.65964	6	6
c251	c251.a1	c251.a1.a6	sp|Q9AYT7.1|MTNA_HORVU	RecName: Full=Methylthioribose-1-phosphate isomerase; Short=M1Pi; Short=MTR-1-P isomerase; AltName: Full=Protein IRON DEFICIENCY INDUCIBLE 2; Short=HvIDI2; AltName: Full=S-methyl-5-thioribose-1-phosphate isomerase; AltName: Full=Translation initiation factor eIF-2B subunit alpha/beta/delta-like protein	-92.0365	0.47684	38551.1	367	49	49	12	12	15	16	0.9375	7.65964	6	6
c252	c252.a1	c252.a1.a1	BAJ94478.1	predicted protein [Hordeum vulgare subsp. vulgare]	-79.6654	0.17443	123294	1095	48	8	11	3	14	43	0.325581	1.11632	5	6
c252	c252.a1	c252.a1.a2	BAJ96478.1	predicted protein [Hordeum vulgare subsp. vulgare]	-79.6654	0.17443	123294	1095	48	8	11	3	14	43	0.325581	1.11632	5	6
c252	c252.a1	c252.a1.a3	KAE8802529.1	Leucyl-tRNA synthetase, cytoplasmic [Hordeum vulgare]	-79.6654	0.17443	123294	1095	48	8	11	3	14	43	0.325581	1.11632	5	6
c252	c252.a1	c252.a1.a4	XP_044964698.1	leucine--tRNA ligase, cytoplasmic-like [Hordeum vulgare subsp. vulgare]	-79.6654	0.17443	123222	1095	48	8	11	3	14	43	0.325581	1.11632	5	6
c252	c252.a1	c252.a1.a5	XP_044964699.1	leucine--tRNA ligase, cytoplasmic-like [Hordeum vulgare subsp. vulgare]	-79.6654	0.17443	123222	1095	48	8	11	3	14	43	0.325581	1.11632	5	6
c252	c252.a2	c252.a2.a1	BAJ87978.1	predicted protein [Hordeum vulgare subsp. vulgare]	-71.5145	0.18373	122879	1094	43	3	11	3	14	41	0.341463	1.19515	4	6
c252	c252.a2	c252.a2.a2	BAJ99101.1	predicted protein [Hordeum vulgare subsp. vulgare]	-71.5145	0.18373	122879	1094	43	3	11	3	14	41	0.341463	1.19515	4	6
c252	c252.a2	c252.a2.a3	KAE8784722.1	Leucyl-tRNA synthetase, cytoplasmic [Hordeum vulgare]	-71.5145	0.18373	122789	1094	43	3	11	3	14	41	0.341463	1.19515	4	6
c252	c252.a2	c252.a2.a4	XP_044975578.1	leucine--tRNA ligase, cytoplasmic-like [Hordeum vulgare subsp. vulgare]	-71.5145	0.18373	122789	1094	43	3	11	3	14	41	0.341463	1.19515	4	6
c253	c253.a1	c253.a1.a1	XP_044959913.1	puromycin-sensitive aminopeptidase isoform X2 [Hordeum vulgare subsp. vulgare]	-95.2327	0.17933	110042	987	48	48	12	12	14	39	0.358974	1.28546	1	6
c254	c254.a1	c254.a1.a1	BAJ99666.1	predicted protein [Hordeum vulgare subsp. vulgare]	-80.9017	0.21899	88178.1	790	46	46	12	12	14	34	0.411765	1.58086	3	6
c254	c254.a1	c254.a1.a2	KAE8780131.1	putative cytosolic oligopeptidase A [Hordeum vulgare]	-80.9017	0.21899	88160.1	790	46	46	12	12	14	34	0.411765	1.58086	3	6
c254	c254.a1	c254.a1.a3	XP_044950801.1	probable cytosolic oligopeptidase A [Hordeum vulgare subsp. vulgare]	-80.9017	0.21899	88160.1	790	46	46	12	12	14	34	0.411765	1.58086	3	6
c255	c255.a1	c255.a1.a1	KAE8784942.1	glycoprotein glucosyltransferase [Hordeum vulgare]	-86.4107	0.12047	180565	1602	46	46	12	12	13	72	0.180556	0.515499	3	6
c255	c255.a1	c255.a1.a2	XP_044970613.1	UDP-glucose:glycoprotein glucosyltransferase isoform X1 [Hordeum vulgare subsp. vulgare]	-86.4107	0.1201	181038	1607	46	46	12	12	13	73	0.178082	0.506892	3	6
c255	c255.a1	c255.a1.a3	XP_044970619.1	UDP-glucose:glycoprotein glucosyltransferase isoform X2 [Hordeum vulgare subsp. vulgare]	-86.4107	0.12047	180565	1602	46	46	12	12	13	72	0.180556	0.515499	3	6
c256	c256.a1	c256.a1.a1	BAJ99106.1	predicted protein [Hordeum vulgare subsp. vulgare]	-90.7798	0.2886	60740.1	544	45	45	12	12	14	26	0.538462	2.45511	3	6
c256	c256.a1	c256.a1.a2	KAE8806633.1	Aspartyl-tRNA synthetase, cytoplasmic [Hordeum vulgare]	-90.7798	0.2886	60740.1	544	45	45	12	12	14	26	0.538462	2.45511	3	6
c256	c256.a1	c256.a1.a3	XP_044984462.1	aspartate--tRNA ligase 2, cytoplasmic [Hordeum vulgare subsp. vulgare]	-90.7798	0.2886	60740.1	544	45	45	12	12	14	26	0.538462	2.45511	3	6
c257	c257.a1	c257.a1.a1	XP_044951123.1	allene oxide synthase 4-like [Hordeum vulgare subsp. vulgare]	-92.9733	0.34216	53686.5	491	35	35	13	13	13	29	0.448276	1.80722	1	6
c258	c258.a1	c258.a1.a1	XP_044964285.1	ricin B-like lectin R40G2 [Hordeum vulgare subsp. vulgare]	-83.0725	0.44957	38738.8	347	83	78	11	10	20	20	1	9	1	6
c258	c258.a2	c258.a2.a1	BAJ99399.1	predicted protein [Hordeum vulgare subsp. vulgare]	-21.4269	0.2359	22153.7	195	20	15	4	3	5	9	0.555556	2.59381	3	6
c258	c258.a2	c258.a2.a2	BAK03386.1	predicted protein [Hordeum vulgare subsp. vulgare]	-21.4269	0.2359	22153.7	195	20	15	4	3	5	9	0.555556	2.59381	3	6
c258	c258.a2	c258.a2.a3	XP_044964286.1	ricin B-like lectin R40G3 [Hordeum vulgare subsp. vulgare]	-21.4269	0.2359	22153.7	195	20	15	4	3	5	9	0.555556	2.59381	3	6
c259	c259.a1	c259.a1.a1	BAJ88342.1	predicted protein [Hordeum vulgare subsp. vulgare]	-91.6533	0.36676	37107	349	69	62	9	8	15	18	0.833333	5.81292	3	6
c259	c259.a1	c259.a1.a2	KAE8783745.1	peroxidase 1-like [Hordeum vulgare]	-91.6533	0.3122	44048.4	410	69	62	9	8	15	20	0.75	4.62341	3	6
c259	c259.a1	c259.a1.a3	XP_044959804.1	peroxidase 1-like [Hordeum vulgare subsp. vulgare]	-91.6533	0.36676	37069	349	69	62	9	8	15	18	0.833333	5.81292	3	6
c259	c259.a2	c259.a2.a1	XP_044975348.1	peroxidase 1-like [Hordeum vulgare subsp. vulgare]	-27.1007	0.12216	37244.8	352	13	6	3	2	4	18	0.222222	0.668101	1	6
c260	c260.a1	c260.a1.a1	BAJ85452.1	predicted protein [Hordeum vulgare subsp. vulgare]	-88.5632	0.28369	58981.6	564	73	73	12	12	14	22	0.636364	3.32876	3	6
c260	c260.a1	c260.a1.a2	KAE8793700.1	dihydrolipoyl dehydrogenase 1, chloroplastic-like [Hordeum vulgare]	-88.5632	0.28369	58981.6	564	73	73	12	12	14	22	0.636364	3.32876	3	6
c260	c260.a1	c260.a1.a3	XP_044965788.1	dihydrolipoyl dehydrogenase 2, chloroplastic-like isoform X1 [Hordeum vulgare subsp. vulgare]	-88.5632	0.28369	58981.6	564	73	73	12	12	14	22	0.636364	3.32876	3	6
c261	c261.a1	c261.a1.a1	BAJ89081.1	predicted protein [Hordeum vulgare subsp. vulgare]	-87.3552	0.2998	53418.3	497	69	69	11	11	15	22	0.681818	3.80638	6	6
c261	c261.a1	c261.a1.a2	BAJ93692.1	predicted protein [Hordeum vulgare subsp. vulgare]	-87.3552	0.30658	52204.6	486	69	69	11	11	15	23	0.652174	3.48925	6	6
c261	c261.a1	c261.a1.a3	BAJ94872.1	predicted protein [Hordeum vulgare subsp. vulgare]	-87.3552	0.30658	52204.6	486	69	69	11	11	15	23	0.652174	3.48925	6	6
c261	c261.a1	c261.a1.a4	KAE8774840.1	monodehydroascorbate reductase 5, mitochondrial [Hordeum vulgare]	-87.3552	0.2998	53418.3	497	69	69	11	11	15	22	0.681818	3.80638	6	6
c261	c261.a1	c261.a1.a5	XP_044962530.1	monodehydroascorbate reductase 5, chlorplastic isoform X1 [Hordeum vulgare subsp. vulgare]	-87.3552	0.2998	53418.3	497	69	69	11	11	15	22	0.681818	3.80638	6	6
c261	c261.a1	c261.a1.a6	XP_044962531.1	monodehydroascorbate reductase 5, chlorplastic isoform X2 [Hordeum vulgare subsp. vulgare]	-87.3552	0.2998	53418.3	497	69	69	11	11	15	22	0.681818	3.80638	6	6
c262	c262.a1	c262.a1.a1	BAB62847.1	betaine aldehyde dehydrogenase [Hordeum vulgare subsp. vulgare]	-102.11	0.33794	54471.2	506	68	30	11	5	13	17	0.764706	4.81709	5	6
c262	c262.a1	c262.a1.a2	BAJ96335.1	predicted protein [Hordeum vulgare subsp. vulgare]	-102.11	0.33794	54511.2	506	68	30	11	5	13	17	0.764706	4.81709	5	6
c262	c262.a1	c262.a1.a3	CBK51352.1	unnamed protein product [Hordeum vulgare]	-102.11	0.33794	54471.2	506	68	30	11	5	13	17	0.764706	4.81709	5	6
c262	c262.a1	c262.a1.a4	KAE8808834.1	betaine aldehyde dehydrogenase [Hordeum vulgare]	-102.11	0.33794	54471.2	506	68	30	11	5	13	17	0.764706	4.81709	5	6
c262	c262.a1	c262.a1.a5	XP_044966795.1	betaine aldehyde dehydrogenase [Hordeum vulgare subsp. vulgare]	-102.11	0.33794	54471.2	506	68	30	11	5	13	17	0.764706	4.81709	5	6
c262	c262.a2	c262.a2.a1	BAA05466.1	betaine aldehyde dehydrogenase [Hordeum vulgare]	-52.1853	0.21188	54255.1	505	44	6	7	1	9	20	0.45	1.81838	3	6
c262	c262.a2	c262.a2.a2	CBK51376.1	unnamed protein product [Hordeum vulgare]	-52.1853	0.21188	54255.1	505	44	6	7	1	9	20	0.45	1.81838	3	6
c262	c262.a2	c262.a2.a3	sp|Q40024.1|BADH_HORVU	RecName: Full=Betaine aldehyde dehydrogenase; Short=BADH	-52.1853	0.21188	54255.1	505	44	6	7	1	9	20	0.45	1.81838	3	6
c263	c263.a1	c263.a1.a1	KAE8778756.1	bifunctional aspartate aminotransferase and glutamate/aspartate-prephenate aminotransferase-like [Hordeum vulgare]	-88.9608	0.4086	49695.5	465	66	66	11	11	14	18	0.777778	4.99484	2	6
c263	c263.a1	c263.a1.a2	XP_044978987.1	bifunctional aspartate aminotransferase and glutamate/aspartate-prephenate aminotransferase [Hordeum vulgare subsp. vulgare]	-88.9608	0.4086	49703.5	465	66	66	11	11	14	18	0.777778	4.99484	2	6
c264	c264.a1	c264.a1.a1	BAJ87577.1	predicted protein [Hordeum vulgare subsp. vulgare]	-92.4221	0.35217	47863.7	460	65	65	11	11	15	17	0.882353	6.62699	3	6
c264	c264.a1	c264.a1.a2	KAE8804007.1	3-ketoacyl-CoA thiolase-like protein [Hordeum vulgare]	-92.4221	0.35217	47863.7	460	65	65	11	11	15	17	0.882353	6.62699	3	6
c264	c264.a1	c264.a1.a3	XP_044953075.1	LOW QUALITY PROTEIN: 3-ketoacyl-CoA thiolase 2, peroxisomal-like [Hordeum vulgare subsp. vulgare]	-92.4221	0.35217	47935.8	460	65	65	11	11	15	17	0.882353	6.62699	3	6
c265	c265.a1	c265.a1.a1	BAJ95995.1	predicted protein [Hordeum vulgare subsp. vulgare]	-70.2861	0.32719	47227.1	434	50	50	8	8	13	13	1	9	2	6
c265	c265.a1	c265.a1.a2	XP_044975476.1	phospholipase A1-II 7-like [Hordeum vulgare subsp. vulgare]	-70.2861	0.32719	47285.1	434	50	50	8	8	13	13	1	9	2	6
c266	c266.a1	c266.a1.a1	BAJ91327.1	predicted protein [Hordeum vulgare subsp. vulgare]	-84.5866	0.34807	39733.4	362	63	63	10	10	17	15	1.13333	12.5936	4	6
c266	c266.a1	c266.a1.a2	KAE8779566.1	Isocitrate dehydrogenase [Hordeum vulgare]	-84.5866	0.34807	39652.2	362	63	63	10	10	17	15	1.13333	12.5936	4	6
c266	c266.a1	c266.a1.a3	XP_044951082.1	isocitrate dehydrogenase [NAD] catalytic subunit 5, mitochondrial-like [Hordeum vulgare subsp. vulgare]	-84.5866	0.34807	39680.3	362	63	63	10	10	17	15	1.13333	12.5936	4	6
c266	c266.a1	c266.a1.a4	XP_044951083.1	isocitrate dehydrogenase [NAD] catalytic subunit 5, mitochondrial-like [Hordeum vulgare subsp. vulgare]	-84.5866	0.34807	39680.3	362	63	63	10	10	17	15	1.13333	12.5936	4	6
c267	c267.a1	c267.a1.a1	BAJ86979.1	predicted protein [Hordeum vulgare subsp. vulgare]	-80.2649	0.61947	24873.9	226	62	26	11	4	15	11	1.36364	22.1013	4	6
c267	c267.a1	c267.a1.a2	BAK03227.1	predicted protein [Hordeum vulgare subsp. vulgare]	-80.2649	0.61947	24873.9	226	62	26	11	4	15	11	1.36364	22.1013	4	6
c267	c267.a1	c267.a1.a3	KAE8811372.1	manganese superoxide dismutase [Hordeum vulgare]	-80.2649	0.61947	24873.9	226	62	26	11	4	15	11	1.36364	22.1013	4	6
c267	c267.a1	c267.a1.a4	XP_044968397.1	superoxide dismutase [Mn], mitochondrial [Hordeum vulgare subsp. vulgare]	-80.2649	0.61947	24804.9	226	62	26	11	4	15	12	1.25	16.7828	4	6
c267	c267.a2	c267.a2.a1	ACJ09209.1	manganese supersoxide dismutase, partial [Hordeum vulgare]	-53.9209	0.89091	11996.2	110	37	1	8	1	10	6	1.66667	45.4159	1	6
c268	c268.a1	c268.a1.a1	AAK49116.1	alcohol dehydrogenase [Hordeum vulgare subsp. vulgare]	-68.7003	0.36939	40876.4	379	61	47	10	8	14	13	1.07692	10.9378	5	6
c268	c268.a1	c268.a1.a2	CAF34374.1	unnamed protein product [Hordeum vulgare]	-68.7003	0.36939	40876.4	379	61	47	10	8	14	13	1.07692	10.9378	5	6
c268	c268.a1	c268.a1.a3	CAX69261.1	unnamed protein product [Hordeum vulgare]	-68.7003	0.36939	40876.4	379	61	47	10	8	14	13	1.07692	10.9378	5	6
c268	c268.a1	c268.a1.a4	KAE8784918.1	alcohol dehydrogenase [Hordeum vulgare]	-68.7003	0.36939	40860.4	379	61	47	10	8	14	13	1.07692	10.9378	5	6
c268	c268.a1	c268.a1.a5	XP_044980537.1	alcohol dehydrogenase 1 [Hordeum vulgare subsp. vulgare]	-68.7003	0.36939	40876.4	379	61	47	10	8	14	13	1.07692	10.9378	5	6
c268	c268.a2	c268.a2.a1	BAJ86311.1	predicted protein [Hordeum vulgare subsp. vulgare]	-86.2838	0.36939	40975.7	379	53	37	10	7	13	14	0.928571	7.48343	2	6
c268	c268.a2	c268.a2.a2	XP_044980534.1	alcohol dehydrogenase 3-like isoform X1 [Hordeum vulgare subsp. vulgare]	-86.2838	0.36939	40975.7	379	53	37	10	7	13	14	0.928571	7.48343	2	6
c268	c268.a3	c268.a3.a1	AAG42515.1	alcohol dehydrogenase, partial [Hordeum vulgare subsp. spontaneum]	-14.547	0.09615	33181.6	312	9	7	2	1	2	11	0.181818	0.519911	12	6
c268	c268.a3	c268.a3.a2	AAG42516.1	alcohol dehydrogenase, partial [Hordeum vulgare subsp. spontaneum]	-14.547	0.09615	33209.7	312	9	7	2	1	2	11	0.181818	0.519911	12	6
c268	c268.a3	c268.a3.a3	AAG42517.1	alcohol dehydrogenase, partial [Hordeum vulgare subsp. spontaneum]	-14.547	0.09615	33183.7	312	9	7	2	1	2	11	0.181818	0.519911	12	6
c268	c268.a3	c268.a3.a4	AAG42518.1	alcohol dehydrogenase, partial [Hordeum vulgare subsp. spontaneum]	-14.547	0.09615	33128.7	312	9	7	2	1	2	11	0.181818	0.519911	12	6
c268	c268.a3	c268.a3.a5	AAG42519.1	alcohol dehydrogenase, partial [Hordeum vulgare subsp. spontaneum]	-14.547	0.09615	33128.7	312	9	7	2	1	2	11	0.181818	0.519911	12	6
c268	c268.a3	c268.a3.a6	AAG42520.1	alcohol dehydrogenase, partial [Hordeum vulgare subsp. spontaneum]	-14.547	0.09615	33137.7	312	9	7	2	1	2	11	0.181818	0.519911	12	6
c268	c268.a3	c268.a3.a7	AAG42521.1	alcohol dehydrogenase, partial [Hordeum vulgare subsp. spontaneum]	-14.547	0.09615	33137.7	312	9	7	2	1	2	11	0.181818	0.519911	12	6
c268	c268.a3	c268.a3.a8	AAG42522.1	alcohol dehydrogenase, partial [Hordeum vulgare subsp. spontaneum]	-14.547	0.09615	33191.7	312	9	7	2	1	2	11	0.181818	0.519911	12	6
c268	c268.a3	c268.a3.a9	AAG42523.1	alcohol dehydrogenase, partial [Hordeum vulgare subsp. spontaneum]	-14.547	0.09615	33163.7	312	9	7	2	1	2	11	0.181818	0.519911	12	6
c268	c268.a3	c268.a3.b10	AAG42524.1	alcohol dehydrogenase, partial [Hordeum vulgare subsp. spontaneum]	-14.547	0.09615	33163.7	312	9	7	2	1	2	11	0.181818	0.519911	12	6
c268	c268.a3	c268.a3.b11	AAG42525.1	alcohol dehydrogenase, partial [Hordeum vulgare subsp. spontaneum]	-14.547	0.09615	33163.7	312	9	7	2	1	2	11	0.181818	0.519911	12	6
c268	c268.a3	c268.a3.b12	AAG42526.1	alcohol dehydrogenase, partial [Hordeum vulgare subsp. spontaneum]	-14.547	0.09615	33128.7	312	9	7	2	1	2	11	0.181818	0.519911	12	6
c269	c269.a1	c269.a1.a1	BAK00720.1	predicted protein [Hordeum vulgare subsp. vulgare]	-83.5047	0.53287	31934.2	289	61	61	11	11	14	15	0.933333	7.57696	3	6
c269	c269.a1	c269.a1.a2	KAE8802639.1	prohibitin-1, mitochondrial-like [Hordeum vulgare]	-83.5047	0.53287	31934.2	289	61	61	11	11	14	15	0.933333	7.57696	3	6
c269	c269.a1	c269.a1.a3	XP_044945856.1	prohibitin-1, mitochondrial-like [Hordeum vulgare subsp. vulgare]	-83.5047	0.53287	31934.2	289	61	61	11	11	14	15	0.933333	7.57696	3	6
c270	c270.a1	c270.a1.a1	XP_044967845.1	probable nucleoredoxin 1-2 [Hordeum vulgare subsp. vulgare]	-66.4861	0.30676	63498.9	577	61	4	11	1	14	19	0.736842	4.45559	1	6
c270	c270.a2	c270.a2.a1	BAJ87919.1	predicted protein [Hordeum vulgare subsp. vulgare]	-65.9384	0.30503	63495.9	577	58	1	11	1	14	19	0.736842	4.45559	1	6
c271	c271.a1	c271.a1.a1	CAA81231.1	alanine aminotransferase [Hordeum vulgare subsp. vulgare]	-72.292	0.30705	52844.1	482	59	59	10	10	14	18	0.777778	4.99484	6	6
c271	c271.a1	c271.a1.a2	CAC60224.1	unnamed protein product [Hordeum vulgare]	-72.292	0.30705	52844.1	482	59	59	10	10	14	18	0.777778	4.99484	6	6
c271	c271.a1	c271.a1.a3	CBF80199.1	unnamed protein product [Hordeum vulgare]	-72.292	0.30705	52844.1	482	59	59	10	10	14	18	0.777778	4.99484	6	6
c271	c271.a1	c271.a1.a4	CBU99379.1	unnamed protein product [Hordeum vulgare]	-72.292	0.30705	52844.1	482	59	59	10	10	14	18	0.777778	4.99484	6	6
c271	c271.a1	c271.a1.a5	XP_044963969.1	alanine aminotransferase 2 [Hordeum vulgare subsp. vulgare]	-72.292	0.30705	52844.1	482	59	59	10	10	14	18	0.777778	4.99484	6	6
c271	c271.a1	c271.a1.a6	sp|P52894.1|ALA2_HORVU	RecName: Full=Alanine aminotransferase 2; Short=ALAAT-2; AltName: Full=Glutamate pyruvate transaminase 2; Short=GPT; AltName: Full=Glutamic--alanine transaminase 2; AltName: Full=Glutamic--pyruvic transaminase 2	-72.292	0.30705	52844.1	482	59	59	10	10	14	18	0.777778	4.99484	6	6
c272	c272.a1	c272.a1.a1	XP_044956530.1	tryptophan synthase beta chain 1 [Hordeum vulgare subsp. vulgare]	-72.8585	0.30851	50291.8	470	58	58	11	11	12	18	0.666667	3.64159	1	6
c273	c273.a1	c273.a1.a1	BAJ86472.1	predicted protein [Hordeum vulgare subsp. vulgare]	-93.0163	0.48621	30605.9	290	57	57	9	9	13	12	1.08333	11.1153	4	6
c273	c273.a1	c273.a1.a2	BAJ99317.1	predicted protein [Hordeum vulgare subsp. vulgare]	-93.0163	0.48621	30605.9	290	57	57	9	9	13	12	1.08333	11.1153	4	6
c273	c273.a1	c273.a1.a3	KAE8773811.1	Voltage dependent anion channel (VDAC) [Hordeum vulgare]	-93.0163	0.48621	30605.9	290	57	57	9	9	13	12	1.08333	11.1153	4	6
c273	c273.a1	c273.a1.a4	XP_044981173.1	mitochondrial outer membrane protein porin 2-like [Hordeum vulgare subsp. vulgare]	-93.0163	0.48621	30605.9	290	57	57	9	9	13	12	1.08333	11.1153	4	6
c274	c274.a1	c274.a1.a1	KAE8778752.1	T-complex protein 1 subunit eta [Hordeum vulgare]	-90.3803	0.29623	60086.8	557	57	57	12	12	13	24	0.541667	2.4807	2	6
c274	c274.a1	c274.a1.a2	XP_044950874.1	T-complex protein 1 subunit eta [Hordeum vulgare subsp. vulgare]	-90.3803	0.29623	60086.8	557	57	57	12	12	13	24	0.541667	2.4807	2	6
c275	c275.a1	c275.a1.a1	AAA87042.1	putative 32.7 kDa jasmonate-induced protein [Hordeum vulgare subsp. vulgare]	-78.83	0.39145	32647.4	304	56	23	10	4	15	11	1.36364	22.1013	5	6
c275	c275.a1	c275.a1.a2	AAB72097.1	32 kDa protein [Hordeum vulgare subsp. vulgare]	-78.83	0.39145	32647.4	304	56	23	10	4	15	11	1.36364	22.1013	5	6
c275	c275.a1	c275.a1.a3	XP_044962937.1	jacalin-related lectin 10-like [Hordeum vulgare subsp. vulgare]	-78.83	0.39145	32647.4	304	56	23	10	4	15	11	1.36364	22.1013	5	6
c275	c275.a1	c275.a1.a4	XP_044962943.1	jacalin-related lectin 10-like [Hordeum vulgare subsp. vulgare]	-78.83	0.39145	32647.4	304	56	23	10	4	15	11	1.36364	22.1013	5	6
c275	c275.a1	c275.a1.a5	XP_044964174.1	jacalin-related lectin 10-like [Hordeum vulgare subsp. vulgare]	-78.83	0.39145	32647.4	304	56	23	10	4	15	11	1.36364	22.1013	5	6
c275	c275.a2	c275.a2.a1	XP_044962942.1	mannose/glucose-specific lectin-like [Hordeum vulgare subsp. vulgare]	-64.0499	0.38487	32604.5	304	36	8	11	2	12	11	1.09091	11.3285	3	6
c275	c275.a2	c275.a2.a2	XP_044962944.1	mannose/glucose-specific lectin-like [Hordeum vulgare subsp. vulgare]	-64.0499	0.38487	32604.5	304	36	8	11	2	12	11	1.09091	11.3285	3	6
c275	c275.a2	c275.a2.a3	XP_044964175.1	mannose/glucose-specific lectin-like [Hordeum vulgare subsp. vulgare]	-64.0499	0.38487	32589.5	304	36	8	11	2	12	11	1.09091	11.3285	3	6
c275	c275.a3	c275.a3.a1	AAB72098.1	32 kDa protein [Hordeum vulgare subsp. vulgare]	-55.3166	0.34314	32854.5	306	42	4	9	1	11	12	0.916667	7.25404	1	6
c276	c276.a1	c276.a1.a1	BAJ93460.1	predicted protein [Hordeum vulgare subsp. vulgare]	-77.2629	0.48624	36224.7	327	56	56	12	12	14	19	0.736842	4.45559	3	6
c276	c276.a1	c276.a1.a2	KAE8800600.1	Late embryogenesis abundant protein Lea14-A [Hordeum vulgare]	-77.2629	0.47748	36955.1	333	56	56	12	12	14	19	0.736842	4.45559	3	6
c276	c276.a1	c276.a1.a3	XP_044945889.1	uncharacterized protein LOC123395040 [Hordeum vulgare subsp. vulgare]	-77.2629	0.48624	36224.7	327	56	56	12	12	14	19	0.736842	4.45559	3	6
c277	c277.a1	c277.a1.a1	BAJ98159.1	predicted protein [Hordeum vulgare subsp. vulgare]	-87.8544	0.51385	36642.3	325	55	55	10	10	13	16	0.8125	5.49382	3	6
c277	c277.a1	c277.a1.a2	BAK00626.1	predicted protein [Hordeum vulgare subsp. vulgare]	-87.8544	0.45628	40607.3	366	55	55	10	10	13	18	0.722222	4.275	3	6
c277	c277.a1	c277.a1.a3	XP_044953948.1	glutathionyl-hydroquinone reductase YqjG-like [Hordeum vulgare subsp. vulgare]	-87.8544	0.45628	40603.3	366	55	55	10	10	13	18	0.722222	4.275	3	6
c278	c278.a1	c278.a1.a1	BAJ94980.1	predicted protein [Hordeum vulgare subsp. vulgare]	-90.9757	0.34142	57316.1	536	55	55	12	12	14	26	0.538462	2.45511	2	6
c278	c278.a1	c278.a1.a2	XP_044968018.1	methylmalonate-semialdehyde dehydrogenase [acylating], mitochondrial [Hordeum vulgare subsp. vulgare]	-90.9757	0.34142	57286.1	536	55	55	12	12	14	26	0.538462	2.45511	2	6
c279	c279.a1	c279.a1.a1	BAK07086.1	predicted protein [Hordeum vulgare subsp. vulgare]	-79.8424	0.30444	55403	496	54	15	11	4	13	27	0.481481	2.03027	3	6
c279	c279.a1	c279.a1.a2	KAE8790390.1	putative 26S proteasome non-ATPase regulatory subunit 3 [Hordeum vulgare]	-79.8424	0.30444	55374.9	496	54	15	11	4	13	27	0.481481	2.03027	3	6
c279	c279.a1	c279.a1.a3	XP_044950561.1	probable 26S proteasome non-ATPase regulatory subunit 3 [Hordeum vulgare subsp. vulgare]	-79.8424	0.30444	55403	496	54	15	11	4	13	27	0.481481	2.03027	3	6
c279	c279.a2	c279.a2.a1	XP_044982615.1	probable 26S proteasome non-ATPase regulatory subunit 3 [Hordeum vulgare subsp. vulgare]	-76.0931	0.34151	55051.7	489	51	12	11	4	12	27	0.444444	1.78256	1	6
c280	c280.a1	c280.a1.a1	KAE8818644.1	formate--tetrahydrofolate ligase [Hordeum vulgare]	-89.1126	0.21914	76803.8	721	54	54	12	12	13	31	0.419355	1.62636	2	6
c280	c280.a1	c280.a1.a2	XP_044948827.1	formate--tetrahydrofolate ligase [Hordeum vulgare subsp. vulgare]	-89.1126	0.21914	76803.8	721	54	54	12	12	13	31	0.419355	1.62636	2	6
c281	c281.a1	c281.a1.a1	BAJ96683.1	predicted protein [Hordeum vulgare subsp. vulgare]	-85.4876	0.37578	53396.6	479	53	53	12	12	12	24	0.5	2.16228	3	6
c281	c281.a1	c281.a1.a2	KAE8812236.1	Xylose isomerase [Hordeum vulgare]	-85.4876	0.37578	53380.6	479	53	53	12	12	12	24	0.5	2.16228	3	6
c281	c281.a1	c281.a1.a3	XP_044964416.1	xylose isomerase [Hordeum vulgare subsp. vulgare]	-85.4876	0.37578	53380.6	479	53	53	12	12	12	24	0.5	2.16228	3	6
c282	c282.a1	c282.a1.a1	KAE8773982.1	hypothetical protein D1007_53681 [Hordeum vulgare]	-82.8759	0.30286	56045.5	525	53	37	12	9	14	28	0.5	2.16228	2	6
c282	c282.a1	c282.a1.a2	XP_044957719.1	E3 ubiquitin-protein ligase WAV3-like [Hordeum vulgare subsp. vulgare]	-82.8759	0.30286	56062.5	525	53	37	12	9	14	27	0.518519	2.30003	2	6
c282	c282.a2	c282.a2.a1	BAK02953.1	predicted protein [Hordeum vulgare subsp. vulgare]	-56.2631	0.19578	55510	521	27	11	8	5	8	22	0.363636	1.31013	2	6
c282	c282.a2	c282.a2.a2	KAE8773984.1	hypothetical protein D1007_53683 [Hordeum vulgare]	-56.2631	0.19578	55524.1	521	27	11	8	5	8	22	0.363636	1.31013	2	6
c283	c283.a1	c283.a1.a1	BAJ92271.1	predicted protein [Hordeum vulgare subsp. vulgare]	-79.4623	0.62456	30578.2	285	49	39	9	7	14	9	1.55556	34.9381	5	6
c283	c283.a1	c283.a1.a2	BAJ99750.1	predicted protein [Hordeum vulgare subsp. vulgare]	-79.4623	0.62456	30578.2	285	49	39	9	7	14	9	1.55556	34.9381	5	6
c283	c283.a1	c283.a1.a3	BAK01622.1	predicted protein [Hordeum vulgare subsp. vulgare]	-79.4623	0.62456	30578.2	285	49	39	9	7	14	9	1.55556	34.9381	5	6
c283	c283.a1	c283.a1.a4	KAE8808816.1	prohibitin-3, mitochondrial-like [Hordeum vulgare]	-79.4623	0.62456	30578.2	285	49	39	9	7	14	9	1.55556	34.9381	5	6
c283	c283.a1	c283.a1.a5	XP_044966783.1	prohibitin-3, mitochondrial-like [Hordeum vulgare subsp. vulgare]	-79.4623	0.62456	30578.2	285	49	39	9	7	14	9	1.55556	34.9381	5	6
c283	c283.a2	c283.a2.a1	BAJ87946.1	predicted protein [Hordeum vulgare subsp. vulgare]	-23.6612	0.20213	30367.2	282	13	3	4	2	5	13	0.384615	1.42446	3	6
c283	c283.a2	c283.a2.a2	KAE8784230.1	Prohibitin-1 [Hordeum vulgare]	-23.6612	0.20213	30351.2	282	13	3	4	2	5	13	0.384615	1.42446	3	6
c283	c283.a2	c283.a2.a3	XP_044951848.1	prohibitin-3, mitochondrial-like [Hordeum vulgare subsp. vulgare]	-23.6612	0.20213	30367.2	282	13	3	4	2	5	13	0.384615	1.42446	3	6
c284	c284.a1	c284.a1.a1	KAE8820829.1	putative aspartyl aminopeptidase [Hordeum vulgare]	-86.8617	0.35169	52042.3	472	52	52	10	10	12	26	0.461538	1.89427	1	6
c285	c285.a1	c285.a1.a1	BAJ85604.1	predicted protein [Hordeum vulgare subsp. vulgare]	-78.7019	0.32453	57756.7	530	51	51	10	10	13	22	0.590909	2.8986	4	6
c285	c285.a1	c285.a1.a2	BAJ86177.1	predicted protein [Hordeum vulgare subsp. vulgare]	-78.7019	0.32453	57756.7	530	51	51	10	10	13	22	0.590909	2.8986	4	6
c285	c285.a1	c285.a1.a3	KAE8783859.1	Pyruvate kinase, cytosolic isozyme [Hordeum vulgare]	-78.7019	0.32453	57756.7	530	51	51	10	10	13	22	0.590909	2.8986	4	6
c285	c285.a1	c285.a1.a4	XP_044980523.1	pyruvate kinase 1, cytosolic-like [Hordeum vulgare subsp. vulgare]	-78.7019	0.32453	57756.7	530	51	51	10	10	13	22	0.590909	2.8986	4	6
c286	c286.a1	c286.a1.a1	BAJ90663.1	predicted protein [Hordeum vulgare subsp. vulgare]	-73.4385	0.36418	36260.1	335	47	47	8	8	13	15	0.866667	6.35642	5	6
c286	c286.a1	c286.a1.a2	BAJ91024.1	predicted protein [Hordeum vulgare subsp. vulgare]	-73.4385	0.36418	36260.1	335	47	47	8	8	13	15	0.866667	6.35642	5	6
c286	c286.a1	c286.a1.a3	BAK06408.1	predicted protein [Hordeum vulgare subsp. vulgare]	-73.4385	0.36418	36260.1	335	47	47	8	8	13	15	0.866667	6.35642	5	6
c286	c286.a1	c286.a1.a4	KAE8787065.1	guanine nucleotide-binding protein subunit beta-like protein A [Hordeum vulgare]	-73.4385	0.36418	36260.1	335	47	47	8	8	13	15	0.866667	6.35642	5	6
c286	c286.a1	c286.a1.a5	XP_044982517.1	guanine nucleotide-binding protein subunit beta-like protein A [Hordeum vulgare subsp. vulgare]	-73.4385	0.36418	36260.1	335	47	47	8	8	13	15	0.866667	6.35642	5	6
c287	c287.a1	c287.a1.a1	BAJ86340.1	predicted protein [Hordeum vulgare subsp. vulgare]	-87.4036	0.37923	45652.6	414	50	50	11	11	13	22	0.590909	2.8986	3	6
c287	c287.a1	c287.a1.a2	BAJ95835.1	predicted protein [Hordeum vulgare subsp. vulgare]	-87.4036	0.37923	45652.6	414	50	50	11	11	13	22	0.590909	2.8986	3	6
c287	c287.a1	c287.a1.a3	KAE8775556.1	eukaryotic translation initiation factor 3 subunit M-like [Hordeum vulgare]	-87.4036	0.37923	45652.6	414	50	50	11	11	13	22	0.590909	2.8986	3	6
c288	c288.a1	c288.a1.a1	KAE8788348.1	pyruvate decarboxylase 2 [Hordeum vulgare]	-76.2004	0.25043	61969.1	575	50	44	10	9	14	19	0.736842	4.45559	1	6
c288	c288.a2	c288.a2.a1	BAK02798.1	predicted protein [Hordeum vulgare subsp. vulgare]	-52.1042	0.2597	63701	593	34	28	9	8	12	21	0.571429	2.72759	2	6
c288	c288.a2	c288.a2.a2	XP_044974973.1	pyruvate decarboxylase 1-like [Hordeum vulgare subsp. vulgare]	-52.1042	0.2597	63761	593	34	28	9	8	12	20	0.6	2.98107	2	6
c289	c289.a1	c289.a1.a1	KAE8809825.1	Enoyl-[acyl-carrier-protein] reductase [Hordeum vulgare]	-68.2306	0.40323	38686	372	48	19	10	5	12	14	0.857143	6.19686	2	6
c289	c289.a1	c289.a1.a2	XP_044956525.1	enoyl-[acyl-carrier-protein] reductase [NADH] 1, chloroplastic [Hordeum vulgare subsp. vulgare]	-68.2306	0.40323	38686	372	48	19	10	5	12	14	0.857143	6.19686	2	6
c289	c289.a2	c289.a2.a1	BAJ85475.1	predicted protein, partial [Hordeum vulgare subsp. vulgare]	-41.5036	0.19363	42642	408	31	2	6	1	7	12	0.583333	2.83119	3	6
c289	c289.a2	c289.a2.a2	KAE8801434.1	Enoyl-[acyl-carrier-protein] reductase [Hordeum vulgare]	-41.5036	0.22507	36825.2	351	31	2	6	1	7	12	0.583333	2.83119	3	6
c289	c289.a2	c289.a2.a3	XP_044946284.1	enoyl-[acyl-carrier-protein] reductase [NADH] 2, chloroplastic [Hordeum vulgare subsp. vulgare]	-41.5036	0.21123	39127.3	374	31	2	6	1	7	13	0.538462	2.45511	3	6
c290	c290.a1	c290.a1.a1	BAJ97289.1	predicted protein [Hordeum vulgare subsp. vulgare]	-83.9306	0.37266	57402.5	534	46	46	11	11	14	24	0.583333	2.83119	3	6
c290	c290.a1	c290.a1.a2	KAE8767420.1	T-complex protein 1 subunit delta [Hordeum vulgare]	-83.9306	0.37266	57402.5	534	46	46	11	11	14	24	0.583333	2.83119	3	6
c290	c290.a1	c290.a1.a3	XP_044959823.1	T-complex protein 1 subunit delta-like [Hordeum vulgare subsp. vulgare]	-83.9306	0.37266	57402.5	534	46	46	11	11	14	24	0.583333	2.83119	3	6
c291	c291.a1	c291.a1.a1	KAE8769536.1	putative eukaryotic translation initiation factor,putative [Hordeum vulgare]	-89.6583	0.12463	116894	1011	47	47	10	10	12	49	0.244898	0.757511	2	6
c291	c291.a1	c291.a1.a2	XP_044974515.1	eukaryotic translation initiation factor 3 subunit A [Hordeum vulgare subsp. vulgare]	-89.6583	0.12463	116866	1011	47	47	10	10	12	49	0.244898	0.757511	2	6
c292	c292.a1	c292.a1.a1	KAE8778594.1	delta 1-pyrroline-5-carboxylate synthetase [Hordeum vulgare]	-80.7906	0.21927	77479.5	716	47	47	11	11	13	33	0.393939	1.47708	2	6
c292	c292.a1	c292.a1.a2	XP_044978590.1	delta-1-pyrroline-5-carboxylate synthase 1 [Hordeum vulgare subsp. vulgare]	-80.7906	0.21927	77479.5	716	47	47	11	11	13	33	0.393939	1.47708	2	6
c293	c293.a1	c293.a1.a1	BAJ94767.1	predicted protein [Hordeum vulgare subsp. vulgare]	-79.4614	0.50964	38226.6	363	45	45	10	10	13	10	1.3	18.9526	4	6
c293	c293.a1	c293.a1.a2	BAJ97923.1	predicted protein [Hordeum vulgare subsp. vulgare]	-79.4614	0.50964	38226.6	363	45	45	10	10	13	10	1.3	18.9526	4	6
c293	c293.a1	c293.a1.a3	BAK02345.1	predicted protein [Hordeum vulgare subsp. vulgare]	-79.4614	0.50964	38226.6	363	45	45	10	10	13	10	1.3	18.9526	4	6
c293	c293.a1	c293.a1.a4	KAE8794005.1	ABA-responsive protein [Hordeum vulgare]	-79.4614	0.50964	38226.6	363	45	45	10	10	13	10	1.3	18.9526	4	6
c294	c294.a1	c294.a1.a1	KAE8788368.1	asparagine synthetase [Hordeum vulgare]	-76.4287	0.25338	66155.9	592	45	45	11	11	12	20	0.6	2.98107	2	6
c294	c294.a1	c294.a1.a2	XP_044981885.1	asparagine synthetase [glutamine-hydrolyzing] 1 isoform X1 [Hordeum vulgare subsp. vulgare]	-76.4287	0.25338	66155.9	592	45	45	11	11	12	20	0.6	2.98107	2	6
c295	c295.a1	c295.a1.a1	BAJ95258.1	predicted protein [Hordeum vulgare subsp. vulgare]	-82.4306	0.14602	134091	1219	43	13	11	4	12	51	0.235294	0.719072	3	6
c295	c295.a1	c295.a1.a2	KAE8791895.1	cullin-associated NEDD8-dissociated protein 1 [Hordeum vulgare]	-82.4306	0.14602	134092	1219	43	13	11	4	12	51	0.235294	0.719072	3	6
c295	c295.a1	c295.a1.a3	XP_044963958.1	cullin-associated NEDD8-dissociated protein 1-like [Hordeum vulgare subsp. vulgare]	-82.4306	0.14602	134092	1219	43	13	11	4	12	51	0.235294	0.719072	3	6
c295	c295.a2	c295.a2.a1	KAE8789492.1	cullin-associated NEDD8-dissociated protein 1 [Hordeum vulgare]	-62.6825	0.10738	134207	1220	31	1	8	1	8	53	0.150943	0.415609	1	6
c296	c296.a1	c296.a1.a1	BAJ93929.1	predicted protein [Hordeum vulgare subsp. vulgare]	-72.5308	0.38168	29844.9	262	42	26	10	7	12	14	0.857143	6.19686	2	6
c296	c296.a1	c296.a1.a2	XP_044968471.1	40S ribosomal protein S3a [Hordeum vulgare subsp. vulgare]	-72.5308	0.38168	29844.9	262	42	26	10	7	12	14	0.857143	6.19686	2	6
c296	c296.a2	c296.a2.a1	KAE8805239.1	40S ribosomal protein S3a [Hordeum vulgare]	-72.1304	0.41221	29900.9	262	36	20	10	7	12	12	1	9	2	6
c296	c296.a2	c296.a2.a2	XP_044982572.1	40S ribosomal protein S3a-like [Hordeum vulgare subsp. vulgare]	-72.1304	0.41221	29900.9	262	36	20	10	7	12	12	1	9	2	6
c297	c297.a1	c297.a1.a1	KAE8780879.1	pyruvate kinase, cytosolic isozyme [Hordeum vulgare]	-85.2921	0.32554	55427.5	513	42	36	11	10	14	24	0.583333	2.83119	2	6
c297	c297.a1	c297.a1.a2	XP_044975848.1	pyruvate kinase, cytosolic isozyme [Hordeum vulgare subsp. vulgare]	-85.2921	0.32554	55427.5	513	42	36	11	10	14	24	0.583333	2.83119	2	6
c297	c297.a2	c297.a2.a1	BAJ85672.1	predicted protein [Hordeum vulgare subsp. vulgare]	-74.1473	0.20623	55417.9	514	56	50	8	7	11	22	0.5	2.16228	4	6
c297	c297.a2	c297.a2.a2	BAJ87970.1	predicted protein [Hordeum vulgare subsp. vulgare]	-74.1473	0.20623	55417.9	514	56	50	8	7	11	22	0.5	2.16228	4	6
c297	c297.a2	c297.a2.a3	KAE8778825.1	Pyruvate kinase, cytosolic isozyme [Hordeum vulgare]	-74.1473	0.20623	55417.9	514	56	50	8	7	11	22	0.5	2.16228	4	6
c297	c297.a2	c297.a2.a4	XP_044968483.1	pyruvate kinase, cytosolic isozyme-like [Hordeum vulgare subsp. vulgare]	-74.1473	0.20623	55417.9	514	56	50	8	7	11	22	0.5	2.16228	4	6
c298	c298.a1	c298.a1.a1	BAJ98506.1	predicted protein [Hordeum vulgare subsp. vulgare]	-81.5734	0.24873	63909.3	591	41	35	11	10	12	26	0.461538	1.89427	3	6
c298	c298.a1	c298.a1.a2	KAE8777286.1	L-gulonolactone oxidase [Hordeum vulgare]	-81.5734	0.24873	63882.3	591	41	35	11	10	12	26	0.461538	1.89427	3	6
c298	c298.a1	c298.a1.a3	XP_044961282.1	L-gulonolactone oxidase 2-like [Hordeum vulgare subsp. vulgare]	-81.5734	0.24873	63909.3	591	41	35	11	10	12	26	0.461538	1.89427	3	6
c298	c298.a2	c298.a2.a1	KAE8784812.1	L-gulonolactone oxidase [Hordeum vulgare]	-83.9292	0.23769	63500	589	50	44	8	7	12	21	0.571429	2.72759	2	6
c298	c298.a2	c298.a2.a2	XP_044973321.1	L-gulonolactone oxidase 2-like [Hordeum vulgare subsp. vulgare]	-83.9292	0.23769	63500	589	50	44	8	7	12	21	0.571429	2.72759	2	6
c299	c299.a1	c299.a1.a1	BAJ96653.1	predicted protein [Hordeum vulgare subsp. vulgare]	-83.1223	0.12346	163363	1458	40	28	12	10	13	47	0.276596	0.890583	4	6
c299	c299.a1	c299.a1.a2	XP_044946205.1	ABC transporter G family member 48-like [Hordeum vulgare subsp. vulgare]	-83.1223	0.1232	163534	1461	40	28	12	10	13	47	0.276596	0.890583	4	6
c299	c299.a1	c299.a1.a3	XP_044946206.1	ABC transporter G family member 48-like [Hordeum vulgare subsp. vulgare]	-83.1223	0.1232	163534	1461	40	28	12	10	13	47	0.276596	0.890583	4	6
c299	c299.a1	c299.a1.a4	XP_044946207.1	ABC transporter G family member 48-like [Hordeum vulgare subsp. vulgare]	-83.1223	0.1232	163534	1461	40	28	12	10	13	47	0.276596	0.890583	4	6
c299	c299.a2	c299.a2.a1	KAE8811150.1	Pleiotropic drug resistance protein 4 [Hordeum vulgare]	-44.1608	0.07384	163389	1449	27	14	10	7	10	43	0.232558	0.708276	2	6
c299	c299.a2	c299.a2.a2	XP_044976328.1	ABC transporter G family member 37 [Hordeum vulgare subsp. vulgare]	-44.1608	0.07384	163389	1449	27	14	10	7	10	43	0.232558	0.708276	2	6
c299	c299.a3	c299.a3.a1	KAE8799015.1	Pleiotropic drug resistance protein 4 [Hordeum vulgare]	-19.6441	0.03517	163038	1450	14	7	5	3	5	50	0.1	0.258925	2	6
c299	c299.a3	c299.a3.a2	XP_044984912.1	ABC transporter G family member 53 [Hordeum vulgare subsp. vulgare]	-19.6441	0.03517	163011	1450	14	7	5	3	5	50	0.1	0.258925	2	6
c299	c299.a4	c299.a4.a1	BAK02156.1	predicted protein [Hordeum vulgare subsp. vulgare]	-9.91435	0.01653	170244	1512	9	2	3	1	3	55	0.0545455	0.133824	3	6
c299	c299.a4	c299.a4.a2	KAE8817329.1	ABC transporter G family member 42 [Hordeum vulgare]	-9.91435	0.0165	170415	1515	9	2	3	1	3	55	0.0545455	0.133824	3	6
c299	c299.a4	c299.a4.a3	XP_044961347.1	ABC transporter G family member 42 [Hordeum vulgare subsp. vulgare]	-9.91435	0.0165	170415	1515	9	2	3	1	3	55	0.0545455	0.133824	3	6
c300	c300.a1	c300.a1.a1	BAJ93608.1	predicted protein [Hordeum vulgare subsp. vulgare]	-63.0671	0.16211	112901	987	40	40	12	12	12	39	0.307692	1.03092	3	6
c300	c300.a1	c300.a1.a2	KAE8783652.1	zinc-metallopeptidase, peroxisomal [Hordeum vulgare]	-63.0671	0.16211	112875	987	40	40	12	12	12	39	0.307692	1.03092	3	6
c300	c300.a1	c300.a1.a3	XP_044965267.1	insulin-degrading enzyme-like 1, peroxisomal [Hordeum vulgare subsp. vulgare]	-63.0671	0.16211	112875	987	40	40	12	12	12	39	0.307692	1.03092	3	6
c301	c301.a1	c301.a1.a1	BAJ86388.1	predicted protein [Hordeum vulgare subsp. vulgare]	-80.9395	0.26479	80037	710	39	39	12	12	12	33	0.363636	1.31013	3	6
c301	c301.a1	c301.a1.a2	KAE8814243.1	protease 2-like [Hordeum vulgare]	-80.9395	0.24447	86286.6	769	39	39	12	12	12	36	0.333333	1.15443	3	6
c301	c301.a1	c301.a1.a3	XP_044956222.1	protease 2-like [Hordeum vulgare subsp. vulgare]	-80.9395	0.24447	86286.6	769	39	39	12	12	12	36	0.333333	1.15443	3	6
c302	c302.a1	c302.a1.a1	BAK03385.1	predicted protein [Hordeum vulgare subsp. vulgare]	-56.785	0.18552	108004	981	37	37	11	11	13	35	0.371429	1.35195	3	6
c302	c302.a1	c302.a1.a2	KAE8815929.1	exportin-2 [Hordeum vulgare]	-56.785	0.18552	108018	981	37	37	11	11	13	35	0.371429	1.35195	3	6
c302	c302.a1	c302.a1.a3	XP_044975553.1	exportin-2 [Hordeum vulgare subsp. vulgare]	-56.785	0.18552	108018	981	37	37	11	11	13	35	0.371429	1.35195	3	6
c303	c303.a1	c303.a1.a1	XP_044964347.1	probable acyl-CoA dehydrogenase IBR3 [Hordeum vulgare subsp. vulgare]	-78.4334	0.18487	92182	833	39	39	10	10	12	29	0.413793	1.59294	1	6
c304	c304.a1	c304.a1.a1	KAE8808673.1	DEAD-box ATP-dependent RNA helicase 37 [Hordeum vulgare]	-67.1414	0.24252	66924.5	635	38	26	12	9	13	26	0.5	2.16228	2	6
c304	c304.a1	c304.a1.a2	XP_044985504.1	DEAD-box ATP-dependent RNA helicase 37-like [Hordeum vulgare subsp. vulgare]	-67.1414	0.24252	66898.5	635	38	26	12	9	13	26	0.5	2.16228	2	6
c304	c304.a2	c304.a2.a1	KAE8774850.1	DEAD-box ATP-dependent RNA helicase 52C [Hordeum vulgare]	-21.8786	0.1198	64353.3	601	15	8	6	4	6	31	0.193548	0.561523	2	6
c304	c304.a2	c304.a2.a2	XP_044981150.1	DEAD-box ATP-dependent RNA helicase 52C-like [Hordeum vulgare subsp. vulgare]	-21.8786	0.1198	64353.3	601	15	8	6	4	6	31	0.193548	0.561523	2	6
c304	c304.a3	c304.a3.a1	XP_044978051.1	DEAD-box ATP-dependent RNA helicase 30 [Hordeum vulgare subsp. vulgare]	-13.6623	0.06446	62320.8	574	7	2	3	2	3	35	0.0857143	0.218188	1	6
c305	c305.a1	c305.a1.a1	XP_044951467.1	alpha-aminoadipic semialdehyde synthase [Hordeum vulgare subsp. vulgare]	-78.5517	0.14734	115835	1052	38	5	11	1	13	45	0.288889	0.944862	1	6
c305	c305.a2	c305.a2.a1	BAK00493.1	predicted protein [Hordeum vulgare subsp. vulgare]	-71.3378	0.14762	115551	1050	34	1	11	1	13	45	0.288889	0.944862	3	6
c305	c305.a2	c305.a2.a2	BAK00969.1	predicted protein [Hordeum vulgare subsp. vulgare]	-71.3378	0.14776	115365	1049	34	1	11	1	13	45	0.288889	0.944862	3	6
c305	c305.a2	c305.a2.a3	KAE8778306.1	lysine ketoglutarate reductase/saccharopine dehydrogenase [Hordeum vulgare]	-71.3378	0.14776	115365	1049	34	1	11	1	13	45	0.288889	0.944862	3	6
c306	c306.a1	c306.a1.a1	AGY46368.1	Delta24(25)-sterol reductase [Hordeum vulgare subsp. vulgare]	-47.297	0.25535	69855.7	607	34	34	11	11	12	23	0.521739	2.3246	6	6
c306	c306.a1	c306.a1.a2	BAJ89089.1	predicted protein [Hordeum vulgare subsp. vulgare]	-47.297	0.27629	64848.2	561	34	34	11	11	12	21	0.571429	2.72759	6	6
c306	c306.a1	c306.a1.a3	BAJ90258.1	predicted protein [Hordeum vulgare subsp. vulgare]	-47.297	0.25535	69855.7	607	34	34	11	11	12	23	0.521739	2.3246	6	6
c306	c306.a1	c306.a1.a4	KAE8814214.1	Delta24(25)-sterol reductase [Hordeum vulgare]	-47.297	0.27629	64848.2	561	34	34	11	11	12	21	0.571429	2.72759	6	6
c306	c306.a1	c306.a1.a5	XP_044955951.1	delta(24)-sterol reductase [Hordeum vulgare subsp. vulgare]	-47.297	0.27629	64848.2	561	34	34	11	11	12	21	0.571429	2.72759	6	6
c306	c306.a1	c306.a1.a6	XP_044955952.1	delta(24)-sterol reductase [Hordeum vulgare subsp. vulgare]	-47.297	0.27629	64848.2	561	34	34	11	11	12	21	0.571429	2.72759	6	6
c307	c307.a1	c307.a1.a1	KAE8809638.1	isoflavone reductase [Hordeum vulgare]	-81.0281	0.50799	33996.8	313	35	35	12	12	13	17	0.764706	4.81709	2	6
c307	c307.a1	c307.a1.a2	XP_044958814.1	phenylcoumaran benzylic ether reductase Pyrc5-like [Hordeum vulgare subsp. vulgare]	-81.0281	0.50799	33996.8	313	35	35	12	12	13	17	0.764706	4.81709	2	6
c308	c308.a1	c308.a1.a1	BAJ96034.1	predicted protein [Hordeum vulgare subsp. vulgare]	-70.9697	0.10655	201369	1802	33	33	11	11	12	63	0.190476	0.550516	4	6
c308	c308.a1	c308.a1.a2	KAE8777526.1	proteasome activator subunit 4 [Hordeum vulgare]	-70.9697	0.10655	201401	1802	33	33	11	11	12	63	0.190476	0.550516	4	6
c308	c308.a1	c308.a1.a3	XP_044958098.1	proteasome activator subunit 4 isoform X1 [Hordeum vulgare subsp. vulgare]	-70.9697	0.10492	204881	1830	33	33	11	11	12	63	0.190476	0.550516	4	6
c308	c308.a1	c308.a1.a4	XP_044958099.1	proteasome activator subunit 4 isoform X2 [Hordeum vulgare subsp. vulgare]	-70.9697	0.10655	201401	1802	33	33	11	11	12	63	0.190476	0.550516	4	6
c309	c309.a1	c309.a1.a1	BAJ91248.1	predicted protein [Hordeum vulgare subsp. vulgare]	-79.258	0.22072	86865.7	811	30	30	11	11	12	37	0.324324	1.1102	4	6
c309	c309.a1	c309.a1.a2	BAJ97575.1	predicted protein [Hordeum vulgare subsp. vulgare]	-79.258	0.22072	86865.7	811	30	30	11	11	12	37	0.324324	1.1102	4	6
c309	c309.a1	c309.a1.a3	KAE8808315.1	protein TOC75, chloroplastic [Hordeum vulgare]	-79.258	0.22126	86751.7	809	30	30	11	11	12	37	0.324324	1.1102	4	6
c309	c309.a1	c309.a1.a4	XP_044982034.1	protein TOC75, chloroplastic [Hordeum vulgare subsp. vulgare]	-79.258	0.22072	86865.7	811	30	30	11	11	12	37	0.324324	1.1102	4	6
c310	c310.a1	c310.a1.a1	BAJ89592.1	predicted protein [Hordeum vulgare subsp. vulgare]	-70.7426	0.21564	89803	793	29	29	11	11	12	37	0.324324	1.1102	4	6
c310	c310.a1	c310.a1.a2	BAJ93908.1	predicted protein [Hordeum vulgare subsp. vulgare]	-70.7426	0.21564	89803	793	29	29	11	11	12	37	0.324324	1.1102	4	6
c310	c310.a1	c310.a1.a3	KAE8795176.1	vacuolar protein sorting-associated protein 35B-like [Hordeum vulgare]	-70.7426	0.21564	89803	793	29	29	11	11	12	37	0.324324	1.1102	4	6
c310	c310.a1	c310.a1.a4	XP_044985435.1	vacuolar protein sorting-associated protein 35B-like [Hordeum vulgare subsp. vulgare]	-70.7426	0.21564	89803	793	29	29	11	11	12	37	0.324324	1.1102	4	6
c311	c311.a1	c311.a1.a1	BAJ97205.1	predicted protein [Hordeum vulgare subsp. vulgare]	-54.3544	0.23953	67952.5	597	24	24	10	10	12	34	0.352941	1.25393	2	6
c311	c311.a1	c311.a1.a2	XP_044983639.1	phosphoinositide phosphatase SAC7-like [Hordeum vulgare subsp. vulgare]	-54.3544	0.23953	67952.5	597	24	24	10	10	12	34	0.352941	1.25393	2	6
c312	c312.a1	c312.a1.a1	KAE8801085.1	pyruvate kinase isozyme G, chloroplastic [Hordeum vulgare]	-47.1808	0.25263	61706.5	570	22	15	9	7	13	25	0.52	2.31131	2	6
c312	c312.a1	c312.a1.a2	XP_044971732.1	pyruvate kinase isozyme G, chloroplastic [Hordeum vulgare subsp. vulgare]	-47.1808	0.25397	61493.4	567	22	15	9	7	13	25	0.52	2.31131	2	6
c312	c312.a2	c312.a2.a1	KAE8819466.1	Pyruvate kinase isozyme G, chloroplastic [Hordeum vulgare]	-70.4803	0.24957	62842.8	577	28	21	9	7	11	26	0.423077	1.64897	2	6
c312	c312.a2	c312.a2.a2	XP_044976545.1	plastidial pyruvate kinase 2 [Hordeum vulgare subsp. vulgare]	-70.4803	0.24957	62842.8	577	28	21	9	7	11	26	0.423077	1.64897	2	6
c313	c313.a1	c313.a1.a1	ABK56718.1	unknown [Hordeum vulgare]	-73.8614	0.5302	16834.9	149	75	19	8	3	15	9	1.66667	45.4159	4	6
c313	c313.a1	c313.a1.a2	BAJ85642.1	predicted protein [Hordeum vulgare subsp. vulgare]	-73.8614	0.5302	16834.9	149	75	19	8	3	15	9	1.66667	45.4159	4	6
c313	c313.a1	c313.a1.a3	BAJ99455.1	predicted protein [Hordeum vulgare subsp. vulgare]	-73.8614	0.5302	16834.9	149	75	19	8	3	15	9	1.66667	45.4159	4	6
c313	c313.a1	c313.a1.a4	XP_044976723.1	calmodulin-2 [Hordeum vulgare subsp. vulgare]	-73.8614	0.5302	16834.9	149	75	19	8	3	15	9	1.66667	45.4159	4	6
c313	c313.a2	c313.a2.a1	CAR80457.1	unnamed protein product [Hordeum vulgare]	-77.2962	0.57047	16781.9	149	71	8	8	2	15	9	1.66667	45.4159	5	6
c313	c313.a2	c313.a2.a2	CAR80950.1	unnamed protein product [Hordeum vulgare]	-77.2962	0.57047	16781.9	149	71	8	8	2	15	9	1.66667	45.4159	5	6
c313	c313.a2	c313.a2.a3	CBX83925.1	unnamed protein product [Hordeum vulgare]	-77.2962	0.57047	16781.9	149	71	8	8	2	15	9	1.66667	45.4159	5	6
c313	c313.a2	c313.a2.a4	CBX84426.1	unnamed protein product [Hordeum vulgare]	-77.2962	0.57047	16781.9	149	71	8	8	2	15	9	1.66667	45.4159	5	6
c313	c313.a2	c313.a2.a5	XP_044977389.1	calmodulin-3 [Hordeum vulgare subsp. vulgare]	-77.2962	0.46196	20495.9	184	71	8	8	2	15	10	1.5	30.6228	5	6
c313	c313.a3	c313.a3.a1	KAE8782788.1	calmodulin TaCaM2-2 [Hordeum vulgare]	-67.9604	0.45638	16792.9	149	69	6	7	1	14	9	1.55556	34.9381	2	6
c313	c313.a3	c313.a3.a2	XP_044975893.1	calmodulin-3 [Hordeum vulgare subsp. vulgare]	-67.9604	0.45638	16792.9	149	69	6	7	1	14	9	1.55556	34.9381	2	6
c314	c314.a1	c314.a1.a1	XP_044979376.1	26S proteasome non-ATPase regulatory subunit 8 homolog A [Hordeum vulgare subsp. vulgare]	-80.814	0.46067	30560.5	267	66	66	9	9	14	14	1	9	1	6
c315	c315.a1	c315.a1.a1	KAE8780262.1	phosphoserine aminotransferase 1, chloroplastic-like [Hordeum vulgare]	-81.2451	0.30969	44618.8	423	66	66	11	11	14	18	0.777778	4.99484	2	6
c315	c315.a1	c315.a1.a2	XP_044982662.1	phosphoserine aminotransferase 1, chloroplastic-like [Hordeum vulgare subsp. vulgare]	-81.2451	0.30969	44646.8	423	66	66	11	11	14	18	0.777778	4.99484	2	6
c316	c316.a1	c316.a1.a1	BAJ85169.1	predicted protein [Hordeum vulgare subsp. vulgare]	-66.2856	0.49141	32525.4	291	61	61	10	10	15	15	1	9	6	6
c316	c316.a1	c316.a1.a2	KAE8809817.1	Lactoylglutathione lyase [Hordeum vulgare]	-66.2856	0.49141	32525.4	291	61	61	10	10	15	15	1	9	6	6
c316	c316.a1	c316.a1.a3	XP_044956124.1	lactoylglutathione lyase [Hordeum vulgare subsp. vulgare]	-66.2856	0.49141	32525.4	291	61	61	10	10	15	15	1	9	6	6
c316	c316.a1	c316.a1.a4	XP_044956126.1	lactoylglutathione lyase [Hordeum vulgare subsp. vulgare]	-66.2856	0.49141	32525.4	291	61	61	10	10	15	15	1	9	6	6
c316	c316.a1	c316.a1.a5	XP_044956127.1	lactoylglutathione lyase [Hordeum vulgare subsp. vulgare]	-66.2856	0.49141	32525.4	291	61	61	10	10	15	15	1	9	6	6
c316	c316.a1	c316.a1.a6	XP_044956128.1	lactoylglutathione lyase [Hordeum vulgare subsp. vulgare]	-66.2856	0.49141	32525.4	291	61	61	10	10	15	15	1	9	6	6
c317	c317.a1	c317.a1.a1	BAJ91916.1	predicted protein [Hordeum vulgare subsp. vulgare]	-80.594	0.44413	38124.6	358	60	32	10	5	13	14	0.928571	7.48343	4	6
c317	c317.a1	c317.a1.a2	BAJ94492.1	predicted protein [Hordeum vulgare subsp. vulgare]	-80.594	0.44413	38124.6	358	60	32	10	5	13	14	0.928571	7.48343	4	6
c317	c317.a1	c317.a1.a3	KAE8768970.1	Glutelin type-A 2 [Hordeum vulgare]	-80.594	0.44413	38124.6	358	60	32	10	5	13	14	0.928571	7.48343	4	6
c317	c317.a1	c317.a1.a4	XP_044984570.1	legumin A-like [Hordeum vulgare subsp. vulgare]	-80.594	0.44413	38124.6	358	60	32	10	5	13	14	0.928571	7.48343	4	6
c317	c317.a2	c317.a2.a1	KAE8814294.1	glutelin type-A 1-like [Hordeum vulgare]	-47.8997	0.29609	38059.6	358	29	1	6	1	6	14	0.428571	1.6827	2	6
c317	c317.a2	c317.a2.a2	XP_044961530.1	legumin A-like [Hordeum vulgare subsp. vulgare]	-47.8997	0.29609	38059.6	358	29	1	6	1	6	14	0.428571	1.6827	2	6
c318	c318.a1	c318.a1.a1	BAJ94448.1	predicted protein [Hordeum vulgare subsp. vulgare]	-79.6537	0.42388	35627.9	335	60	42	11	6	13	17	0.764706	4.81709	3	6
c318	c318.a1	c318.a1.a2	KAE8787179.1	putative nicotianamine synthase 2 [Hordeum vulgare]	-79.6537	0.42388	35597.9	335	60	42	11	6	13	16	0.8125	5.49382	3	6
c318	c318.a1	c318.a1.a3	XP_044980037.1	probable nicotianamine synthase 2 [Hordeum vulgare subsp. vulgare]	-79.6537	0.42388	35597.9	335	60	42	11	6	13	16	0.8125	5.49382	3	6
c318	c318.a2	c318.a2.a1	KAE8772381.1	putative nicotianamine synthase 4 [Hordeum vulgare]	-59.7128	0.29003	35353.8	331	32	12	8	3	9	14	0.642857	3.39397	1	6
c318	c318.a3	c318.a3.a1	KAE8815873.1	putative nicotianamine synthase 6 [Hordeum vulgare]	-48.3593	0.24545	35373.8	330	24	1	7	1	8	14	0.571429	2.72759	1	6
c318	c318.a4	c318.a4.a1	KAE8790538.1	Nicotianamine synthase 1 [Hordeum vulgare]	-23.4254	0.22188	35153	329	12	10	5	4	7	13	0.538462	2.45511	2	5
c318	c318.a4	c318.a4.a2	XP_044954932.1	nicotianamine synthase 1, partial [Hordeum vulgare subsp. vulgare]	-23.4254	0.22324	34907.9	327	12	10	5	4	7	13	0.538462	2.45511	2	5
c318	c318.a5	c318.a5.a1	KAE8791932.1	Nicotianamine synthase-like 5 protein [Hordeum vulgare]	-19.2557	0.15603	30151.3	282	12	9	4	3	4	11	0.363636	1.31013	2	6
c318	c318.a5	c318.a5.a2	XP_044963933.1	nicotianamine synthase-like 5 protein [Hordeum vulgare subsp. vulgare]	-19.2557	0.15603	30151.3	282	12	9	4	3	4	11	0.363636	1.31013	2	6
c319	c319.a1	c319.a1.a1	KAE8781466.1	tryptophan synthase alpha subunit [Hordeum vulgare]	-93.9506	0.50751	34314.2	333	60	60	11	11	13	13	1	9	2	6
c319	c319.a1	c319.a1.a2	XP_044984914.1	tryptophan synthase alpha chain-like [Hordeum vulgare subsp. vulgare]	-93.9506	0.50751	34310.2	333	60	60	11	11	13	13	1	9	2	6
c320	c320.a1	c320.a1.a1	XP_044981822.1	pathogenesis-related protein 1-like [Hordeum vulgare subsp. vulgare]	-71.742	0.7625	17141.7	160	60	24	8	4	15	10	1.5	30.6228	1	6
c320	c320.a2	c320.a2.a1	XP_044981824.1	pathogenesis-related protein 1-like [Hordeum vulgare subsp. vulgare]	-66.5188	0.6875	17028.6	160	54	23	7	3	13	10	1.3	18.9526	1	6
c320	c320.a3	c320.a3.a1	XP_044958376.1	pathogenesis-related protein 1-like [Hordeum vulgare subsp. vulgare]	-64.1527	0.6875	17086.6	160	41	22	8	5	11	10	1.1	11.5893	1	6
c321	c321.a1	c321.a1.a1	BAJ92700.1	predicted protein [Hordeum vulgare subsp. vulgare]	-97.4547	0.44983	31966	289	59	55	9	8	14	13	1.07692	10.9378	5	6
c321	c321.a1	c321.a1.a2	BAJ95449.1	predicted protein [Hordeum vulgare subsp. vulgare]	-97.4547	0.44983	31966	289	59	55	9	8	14	13	1.07692	10.9378	5	6
c321	c321.a1	c321.a1.a3	BAJ95922.1	predicted protein [Hordeum vulgare subsp. vulgare]	-97.4547	0.44983	31966	289	59	55	9	8	14	13	1.07692	10.9378	5	6
c321	c321.a1	c321.a1.a4	KAE8777904.1	Chitinase 2 [Hordeum vulgare]	-97.4547	0.44983	31936	289	59	55	9	8	14	13	1.07692	10.9378	5	6
c321	c321.a1	c321.a1.a5	XP_044962627.1	chitinase 1-like [Hordeum vulgare subsp. vulgare]	-97.4547	0.44983	31966	289	59	55	9	8	14	13	1.07692	10.9378	5	6
c321	c321.a2	c321.a2.a1	KAE8772600.1	Chitinase 1 [Hordeum vulgare]	-29.6624	0.18815	31629.7	287	12	8	4	3	4	8	0.5	2.16228	2	6
c321	c321.a2	c321.a2.a2	XP_044959217.1	chitinase 1-like [Hordeum vulgare subsp. vulgare]	-29.6624	0.18815	31629.7	287	12	8	4	3	4	8	0.5	2.16228	2	6
c322	c322.a1	c322.a1.a1	BAK03283.1	predicted protein [Hordeum vulgare subsp. vulgare]	-77.8618	0.33408	49655	449	57	9	10	2	14	23	0.608696	3.06159	4	6
c322	c322.a1	c322.a1.a2	CBM37249.1	unnamed protein product [Hordeum vulgare]	-77.8618	0.33408	49775	449	57	9	10	2	14	22	0.636364	3.32876	4	6
c322	c322.a1	c322.a1.a3	KAE8770218.1	26S protease regulatory subunit 4 [Hordeum vulgare]	-77.8618	0.34014	48969.7	441	57	9	10	2	14	23	0.608696	3.06159	4	6
c322	c322.a1	c322.a1.a4	XP_044964194.1	26S proteasome regulatory subunit 4 homolog [Hordeum vulgare subsp. vulgare]	-77.8618	0.33408	49655	449	57	9	10	2	14	23	0.608696	3.06159	4	6
c322	c322.a2	c322.a2.a1	XP_044981836.1	26S proteasome regulatory subunit 4 homolog [Hordeum vulgare subsp. vulgare]	-65.2004	0.29556	49697.1	450	52	4	9	1	13	23	0.565217	2.67466	1	6
c323	c323.a1	c323.a1.a1	BAJ88919.1	predicted protein [Hordeum vulgare subsp. vulgare]	-99.8665	0.32438	51189.2	484	58	58	10	10	15	15	1	9	1	6
c324	c324.a1	c324.a1.a1	BAJ87529.1	predicted protein [Hordeum vulgare subsp. vulgare]	-48.2366	0.40994	15773.2	161	57	57	6	6	11	11	1	9	7	6
c324	c324.a1	c324.a1.a2	BAJ88283.1	predicted protein [Hordeum vulgare subsp. vulgare]	-48.2366	0.40994	15773.2	161	57	57	6	6	11	11	1	9	7	6
c324	c324.a1	c324.a1.a3	BAJ89718.1	predicted protein [Hordeum vulgare subsp. vulgare]	-48.2366	0.40994	15773.2	161	57	57	6	6	11	11	1	9	7	6
c324	c324.a1	c324.a1.a4	BAK04618.1	predicted protein [Hordeum vulgare subsp. vulgare]	-48.2366	0.40994	15773.2	161	57	57	6	6	11	11	1	9	7	6
c324	c324.a1	c324.a1.a5	BAK07523.1	predicted protein [Hordeum vulgare subsp. vulgare]	-48.2366	0.40994	15773.2	161	57	57	6	6	11	11	1	9	7	6
c324	c324.a1	c324.a1.a6	KAE8769475.1	low temperature-responsive RNA-binding protein [Hordeum vulgare]	-48.2366	0.40994	15773.2	161	57	57	6	6	11	11	1	9	7	6
c324	c324.a1	c324.a1.a7	XP_044979522.1	glycine-rich RNA-binding protein blt801 [Hordeum vulgare subsp. vulgare]	-48.2366	0.40741	15830.2	162	57	57	6	6	11	11	1	9	7	6
c325	c325.a1	c325.a1.a1	AAN17457.1	hypersensitive-induced reaction protein 1 [Hordeum vulgare subsp. vulgare]	-56.9358	0.39085	31291	284	57	43	9	7	13	15	0.866667	6.35642	4	6
c325	c325.a1	c325.a1.a2	AAN17462.1	hypersensitive-induced reaction protein 1 [Hordeum vulgare subsp. vulgare]	-56.9358	0.39085	31291	284	57	43	9	7	13	15	0.866667	6.35642	4	6
c325	c325.a1	c325.a1.a3	XP_044983043.1	hypersensitive-induced response protein 1 [Hordeum vulgare subsp. vulgare]	-56.9358	0.39085	31291	284	57	43	9	7	13	15	0.866667	6.35642	4	6
c325	c325.a1	c325.a1.a4	XP_044983045.1	hypersensitive-induced response protein 1 [Hordeum vulgare subsp. vulgare]	-56.9358	0.39085	31291	284	57	43	9	7	13	15	0.866667	6.35642	4	6
c325	c325.a2	c325.a2.a1	AAN17456.1	hypersensitive-induced reaction protein 3 [Hordeum vulgare subsp. vulgare]	-24.8625	0.19164	31464.1	287	20	17	5	4	6	18	0.333333	1.15443	11	6
c325	c325.a2	c325.a2.a2	AAN17464.1	hypersensitive-induced reaction protein 3 [Hordeum vulgare subsp. vulgare]	-24.8625	0.19164	31464.1	287	20	17	5	4	6	18	0.333333	1.15443	11	6
c325	c325.a2	c325.a2.a3	BAJ85046.1	predicted protein [Hordeum vulgare subsp. vulgare]	-24.8625	0.19164	31464.1	287	20	17	5	4	6	18	0.333333	1.15443	11	6
c325	c325.a2	c325.a2.a4	KAE8797204.1	hypersensitive-induced reaction protein 3 [Hordeum vulgare]	-24.8625	0.15581	38559.7	353	20	17	5	4	6	18	0.333333	1.15443	11	6
c325	c325.a2	c325.a2.a5	XP_044948012.1	hypersensitive-induced response protein-like protein 1 isoform X1 [Hordeum vulgare subsp. vulgare]	-24.8625	0.19164	31464.1	287	20	17	5	4	6	18	0.333333	1.15443	11	6
c325	c325.a2	c325.a2.a6	XP_044948013.1	hypersensitive-induced response protein-like protein 1 isoform X1 [Hordeum vulgare subsp. vulgare]	-24.8625	0.19164	31464.1	287	20	17	5	4	6	18	0.333333	1.15443	11	6
[truncated: 6,944 more rows]

## Sheet: peptides
Group ID	Peptide ID	SequenceLI	Modifs	Charge	MH+ theo	Number of subgroups	Subgroup ids	Number of spectra
a1	pepa1a1	AAANAPIAMR	1A:42.01	2	1027.54	2	a1.a1 a1.a2	5
a1	pepa1a2	AAEEADVYHDIVK		2	1459.71	1	a1.a2	9
a1	pepa1a3	AAEEANVYHDIVK		2	1458.72	1	a1.a1	12
a1	pepa1a4	ADDATHFIDVIR		3	1372.69	1	a1.a2	6
a1	pepa1a5	ADDVTHFIDVIR		3	1400.72	1	a1.a1	9
a1	pepa1a6	AEEFAFR		2	869.415	2	a1.a1 a1.a2	4
a1	pepa1a7	AFMEADIPHEIIEIIEK		3	1998.03	1	a1.a2	4
a1	pepa1a8	AFMTADIPHEIIEIIEK		3	1970.03	1	a1.a1	5
a1	pepa1a9	AHMGIFTEIGVIYAR		3	1677.88	2	a1.a1 a1.a2	6
a1	pepa1b10	AIQHYAEIPDIK		2	1397.74	2	a1.a1 a1.a2	9
a1	pepa1b11	ANIPGAENIVVQR		2	1380.76	2	a1.a1 a1.a2	1
a1	pepa1b12	AQIPGTTQDHIQIFNIEAK		3	2124.11	1	a1.a1	6
a1	pepa1b13	DPTIAVVAYR		2	1104.6	2	a1.a1 a1.a2	4
a1	pepa1b14	EAAEIAAESPQGIIR		2	1554.81	2	a1.a1 a1.a2	6
a1	pepa1b15	EATAFIIDVIKPNIEEHAFIQTK		3	2627.41	2	a1.a1 a1.a2	4
a1	pepa1b16	EGIVSEAIESFIR		2	1449.76	2	a1.a1 a1.a2	5
a1	pepa1b17	EISEDIIVYFIEQGK		2	1782.92	2	a1.a1 a1.a2	1
a1	pepa1b18	EISEDIIVYFIEQGKK		3	1911.01	2	a1.a1 a1.a2	4
a1	pepa1b19	ESVDMHDNFDQIGIAQK	1E:-18.01 5M:15.99	3	1944.88	2	a1.a1 a1.a2	3
a1	pepa1b20	ESVDMHDNFDQIGIAQK		2	1946.89	2	a1.a1 a1.a2	5
a1	pepa1b21	ETSPQNSVVIIDMAMPSQPIR		3	2313.16	2	a1.a1 a1.a2	13
a1	pepa1b22	ETSPQNSVVIIDMAMPSQPIR	5Q:0.98	3	2314.14	2	a1.a1 a1.a2	2
a1	pepa1b23	FGFVPDITHYIYTNNMIR		3	2201.08	2	a1.a1 a1.a2	5
a1	pepa1b24	FNINVQAVDVIIDNIR		2	1843.01	2	a1.a1 a1.a2	5
a1	pepa1b25	FQEIFAQTK		2	1111.58	1	a1.a1	2
a1	pepa1b26	FQSVPVQAGQTPPIIQYFGTIITR		3	2661.44	2	a1.a1 a1.a2	9
a1	pepa1b27	FQSVPVQAGQTPPIIQYFGTIITR	10Q:0.98	3	2662.42	2	a1.a1 a1.a2	2
a1	pepa1b28	GKINAYESIEISR		2	1479.78	2	a1.a1 a1.a2	4
a1	pepa1b29	GNMQIFSVDQQR		2	1422.68	2	a1.a1 a1.a2	6
a1	pepa1b30	HEIIEMR		2	927.472	2	a1.a1 a1.a2	4
a1	pepa1b31	IDRINDIEEFIIMPNVANIQNVGDR		3	2898.48	1	a1.a1	4
a1	pepa1b32	IDRINDIEEFIIMPNVANIQNVGDR	15N:0.98	3	2899.46	1	a1.a1	1
a1	pepa1b33	IEKHEIIEMR		3	1297.69	2	a1.a1 a1.a2	4
a1	pepa1b34	IGIIFVYDIETAAAVYR		2	1914.04	2	a1.a1 a1.a2	1
a1	pepa1b35	IHIIEIGAQPGKPGFSK		3	1792.01	1	a1.a1	6
a1	pepa1b36	IIGIVTQTSVYHWSIEGDSEPTK		3	2560.29	1	a1.a2	4
a1	pepa1b37	IIGIVTQTSVYHWSIEGDSEPTK	7Q:0.98	3	2561.28	1	a1.a2	2
a1	pepa1b38	IIIDSNNNPEHFITTNPFYDSR		3	2607.25	2	a1.a1 a1.a2	3
a1	pepa1b39	IIIDSNNNPEHFITTNPFYDSR	6N:0.98	3	2608.23	2	a1.a1 a1.a2	1
a1	pepa1b40	IIYAFISNWAK		2	1325.73	2	a1.a1 a1.a2	4
a1	pepa1b41	INAYESIEISR		2	1294.66	2	a1.a1 a1.a2	6
a1	pepa1b42	INDIEEFIIMPNVANIQNVGDR		3	2514.27	1	a1.a1	2
a1	pepa1b43	ISDIEEFIIMPNVANIQNVGDR		3	2487.25	1	a1.a2	3
a1	pepa1b44	ISPDPIFITAESSTTGGFYAINR		2	2457.23	2	a1.a1 a1.a2	10
a1	pepa1b45	ISPDPIFITAESSTTGGFYAINR	22N:0.98	2	2458.21	2	a1.a1 a1.a2	1
a1	pepa1b46	IYDDEIYEAAK		2	1329.62	1	a1.a2	3
a1	pepa1b47	KFNINVQAVDVIIDNIR		3	1971.1	2	a1.a1 a1.a2	4
a1	pepa1b48	KQADIFFPPDFQDDFPVAMQISQK		3	2812.37	2	a1.a1 a1.a2	4
a1	pepa1b49	MDGDIWDK		2	979.419	2	a1.a1 a1.a2	3
a1	pepa1b50	QFIDQVVSTAIPESK	1Q:-17.03	2	1644.85	2	a1.a1 a1.a2	5
a1	pepa1b51	QFIDQVVSTAIPESK		2	1661.87	2	a1.a1 a1.a2	5
a1	pepa1b52	QFQGAVDAAR		2	1062.53	2	a1.a1 a1.a2	4
a1	pepa1b53	QVGYTPDYIFIIQTIIR		2	2040.12	2	a1.a1 a1.a2	4
a1	pepa1b54	RANIPGAENIVVQR		3	1536.86	2	a1.a1 a1.a2	6
a1	pepa1b55	RDPTIAVVAYR		2	1260.71	2	a1.a1 a1.a2	6
a1	pepa1b56	RPITADSAIMNPNTR		3	1656.85	2	a1.a1 a1.a2	8
a1	pepa1b57	RPITADSAIMNPNTR	10M:15.99	3	1672.84	2	a1.a1 a1.a2	2
a1	pepa1b58	SHQMPEQVVFWK		2	1515.74	2	a1.a1 a1.a2	9
a1	pepa1b59	SQAIEAHAASFATFK		2	1578.79	2	a1.a1 a1.a2	12
a1	pepa1b60	TANIANNQIINYR		2	1504.79	2	a1.a1 a1.a2	5
a1	pepa1b61	TVDNDIAIK		2	988.531	2	a1.a1 a1.a2	3
a1	pepa1b62	VANVEIYYK		2	1098.58	2	a1.a1 a1.a2	1
a1	pepa1b63	VDSEIIFAYAK		2	1255.66	1	a1.a1	2
a1	pepa1b64	VEEDAVWSQVAK		2	1360.67	2	a1.a1 a1.a2	6
a1	pepa1b65	VIIPENEYR		2	1132.6	1	a1.a2	5
a1	pepa1b66	VIQPDNEYR		2	1133.56	1	a1.a1	6
a1	pepa1b67	VIQPDNEYRR		3	1289.66	1	a1.a1	5
a1	pepa1b68	VIVNTHAIEPQAIVEFFGTISK		3	2413.31	2	a1.a1 a1.a2	5
a1	pepa1b69	VIVNTHAIEPQAIVEFFGTISK	11Q:0.98	3	2414.3	2	a1.a1 a1.a2	1
a1	pepa1b70	VMDYVNR		2	896.429	2	a1.a1 a1.a2	2
a1	pepa1b71	VVAAFAER		2	862.478	2	a1.a1 a1.a2	2
a1	pepa1b72	WIVIIGIAPGAPERPQIVK		3	2057.23	2	a1.a1 a1.a2	6
a1	pepa1b73	YGIVYVITK		2	1055.61	2	a1.a1 a1.a2	5
a1	pepa1b74	YIIMVR		2	794.459	2	a1.a1 a1.a2	1
a1	pepa1b75	YKEAAEIAAESPQGIIR		2	1845.97	2	a1.a1 a1.a2	8
a2	pepa2a1	AAGASWIQFDEPTIVK		2	1732.89	2	a2.a1 a2.a2	8
a2	pepa2a2	AIAGQKDEAYFAANAAAIASR		2	2109.07	1	a2.a1	15
a2	pepa2a3	AIAGQKDEAYFAANAAAIASR	5Q:0.98	3	2110.06	1	a2.a1	2
a2	pepa2a4	AIAGQKDEAYFAANAAAQASR		2	2124.05	1	a2.a2	9
a2	pepa2a5	AIGVDTVPVIVGPVSYIIISK		3	2140.26	2	a2.a1 a2.a2	22
a2	pepa2a6	ASHIVGYPR	1A:42.01	2	1041.55	2	a2.a1 a2.a2	12
a2	pepa2a7	DEAYFAANAAAIASR		3	1540.74	1	a2.a1	11
a2	pepa2a8	DEAYFAANAAAQASR		2	1555.71	1	a2.a2	5
a2	pepa2a9	EGVTYGAGIGPGVYDIHSPR		2	2045.01	1	a2.a2	11
a2	pepa2b10	EGVVYGAGIGPGVYDIHSPR		2	2043.03	1	a2.a1	18
a2	pepa2b11	EVEDIEAGGIQVIQIDEAAIR		2	2268.17	2	a2.a1 a2.a2	18
a2	pepa2b12	EVEDIEAGGIQVIQIDEAAIR	14Q:0.98	2	2269.16	2	a2.a1 a2.a2	5
a2	pepa2b13	FAIESFWDGK		2	1199.57	2	a2.a1 a2.a2	17
a2	pepa2b14	GMITGPVTIINWSFVR		2	1790.96	2	a2.a1 a2.a2	14
a2	pepa2b15	GMITGPVTIINWSFVR	11N:0.98	2	1791.95	2	a2.a1 a2.a2	2
a2	pepa2b16	GMITGPVTIINWSFVR	2M:15.99	2	1806.96	2	a2.a1 a2.a2	13
a2	pepa2b17	GNATVPAMEMTK		2	1249.59	2	a2.a1 a2.a2	6
a2	pepa2b18	GNATVPAMEMTK	10M:15.99	2	1265.59	2	a2.a1 a2.a2	22
a2	pepa2b19	IDDEIKSWIAFAAQK		3	1734.91	1	a2.a1	3
a2	pepa2b20	INIPVIPTTTIGSFPQTMDIR		2	2314.25	1	a2.a2	9
a2	pepa2b21	INIPVIPTTTIGSFPQTMDIR	16Q:0.98	2	2315.23	1	a2.a2	1
a2	pepa2b22	INIPVIPTTTIGSFPQTVEIR		2	2296.29	1	a2.a1	11
a2	pepa2b23	IPSKEEIADR		2	1157.62	1	a2.a1	12
a2	pepa2b24	IPSTEEIADR		2	1130.57	1	a2.a2	4
a2	pepa2b25	IQEEIDIDVIVHGEPER		3	1991.01	2	a2.a1 a2.a2	10
a2	pepa2b26	ISEEDYVSAIK		2	1253.63	1	a2.a2	3
a2	pepa2b27	ISEEDYVSAIKEEISK		2	1839.92	1	a2.a2	11
a2	pepa2b28	ISEEEYTNAIK		2	1296.63	1	a2.a1	4
a2	pepa2b29	ISEEEYTNAIKEEISK		2	1882.93	1	a2.a1	10
a2	pepa2b30	KEVEDIEAGGIQVIQIDEAAIR		3	2396.27	2	a2.a1 a2.a2	6
a2	pepa2b31	KINIPVIPTTTIGSFPQTMDIR		3	2442.34	1	a2.a2	5
a2	pepa2b32	KINIPVIPTTTIGSFPQTMDIR	19M:15.99	3	2458.34	1	a2.a2	6
a2	pepa2b33	KINIPVIPTTTIGSFPQTVEIR		2	2424.39	1	a2.a1	16
a2	pepa2b34	KINIPVIPTTTIGSFPQTVEIR	17Q:0.98	2	2425.37	1	a2.a1	1
a2	pepa2b35	KISEEDYVSAIK		2	1381.72	1	a2.a2	2
a2	pepa2b36	KISEEDYVSAIKEEISK		3	1968.02	1	a2.a2	5
a2	pepa2b37	KISEEEYTNAIK		3	1424.73	1	a2.a1	2
a2	pepa2b38	KISEEEYTNAIKEEISK		3	2011.02	1	a2.a1	8
a2	pepa2b39	KISEEEYTNAIKEEISK	9N:0.98	3	2012.01	1	a2.a1	2
a2	pepa2b40	KSEHAFYIDWAVHSFR		3	1992.97	2	a2.a1 a2.a2	3
a2	pepa2b41	KYAEVKPAITNMVEAAK		2	1863	1	a2.a1	12
a2	pepa2b42	KYAEVKPAITNMVEAAK	12M:15.99	3	1879	1	a2.a1	6
a2	pepa2b43	KYTEVKPAITNMVAAAK		3	1835.01	1	a2.a2	7
a2	pepa2b44	MIAVIDTNIIWVNPDCGIK	11W:15.99 13N:0.98 16C:57.02	2	2189.1	2	a2.a1 a2.a2	1
a2	pepa2b45	NIWADDIAASISTIQSIESVVGK		3	2417.26	1	a2.a2	1
a2	pepa2b46	SEHAFYIDWAVHSFR		2	1864.88	2	a2.a1 a2.a2	10
a2	pepa2b47	SFSPISIISSIIPVYK		2	1751	1	a2.a1	11
a2	pepa2b48	TITSISGVTAYGFDIVR		2	1799.95	1	a2.a2	12
a2	pepa2b49	TITSISSVTAYGFDIER		2	1859.94	1	a2.a1	14
a2	pepa2b50	VVEVNAIAK		2	942.562	1	a2.a1	5
a2	pepa2b51	VVEVNAIGK		2	928.546	1	a2.a2	2
a2	pepa2b52	WFDTNYHFIVPEIGPDTK		2	2179.05	1	a2.a1	18
a2	pepa2b53	WFDTNYHFIVPEIGPDTK	5N:0.98	2	2180.03	1	a2.a1	3
a2	pepa2b54	WFDTNYHFIVPEISPATK		2	2165.07	1	a2.a2	8
a2	pepa2b55	WFDTNYHFIVPEISPATK	5N:0.98	2	2166.05	1	a2.a2	2
a2	pepa2b56	YAEVKPAITNMVEAAK		2	1734.91	1	a2.a1	14
a2	pepa2b57	YAEVKPAITNMVEAAK	11M:15.99	3	1750.9	1	a2.a1	5
a2	pepa2b58	YIFAGVVDGR		2	1096.58	2	a2.a1 a2.a2	6
a2	pepa2b59	YIPSNTFAYYDQVIDTTAMIGAVPDR		3	2921.4	1	a2.a1	22
a2	pepa2b60	YIPSNTFAYYDQVIDTTAMIGAVPDR	12Q:0.98	3	2922.39	1	a2.a1	24
a2	pepa2b61	YIPSNTFAYYDQVIDTTAMIGAVPDR	5N:0.98 12Q:0.98	3	2923.37	1	a2.a1	6
a2	pepa2b62	YIPSNTFAYYDQVIDTTAMIGAVPDR	19M:15.99	3	2937.4	1	a2.a1	10
a2	pepa2b63	YIPSNTFAYYDQVIDTTAMIGAVPDR	12Q:0.98 19M:15.99	3	2938.38	1	a2.a1	9
a2	pepa2b64	YIPSNTFSYYDQVIDTTAMIGAVPDR		3	2937.4	1	a2.a2	12
a2	pepa2b65	YIPSNTFSYYDQVIDTTAMIGAVPDR	12Q:0.98	3	2938.38	1	a2.a2	16
a2	pepa2b66	YIPSNTFSYYDQVIDTTAMIGAVPDR	5N:0.98 12Q:0.98	3	2939.37	1	a2.a2	2
a2	pepa2b67	YIPSNTFSYYDQVIDTTAMIGAVPDR	19M:15.99	3	2953.39	1	a2.a2	8
a2	pepa2b68	YIPSNTFSYYDQVIDTTAMIGAVPDR	12Q:0.98 19M:15.99	3	2954.38	1	a2.a2	4
a2	pepa2b69	YIPSNTFSYYDQVIDTTAMIGAVPDR	5N:0.98 12Q:0.98 19M:15.99	3	2955.36	1	a2.a2	1
a2	pepa2b70	YSWTGGEIGHSTYFSMAR		2	2049.91	1	a2.a2	9
a2	pepa2b71	YSWTGGEINISTYFSMAR		2	2082.96	1	a2.a1	6
a2	pepa2b72	YSWTGGEINISTYFSMAR	9N:0.98	2	2083.94	1	a2.a1	1
a2	pepa2b73	YSWTGGEINISTYFSMAR	16M:15.99	2	2098.95	1	a2.a1	2
a2	pepa2b74	YTEVKPAITNMVAAAK		2	1706.91	1	a2.a2	5
a3	pepa3a1	AAAATEEVESMK		2	1236.58	2	a3.a1 a3.a2	4
a3	pepa3a2	DKEISDATQSISEIGSEIEISK		3	2379.18	2	a3.a1 a3.a2	7
a3	pepa3a3	EIMDSIIQITEEK		2	1548.78	2	a3.a1 a3.a2	3
a3	pepa3a4	EMENQISNIQEEIK	1E:-18.01 2M:15.99	2	1702.8	2	a3.a1 a3.a2	2
a3	pepa3a5	EMENQISNIQEEIK		2	1704.81	2	a3.a1 a3.a2	2
a3	pepa3a6	ENIITANSSINEEIEVHQSK		3	2255.11	2	a3.a1 a3.a2	3
a3	pepa3a7	GKMEEVENDIQAIGIR		3	1801.91	2	a3.a1 a3.a2	4
a3	pepa3a8	IAAHEGTITHITEVHTR		3	1885.99	2	a3.a1 a3.a2	3
a3	pepa3a9	IAIVNTQINK		2	1113.66	2	a3.a1 a3.a2	4
a3	pepa3b10	IAQANEEKEKYEEIANK		3	2007	2	a3.a1 a3.a2	5
a3	pepa3b11	IEESINTTMSQFK		2	1527.74	2	a3.a1 a3.a2	1
a3	pepa3b12	IIAIQSETESIMHVNEAIK		3	2126.12	2	a3.a1 a3.a2	1
a3	pepa3b13	IIANQEEQASVR		2	1357.71	1	a3.a2	2
a3	pepa3b14	IIEEQVQQEAASSADKEK		3	2002.99	2	a3.a1 a3.a2	6
a3	pepa3b15	IIEIEAQIQAIHAAEEAIK		3	2090.15	2	a3.a1 a3.a2	4
a3	pepa3b16	IIEIEAQIQAIHAAEEAIK	7Q:0.98	3	2091.13	2	a3.a1 a3.a2	2
a3	pepa3b17	INEIQIAIAAAVAEK		2	1553.89	2	a3.a1 a3.a2	2
a3	pepa3b18	IQITEFESK		2	1094.57	2	a3.a1 a3.a2	1
a3	pepa3b19	IQIVGDNITQK		2	1228.69	2	a3.a1 a3.a2	2
a3	pepa3b20	IVMVDEIQEK		2	1203.63	2	a3.a1 a3.a2	1
a3	pepa3b21	KEEIESQVSSTIEEHEEITSK		3	2432.17	2	a3.a1 a3.a2	5
a3	pepa3b22	KIDAIEIEIGYYEEQATEAAANEENHK	15Q:0.98	3	3079.44	2	a3.a1 a3.a2	1
a3	pepa3b23	KIDIESIYQSIIEDTETK		3	2125.09	2	a3.a1 a3.a2	5
a3	pepa3b24	MEAEQAAEAR	1M:42.01	2	1147.5	2	a3.a1 a3.a2	3
a3	pepa3b25	MNEIQSSIDSSTSK		2	1526.7	2	a3.a1 a3.a2	6
a3	pepa3b26	NIEAEIVETQNKVEVFQAEK		3	2318.19	2	a3.a1 a3.a2	1
a3	pepa3b27	QIEEAVNNAEAYK		2	1478.71	2	a3.a1 a3.a2	4
a3	pepa3b28	QIEEAVNNAEAYKEK	1Q:-17.03	2	1718.82	2	a3.a1 a3.a2	1
a3	pepa3b29	QIEEAVNNAEAYKEK		3	1735.85	2	a3.a1 a3.a2	6
a3	pepa3b30	QQVQIVNIQSGIDEIKDENETIK		3	2641.37	2	a3.a1 a3.a2	2
a3	pepa3b31	QQVQIVNIQSGIDEIKDENETIK	4Q:0.98	3	2642.35	2	a3.a1 a3.a2	2
a3	pepa3b32	QTIQHNSIQEAQR	1Q:-17.03	2	1535.76	2	a3.a1 a3.a2	3
a3	pepa3b33	QVQTIQADIESAR		2	1458.75	2	a3.a1 a3.a2	2
a3	pepa3b34	RQEIEHEIEATQAK		3	1681.85	2	a3.a1 a3.a2	6
a3	pepa3b35	SAEEQIASYEAK		2	1325.62	2	a3.a1 a3.a2	3
a3	pepa3b36	SASIEAVMEAASGK		2	1350.66	2	a3.a1 a3.a2	6
a3	pepa3b37	SASIVAIIAEANQKEDDISGK		3	2159.12	2	a3.a1 a3.a2	5
a3	pepa3b38	SASIVAIIAEANQKEDDISGK	12N:0.98 13Q:0.98	3	2161.09	2	a3.a1 a3.a2	1
a3	pepa3b39	SIEIESIIHTSK		3	1356.74	2	a3.a1 a3.a2	6
a3	pepa3b40	SIKIETEIATINEEIQAK		3	2030.1	2	a3.a1 a3.a2	2
a3	pepa3b41	TAEIESQVQEISAAEEK		2	1861.9	2	a3.a1 a3.a2	1
a3	pepa3b42	TIANQEEQASVR		2	1345.67	1	a3.a1	3
a3	pepa3b43	TIEHITEVHSR		3	1321.69	2	a3.a1 a3.a2	1
a3	pepa3b44	TYSADQIEVAQK		2	1352.67	2	a3.a1 a3.a2	6
a3	pepa3b45	VEIEAFENEIATHETTIEEIK		3	2445.2	2	a3.a1 a3.a2	1
a3	pepa3b46	VIDIEEIIAK		2	1142.67	2	a3.a1 a3.a2	6
a3	pepa3b47	VSHISDDIEAYQTK		2	1605.78	2	a3.a1 a3.a2	5
a3	pepa3b48	YMEEIQTMQVETTEKNEAITSK		3	2603.22	2	a3.a1 a3.a2	3
a3	pepa3b49	YMEEIQTMQVETTEKNEAITSK	6Q:0.98	3	2604.21	2	a3.a1 a3.a2	1
a4	pepa4a1	AFIPVIESFGFETDIR		2	1840.95	1	a4.a4	3
a4	pepa4a2	AIIEIQISK		2	1014.62	1	a4.a7	2
a4	pepa4a3	AIIEMMIFHIPSPSK		2	1713.91	2	a4.a1 a4.a2	13
a4	pepa4a4	AIIEMMIFHIPSPSK	5M:15.99	3	1729.9	2	a4.a1 a4.a2	11
a4	pepa4a5	AIIEMMIFHIPSPSK	5M:15.99 6M:15.99	3	1745.9	2	a4.a1 a4.a2	1
a4	pepa4a6	AYIPVIESFGFSSTIR		2	1786.94	3	a4.a1 a4.a2 a4.a3	12
a4	pepa4a7	AYIPVNESFGFTADIR		2	1799.9	1	a4.a5	5
a4	pepa4a8	DGDEYIINIIDSPGHVDFSSEVTAAIR		3	2933.42	2	a4.a1 a4.a2	1
a4	pepa4a9	DKIWPMIK		2	1030.58	2	a4.a1 a4.a2	1
a4	pepa4b10	DSVVAGFQWASK		2	1294.64	3	a4.a1 a4.a2 a4.a3	6
a4	pepa4b11	EGAIAEENMR		2	1119.51	3	a4.a1 a4.a2 a4.a3	6
a4	pepa4b12	EGAIAEENMR	9M:15.99	2	1135.5	3	a4.a1 a4.a2 a4.a3	3
a4	pepa4b13	EQMTPISDFEDK		2	1439.64	2	a4.a1 a4.a2	2
a4	pepa4b14	EQMTPISDFEDKI		2	1552.72	2	a4.a1 a4.a2	7
a4	pepa4b15	EQMTPISEFEDKI		2	1566.74	1	a4.a3	1
a4	pepa4b16	FSVSPVVR		2	890.509	5	a4.a1 a4.a2 a4.a3 a4.a5 a4.a6	6
a4	pepa4b17	GGGQIIPTAR		2	969.548	3	a4.a4 a4.a5 a4.a6	2
a4	pepa4b18	GGGQVIPTAR		2	955.532	3	a4.a1 a4.a2 a4.a3	4
a4	pepa4b19	GHVFEEMQR		2	1132.52	1	a4.a1	11
a4	pepa4b20	GHVFEEMQRPGTPIYNIK		3	2116.06	2	a4.a2 a4.a3	6
a4	pepa4b21	GIAEDIENGIVSIDSR		2	1687.85	1	a4.a4	2
a4	pepa4b22	GTVAFSAGIHGWAFTITNFAK		3	2196.12	3	a4.a1 a4.a2 a4.a3	1
a4	pepa4b23	GVQYINEIK		2	1063.58	4	a4.a1 a4.a2 a4.a3 a4.a5	3
a4	pepa4b24	GVQYINEIKDSVVAGFQWASK		3	2339.2	3	a4.a1 a4.a2 a4.a3	7
a4	pepa4b25	GVQYINEIKDSVVAGFQWASK	6N:0.98	2	2340.19	3	a4.a1 a4.a2 a4.a3	3
a4	pepa4b26	IAAEPINPSEIPK		2	1378.76	1	a4.a4	3
a4	pepa4b27	IIEPVYIVEIQAPENAIGGIYGVINQK	11Q:0.98	3	2941.59	3	a4.a1 a4.a2 a4.a3	6
a4	pepa4b28	IISEEFGWDK		2	1223.59	2	a4.a1 a4.a2	6
a4	pepa4b29	IISEEFGWDKDIAK		2	1650.84	2	a4.a1 a4.a2	7
a4	pepa4b30	IRPVITVNK		2	1039.66	3	a4.a1 a4.a2 a4.a3	4
a4	pepa4b31	IWGENFFDPATK		2	1424.68	2	a4.a1 a4.a2	6
a4	pepa4b32	IWGENFFDPATKK		3	1552.78	2	a4.a1 a4.a2	10
a4	pepa4b33	IYMEARPIEEGIAEAIDDGR		3	2248.09	2	a4.a1 a4.a2	7
a4	pepa4b34	IYSQVVGEQQR		2	1306.67	1	a4.a4	6
a4	pepa4b35	KGIKPEVPTYDQYYDKI		3	2057.06	1	a4.a7	1
a4	pepa4b36	KQESVEDVPCGNTVAMVGIDQYITK	10C:57.02	3	2781.34	1	a4.a3	1
a4	pepa4b37	NMSVIAHVDHGK		2	1307.65	6	a4.a1 a4.a2 a4.a3 a4.a5 a4.a6 a4.a7	8
a4	pepa4b38	NMSVIAHVDHGK	2M:15.99	3	1323.65	6	a4.a1 a4.a2 a4.a3 a4.a5 a4.a6 a4.a7	18
a4	pepa4b39	NVAIVGHIQHGK		3	1272.72	1	a4.a4	1
a4	pepa4b40	QGTPIYNIK		2	1033.57	1	a4.a1	2
a4	pepa4b41	RGHVFEEMQR		3	1288.62	1	a4.a1	6
a4	pepa4b42	RVIYASQITAKPR		3	1502.88	3	a4.a1 a4.a2 a4.a3	6
a4	pepa4b43	RVMQTWIPASR		3	1344.72	2	a4.a1 a4.a2	3
a4	pepa4b44	SIFGTATGFTDMIVK		2	1587.81	1	a4.a4	4
a4	pepa4b45	STGISIFYQMTPESIEMYK		2	2225.05	2	a4.a1 a4.a2	7
a4	pepa4b46	STGISIFYQMTPESIEMYK	9Q:0.98	2	2226.03	2	a4.a1 a4.a2	1
a4	pepa4b47	STGISIFYQMTPESIEMYKGDR		3	2553.2	2	a4.a1 a4.a2	3
a4	pepa4b48	STGISIFYQMTPESIEMYKGDR	9Q:0.98	3	2554.18	2	a4.a1 a4.a2	3
a4	pepa4b49	STITDSIVAAAGIIAQEVAGDVR		3	2257.2	3	a4.a1 a4.a2 a4.a3	11
a4	pepa4b50	STITDSIVSK		2	1050.57	1	a4.a7	1
a4	pepa4b51	VEESGEHTIIGTGEIYIDSIMK		3	2421.19	1	a4.a4	2
a4	pepa4b52	VENIYEGPIDDIYANAIR		2	2065.02	1	a4.a1	8
a4	pepa4b53	VIENANVIMATYEDVIIGDVQVYPEK		3	2922.48	2	a4.a1 a4.a2	9
a4	pepa4b54	VIENANVIMATYEDVIIGDVQVYPEK	9M:15.99	3	2938.48	2	a4.a1 a4.a2	8
a4	pepa4b55	VIGEGYSPDDEEDMTVK		2	1883.82	1	a4.a4	4
a4	pepa4b56	VIYASQITAKPR		3	1346.78	3	a4.a1 a4.a2 a4.a3	6
a4	pepa4b57	VKFTAEEIR		2	1092.6	2	a4.a1 a4.a2	3
a4	pepa4b58	VMQTWIPASR		2	1188.62	2	a4.a1 a4.a2	6
a4	pepa4b59	VMQTWIPASR	2M:15.99	2	1204.61	2	a4.a1 a4.a2	1
a4	pepa4b60	VNFTIDEIR		2	1106.58	1	a4.a6	1
a4	pepa4b61	VYSGTIQTGQTVR		2	1409.74	1	a4.a4	6
a4	pepa4b62	YRVENIYEGPIDDIYANAIR		3	2384.19	1	a4.a1	12
a4	pepa4b63	YRVENIYEGPIDDIYANAIR	5N:0.98	2	2385.17	1	a4.a1	1
a4	pepa4b64	YRVENIYEGPIDDVYANAIR		3	2370.17	1	a4.a2	4
a5	pepa5a1	AEPFNGFFPEMSIPIAASGQVHK		3	2474.22	1	a5.a1	5
a5	pepa5a2	AEPFNGFFPEMSIPIAASGQVHK	5N:0.98	3	2475.2	1	a5.a1	4
a5	pepa5a3	AGQVWFPDSATK		2	1306.64	1	a5.a1	6
a5	pepa5a4	DGGDGGVSDPNQSIR		2	1473.66	1	a5.a1	6
a5	pepa5a5	EGIPIFIIANWR		2	1428.8	1	a5.a1	6
a5	pepa5a6	EGTSAPEVDISHGSEDPR		3	1882.84	1	a5.a1	3
a5	pepa5a7	EIIEGNIAHGSEK		2	1396.71	1	a5.a1	5
a5	pepa5a8	ENPENYQEYIK		2	1426.65	1	a5.a1	6
a5	pepa5a9	EVYSSHMQIGGPK		3	1432.69	1	a5.a1	2
a5	pepa5b10	FAEIHDTSIR		2	1188.6	1	a5.a1	5
a5	pepa5b11	FTSGHISDVEVGSAEESISFTSSSIIR		3	2842.37	1	a5.a1	1
a5	pepa5b12	GFQYIYITEEDHAR		3	1741.82	1	a5.a1	5
a5	pepa5b13	HTFIISDEK		2	1089.56	1	a5.a1	1
a5	pepa5b14	HVEPPISAIIEIGK		2	1502.86	1	a5.a1	3
a5	pepa5b15	IDIDDPSAVKR		3	1228.65	1	a5.a1	1
a5	pepa5b16	IDKISSTIEQHTVTADIR		3	2027.08	1	a5.a1	3
a5	pepa5b17	IDPEIINIK		2	1054.61	1	a5.a1	1
a5	pepa5b18	IGGIPVGVIAVETQTMMQIIPADPGQIDSHER		3	3372.73	1	a5.a1	2
a5	pepa5b19	IGGIPVGVIAVETQTMMQIIPADPGQIDSHER	18Q:0.98	3	3373.71	1	a5.a1	2
a5	pepa5b20	IIDIVPVSGNK		2	1154.68	1	a5.a1	1
a5	pepa5b21	IIEEGPVTVAPR		2	1280.72	1	a5.a1	6
a5	pepa5b22	INPDRIEFYAER		3	1522.76	1	a5.a1	2
a5	pepa5b23	ISSTIEQHTVTADIR		3	1670.87	1	a5.a1	2
a5	pepa5b24	ITSEDPDDGFKPTGGK		3	1663.78	1	a5.a1	1
a5	pepa5b25	IVEPIMSIIK		2	1142.69	1	a5.a1	6
a5	pepa5b26	IVYPNPAAYK		2	1135.61	1	a5.a1	1
a5	pepa5b27	KIPIIYIAANSGAR		3	1486.87	1	a5.a1	6
a5	pepa5b28	MVIAGYDHPINK		2	1357.69	1	a5.a1	1
a5	pepa5b29	QGIAGIIDIPK		2	1124.67	1	a5.a1	3
a5	pepa5b30	QIIPIYTQIAVR		2	1414.84	1	a5.a1	2
a5	pepa5b31	SGGGIHEFADSQFGHVFAYGVSR		3	2425.13	1	a5.a1	6
a5	pepa5b32	SIESVSAAIGAAIK		2	1316.74	1	a5.a1	4
a5	pepa5b33	SIMTAIEEIEIHAIR		3	1725.92	1	a5.a1	11
a5	pepa5b34	SISEIEMFTEER		2	1470.68	1	a5.a1	5
a5	pepa5b35	SWSNISSDSNR		2	1252.56	1	a5.a1	6
a5	pepa5b36	TDQPIIITGFSAINK		2	1617.88	1	a5.a1	2
a5	pepa5b37	TITSNTDTVSEYVSYIVK		2	2020.01	1	a5.a1	2
a5	pepa5b38	TITSNTDTVSEYVSYIVK	5N:0.98	2	2021	1	a5.a1	2
a5	pepa5b39	TVGIGAYIAR		2	1020.58	1	a5.a1	1
a5	pepa5b40	VGWSDDGSPER		2	1204.52	1	a5.a1	6
a5	pepa5b41	VSQIISDVADSSPDIQAIPQGISMIIEK		3	2954.54	1	a5.a1	3
a5	pepa5b42	VSQIISDVADSSPDIQAIPQGISMIIEK	16Q:0.98	3	2955.52	1	a5.a1	4
a5	pepa5b43	WISYVPANIGGPIPITK		2	1826.02	1	a5.a1	6
a5	pepa5b44	YQESGVIAIWQFTEGHSEK		3	2209.06	1	a5.a1	4
a6	pepa6a1	AAAATIQSVK	1A:42.01	2	1001.56	1	a6.a1	1
a6	pepa6a2	AAVPSGASTGVYEAIEIR		2	1790.93	3	a6.a1 a6.a2 a6.a3	10
a6	pepa6a3	AGWGVMASHR		3	1071.52	1	a6.a4	3
a6	pepa6a4	AVDNVNIIIAPAIIGK		2	1620.97	1	a6.a3	5
a6	pepa6a5	AVDNVNIIIAPAIIGK	6N:0.98	2	1621.95	1	a6.a3	1
a6	pepa6a6	AVDNVNSIIAPAIIGK		2	1594.92	1	a6.a2	8
a6	pepa6a7	AVDNVNSIIAPAIIGKDPTAQTEIDNFMVQQIDGTK	21Q:0.98	3	3827.94	1	a6.a2	6
a6	pepa6a8	AVGNVNSIIAPAIIGK		2	1536.91	1	a6.a1	6
a6	pepa6a9	AVGNVNSIIAPAIIGK	6N:0.98	2	1537.89	1	a6.a1	11
a6	pepa6b10	AVGNVNSIIAPAIIGK	4N:0.98 6N:0.98	2	1538.88	1	a6.a1	1
a6	pepa6b11	AVGNVNSIIAPAIIGKDPTAQTEIDNFMVQQIDGTK		3	3768.95	1	a6.a1	1
a6	pepa6b12	AVGNVNSIIAPAIIGKDPTAQTEIDNFMVQQIDGTK	21Q:0.98	3	3769.93	1	a6.a1	4
a6	pepa6b13	AVGNVNSIIAPAIIGKDPTAQTEIDNFMVQQIDGTK	21Q:0.98 26N:0.98	3	3770.92	1	a6.a1	1
a6	pepa6b14	AVNNVNAIIGPAIIGK		2	1563.92	1	a6.a4	6
a6	pepa6b15	DKTYDINFKEENNDGSQK		3	2144.97	3	a6.a1 a6.a2 a6.a3	1
a6	pepa6b16	DKTYDINFKEENNDGSQK	7N:0.98	3	2145.96	3	a6.a1 a6.a2 a6.a3	2
a6	pepa6b17	DPTAQTEIDNFMVQQIDGTK		2	2251.05	3	a6.a1 a6.a2 a6.a3	8
a6	pepa6b18	DPTAQTEIDNFMVQQIDGTK	10N:0.98	2	2252.04	3	a6.a1 a6.a2 a6.a3	6
a6	pepa6b19	GAVPSGASTGIYEAIEIR		2	1790.93	1	a6.a4	6
a6	pepa6b20	HAGWGVMTSHR		2	1238.58	3	a6.a1 a6.a2 a6.a3	14
a6	pepa6b21	HAGWGVMTSHR	7M:15.99	3	1254.58	3	a6.a1 a6.a2 a6.a3	19
a6	pepa6b22	IAMQEFMIIPTGAASFK		2	1854.95	4	a6.a1 a6.a2 a6.a3 a6.a4	17
a6	pepa6b23	IAMQEFMIIPTGAASFK	3M:15.99	2	1870.94	4	a6.a1 a6.a2 a6.a3 a6.a4	35
a6	pepa6b24	IAMQEFMIIPTGAASFK	3M:15.99 4Q:0.98	2	1871.93	4	a6.a1 a6.a2 a6.a3 a6.a4	3
a6	pepa6b25	IAMQEFMIIPTGAASFK	3M:15.99 7M:15.99	2	1886.94	4	a6.a1 a6.a2 a6.a3 a6.a4	6
a6	pepa6b26	IEEEIGAAAVYAGIK		2	1533.82	2	a6.a2 a6.a3	12
a6	pepa6b27	IEEEIGDAAVYAGANFR		2	1824.88	1	a6.a4	6
a6	pepa6b28	IEEEIGDAAVYAGIK		2	1577.81	1	a6.a1	13
a6	pepa6b29	IPIYQHIANIAGNK		2	1551.86	4	a6.a1 a6.a2 a6.a3 a6.a4	5
a6	pepa6b30	KIPIYQHIANIAGNK		2	1679.96	3	a6.a1 a6.a2 a6.a3	21
a6	pepa6b31	KYGQDATNVGDEGGFAPNIQENK		3	2452.14	4	a6.a1 a6.a2 a6.a3 a6.a4	6
a6	pepa6b32	MGVEVYHNIK		2	1189.6	3	a6.a1 a6.a2 a6.a3	4
a6	pepa6b33	MGVEVYHNIK	1M:15.99	2	1205.6	3	a6.a1 a6.a2 a6.a3	4
a6	pepa6b34	MTEECGEQVQIVGDDIIVTNPTR	1M:15.99 5C:57.02 10Q:0.98	3	2621.21	3	a6.a1 a6.a2 a6.a3	2
a6	pepa6b35	MTEECGEQVQIVGDDIIVTNPTR	1M:15.99 5C:57.02 8Q:0.98 10Q:0.98	2	2622.19	3	a6.a1 a6.a2 a6.a3	4
a6	pepa6b36	MTEECGEQVQIVGDDIIVTNPTR	1M:15.99 5C:57.02 8Q:0.98 10Q:0.98 20N:0.98	2	2623.17	3	a6.a1 a6.a2 a6.a3	1
a6	pepa6b37	MTGEVGQQVQIVGDDIIVTNPTR		3	2470.26	1	a6.a4	7
a6	pepa6b38	QIVIPVPAFNVINGGSHAGNK	1Q:-17.03	2	2115.13	3	a6.a1 a6.a2 a6.a3	12
a6	pepa6b39	QIVIPVPAFNVINGGSHAGNK	1Q:-17.03 13N:0.98	2	2116.12	3	a6.a1 a6.a2 a6.a3	19
a6	pepa6b40	QIVIPVPAFNVINGGSHAGNK		3	2132.16	3	a6.a1 a6.a2 a6.a3	6
a6	pepa6b41	QIVIPVPAFNVINGGSHAGNK	13N:0.98	3	2133.15	3	a6.a1 a6.a2 a6.a3	16
a6	pepa6b42	QIVIPVPAFNVINGGSHAGNK	10N:0.98 13N:0.98	3	2134.13	3	a6.a1 a6.a2 a6.a3	1
a6	pepa6b43	SFVSEYPIVSIEDPFDQDDWVHYAK		3	2986.38	3	a6.a1 a6.a2 a6.a3	25
a6	pepa6b44	SFVSEYPIVSIEDPFDQDDWVHYAK	17Q:0.98	3	2987.36	3	a6.a1 a6.a2 a6.a3	7
a6	pepa6b45	SGETEDTFIADIAVGISTGQIK		2	2252.13	3	a6.a1 a6.a2 a6.a3	13
a6	pepa6b46	SGETEDTFIADISVGIATGQIK		2	2252.13	1	a6.a4	5
a6	pepa6b47	TIVIPVPAFNVINGGSHAGNK		3	2105.15	1	a6.a4	4
a6	pepa6b48	TIVIPVPAFNVINGGSHAGNK	13N:0.98	3	2106.13	1	a6.a4	6
a6	pepa6b49	TYDINFKEENNDGSQK		2	1901.85	3	a6.a1 a6.a2 a6.a3	14
a6	pepa6b50	TYDINFKEENNDGSQK	10N:0.98	3	1902.84	3	a6.a1 a6.a2 a6.a3	7
a6	pepa6b51	VNQIGSVTESIEAVK		2	1573.84	3	a6.a1 a6.a2 a6.a3	13
a6	pepa6b52	VNQIGSVTESIEAVSMSK		2	1878.95	1	a6.a4	6
a6	pepa6b53	VVIGMDVAASEFYNDKDK		2	2000.96	3	a6.a1 a6.a2 a6.a3	18
a6	pepa6b54	VVIGMDVAASEFYNDKDK	5M:15.99	3	2016.96	3	a6.a1 a6.a2 a6.a3	6
a6	pepa6b55	YGQDATNVGDEGGFAPNIQENK		2	2324.04	4	a6.a1 a6.a2 a6.a3 a6.a4	12
a6	pepa6b56	YGQDATNVGDEGGFAPNIQENKEGIEIIK		3	3106.5	4	a6.a1 a6.a2 a6.a3 a6.a4	4
a6	pepa6b57	YGQDATNVGDEGGFAPNIQENKEGIEIIK	7N:0.98	3	3107.48	4	a6.a1 a6.a2 a6.a3 a6.a4	2
a7	pepa7a1	AAPTPQGEASSSDPK	1A:42.01	2	1484.69	1	a7.a2	6
a7	pepa7a2	AHVIVMGATNRPNSIDPAIR		3	2132.14	2	a7.a1 a7.a2	6
a7	pepa7a3	AHVIVMGATNRPNSIDPAIRR		3	2288.24	2	a7.a1 a7.a2	1
a7	pepa7a4	AHVIVMGATNRPNSIDPAIRR	10N:0.98	3	2289.22	2	a7.a1 a7.a2	1
a7	pepa7a5	ATPNPPPQQGEPSSSADPK	1A:42.01	2	1946.91	1	a7.a1	1
a7	pepa7a6	AVANETGAFFFIINGPEIMSK		2	2256.14	2	a7.a1 a7.a2	9
a7	pepa7a7	AVANETGAFFFIINGPEIMSK	14N:0.98	2	2257.12	2	a7.a1 a7.a2	3
a7	pepa7a8	DNPEAMEEDEVDEVAEIR		2	2089.89	2	a7.a1 a7.a2	6
a7	pepa7a9	EDEERIDDVGYDDVGGVR		3	2037.9	2	a7.a1 a7.a2	4
a7	pepa7b10	EDEERIDDVGYDDVGGVRK		3	2165.99	2	a7.a1 a7.a2	6
a7	pepa7b11	EIQETVQYPVEHPEK		3	1825.9	3	a7.a1 a7.a2 a7.a3	9
a7	pepa7b12	EIQETVQYPVEHPEKFEK		3	2230.1	3	a7.a1 a7.a2 a7.a3	6
a7	pepa7b13	EIVEIPIR		2	968.578	2	a7.a1 a7.a2	3
a7	pepa7b14	ETVVEVPNVSWEDIGGIENVK		2	2313.16	2	a7.a1 a7.a2	11
a7	pepa7b15	ETVVEVPNVSWEDIGGIENVK	8N:0.98	3	2314.14	2	a7.a1 a7.a2	1
a7	pepa7b16	ETVVEVPNVSWEDIGGIENVKR		3	2469.26	2	a7.a1 a7.a2	5
a7	pepa7b17	ETVVEVPNVSWEDIGGIENVKR	8N:0.98	3	2470.25	2	a7.a1 a7.a2	1
a7	pepa7b18	FDREIDIGVPDEVGR		3	1716.86	2	a7.a1 a7.a2	4
a7	pepa7b19	FPDQPAAGTASAAAADPFASAAAAAEDDDIYS		3	3055.34	1	a7.a1	8
a7	pepa7b20	FPDQPAAGTASAAAADPFASAAAAAEDDDIYS	4Q:0.98	3	3056.33	1	a7.a1	1
a7	pepa7b21	GFGSEFR		2	799.373	2	a7.a1 a7.a2	1
a7	pepa7b22	GIIIFGPPGSGK		2	1142.66	2	a7.a1 a7.a2	6
a7	pepa7b23	GPEIITMWFGESEANVR	8W:15.99	2	1951.92	2	a7.a1 a7.a2	7
a7	pepa7b24	GPEIITMWFGESQANVR	8W:15.99 15N:0.98	2	1951.92	1	a7.a3	1
a7	pepa7b25	IAEDVEIEHISR		3	1410.72	2	a7.a1 a7.a2	6
a7	pepa7b26	IAGESESNIR		2	1075.54	2	a7.a1 a7.a2	6
a7	pepa7b27	IDDVGYDDVGGVR		2	1379.64	2	a7.a1 a7.a2	4
a7	pepa7b28	IDDVGYDDVGGVRK		3	1507.74	2	a7.a1 a7.a2	2
a7	pepa7b29	IDQIIYIPIPDVDSR		2	1756.95	2	a7.a1 a7.a2	6
a7	pepa7b30	IVSQIITIMDGIK		2	1430.83	2	a7.a1 a7.a2	7
a7	pepa7b31	IVVDEATNDDNSVVAIHPDTMER		3	2540.19	2	a7.a1 a7.a2	6
a7	pepa7b32	IVVDEATNDDNSVVAIHPDTMER	21M:15.99	3	2556.19	2	a7.a1 a7.a2	4
a7	pepa7b33	IVVDEATNDDNSVVAIHPDTMER	11N:0.98 21M:15.99	3	2557.17	2	a7.a1 a7.a2	1
a7	pepa7b34	KDYSTAIIER		2	1195.63	2	a7.a1 a7.a2	1
a7	pepa7b35	KGDIFIVR		2	947.567	2	a7.a1 a7.a2	4
a7	pepa7b36	KYQAFAQTIQQSR		2	1568.82	2	a7.a1 a7.a2	8
a7	pepa7b37	MDIIDIEDETIDAEIINSMAVTNDHFK		3	3092.44	2	a7.a1 a7.a2	2
a7	pepa7b38	NAPSIIFIDEIDSIAPK		2	1842.98	2	a7.a1 a7.a2	22
a7	pepa7b39	RIVSQIITIMDGIK		3	1586.93	2	a7.a1 a7.a2	7
a7	pepa7b40	RKDNPEAMEEDEVDEVAEIR		3	2374.08	2	a7.a1 a7.a2	4
a7	pepa7b41	TAITTSNPSAIR		2	1231.66	3	a7.a1 a7.a2 a7.a3	6
a7	pepa7b42	TVFIIGATNRPDIIDPAIIRPGR		3	2505.43	2	a7.a1 a7.a2	6
a7	pepa7b43	VINQIITEMDGMNAK		2	1676.83	2	a7.a1 a7.a2	9
a7	pepa7b44	VINQIITEMDGMNAK	9M:15.99 12M:15.99	2	1708.82	2	a7.a1 a7.a2	1
a7	pepa7b45	YQAFAQTIQQSR		2	1440.72	2	a7.a1 a7.a2	6
a8	pepa8a1	DAIGESDKITIETAK		2	1590.82	1	a8.a1	9
a8	pepa8a2	DMGYNVSMMADSTSR		2	1664.67	2	a8.a1 a8.a2	6
a8	pepa8a3	DMGYNVSMMADSTSR	2M:15.99 8M:15.99 9M:15.99	2	1712.66	2	a8.a1 a8.a2	3
a8	pepa8a4	EASIYTGITIAEYFR		2	1733.87	1	a8.a1	3
a8	pepa8a5	EDDINEIVQIVGK		2	1471.76	1	a8.a1	4
a8	pepa8a6	EDYIAQNAFTPYDK		2	1674.76	1	a8.a1	6
a8	pepa8a7	EFTMIHTWPVR		3	1416.71	1	a8.a1	6
a8	pepa8a8	ESEYGYVR		2	1002.45	1	a8.a1	4
a8	pepa8a9	EVIQREDDINEIVQIVGK		3	2097.12	1	a8.a1	6
a8	pepa8b10	FDPGFIDMR		2	1097.51	1	a8.a1	1
a8	pepa8b11	FDPGFIDMR	8M:15.99	2	1113.5	1	a8.a1	4
a8	pepa8b12	FEDPAEGEDVIVAK		2	1518.73	1	a8.a1	7
a8	pepa8b13	GNEMAEVIMDFPQITMTIPDGR		3	2465.15	1	a8.a1	1
a8	pepa8b14	GNEMAEVIMDFPQITMTIPDGREESVMK		3	3168.47	1	a8.a1	2
a8	pepa8b15	GNEMAEVIMDFPQITMTIPDGREESVMK	13Q:0.98	3	3169.46	1	a8.a1	6
a8	pepa8b16	GVSVPAIDKDQIWEFQPNK		2	2171.11	1	a8.a1	7
a8	pepa8b17	HFPSVNWIISYSK		3	1577.81	1	a8.a1	6
a8	pepa8b18	HHIAIPPGAMGK		3	1228.66	1	a8.a1	6
a8	pepa8b19	IAADTPIITGQR		2	1255.7	1	a8.a1	6
a8	pepa8b20	IAEMPADSGYPAYIASR		2	1811.86	1	a8.a1	6
a8	pepa8b21	IAEMPADSGYPAYIASR	4M:15.99	2	1827.86	1	a8.a1	6
a8	pepa8b22	IAEMPADSGYPAYIGAR		2	1781.85	1	a8.a2	2
a8	pepa8b23	IEGDSATIQVYEETAGITVNDPVIR		2	2690.35	1	a8.a1	7
a8	pepa8b24	IGVGDNITNGDIYATVFENTIMK		3	2485.23	1	a8.a1	6
a8	pepa8b25	IIREDYIAQNAFTPYDK		3	2057.03	1	a8.a1	6
a8	pepa8b26	ISYIAPAGQYSIQDTVIEIEFQGIK		3	2783.45	1	a8.a1	1
a8	pepa8b27	ISYIAPAGQYSIQDTVIEIEFQGIK	13Q:0.98	3	2784.43	1	a8.a1	1
a8	pepa8b28	ISYIAPAGQYSIQDTVIEIEFQGIKK		3	2911.55	1	a8.a1	3
a8	pepa8b29	ISYIAPAGQYSIQDTVIEIEFQGIKK	13Q:0.98	3	2912.53	1	a8.a1	3
a8	pepa8b30	IVSQKFEDPAEGEDVIVAK		3	2074.07	1	a8.a1	6
a8	pepa8b31	IYDDITAGFR		2	1170.58	1	a8.a1	5
a8	pepa8b32	KHFPSVNWIISYSK		3	1705.91	1	a8.a1	2
a8	pepa8b33	KVSGPVVVADGMGGAAMYEIVR		3	2206.14	1	a8.a1	6
a8	pepa8b34	MTTFEESER		2	1129.48	1	a8.a1	6
a8	pepa8b35	MTTFEESERESEYGYVR		3	2112.92	1	a8.a1	6
a8	pepa8b36	MTTFEESERESEYGYVR	1M:15.99	3	2128.91	1	a8.a1	5
a8	pepa8b37	NIIHFNQIANQAVER		3	1766.93	1	a8.a1	6
a8	pepa8b38	RTTIVANTSNMPVAAR		3	1701.91	1	a8.a1	2
a8	pepa8b39	TAIVANTSNMPVAAR		2	1515.79	1	a8.a2	3
a8	pepa8b40	TTIVANTSNMPVAAR		2	1545.81	1	a8.a1	1
a8	pepa8b41	TTIVANTSNMPVAAR	10M:15.99	2	1561.8	1	a8.a1	6
a8	pepa8b42	TVISQAISK		2	946.557	2	a8.a1 a8.a2	1
a8	pepa8b43	VGHDSIIGEIIR		2	1308.73	1	a8.a1	8
a8	pepa8b44	VSGPVVVADGMGGAAMYEIVR		2	2078.04	1	a8.a1	10
a8	pepa8b45	YSTAIEGYYEK		2	1323.61	1	a8.a1	5
a9	pepa9a1	ADGSFAISEDTWNEPIGR		2	1964.9	2	a9.a3 a9.a4	6
a9	pepa9a2	APFDIFDNK		2	1066.52	1	a9.a1	1
a9	pepa9a3	APFDIFDNKK		3	1194.62	1	a9.a1	6
a9	pepa9a4	APFDIFDTR		2	1081.53	1	a9.a2	5
a9	pepa9a5	APHDIYESYYNANK		2	1684.76	2	a9.a3 a9.a4	12
a9	pepa9a6	ATNTITIIDSGIGMTK		2	1635.86	1	a9.a2	11
a9	pepa9a7	ATNTITIIDSGIGMTK	3N:0.98	2	1636.85	1	a9.a2	1
a9	pepa9a8	ATSTITIVDSGIGMTK		2	1594.84	1	a9.a1	13
a9	pepa9a9	ATSTITIVDSGIGMTK	14M:15.99	2	1610.83	1	a9.a1	6
a9	pepa9b10	AVENSPFIEK		2	1133.58	2	a9.a1 a9.a2	3
a9	pepa9b11	DDQIEYIEER		2	1309.59	1	a9.a2	3
a9	pepa9b12	DDQMEYIEER		2	1327.55	1	a9.a1	6
a9	pepa9b13	DEAKEYIEEGK		2	1310.61	2	a9.a3 a9.a4	2
a9	pepa9b14	DKVAQDSDSEGIKQTAR		3	1847.91	2	a9.a3 a9.a4	1
a9	pepa9b15	DSSMAGYMSSK		2	1163.47	1	a9.a1	6
a9	pepa9b16	DTSMGGYMSSK		2	1163.47	1	a9.a2	3
a9	pepa9b17	EGIKIDESEDEK		2	1391.65	1	a9.a1	5
a9	pepa9b18	EGIKIDESEDEKK		3	1519.75	1	a9.a1	1
a9	pepa9b19	EGQNDIYYITGESK		2	1616.74	1	a9.a2	6
a9	pepa9b20	EIISNASDAIDK		2	1275.64	4	a9.a2 a9.a3 a9.a4 a9.a5	5
a9	pepa9b21	EIISNASDAIDKIR		3	1544.83	4	a9.a2 a9.a3 a9.a4 a9.a5	5
a9	pepa9b22	EIISNSSDAIDK		2	1291.64	1	a9.a1	4
a9	pepa9b23	EIISNSSDAIDK	5N:0.98	2	1292.62	1	a9.a1	3
a9	pepa9b24	ESAKQEAEEPEHEQYDKDEI		3	2404.04	1	a9.a4	1
a9	pepa9b25	ESTKQEAEEPEHEQYDKDEI		3	2434.05	1	a9.a3	2
a9	pepa9b26	ESTKQEAEEPEHEQYDKDEI	5Q:0.98	3	2435.04	1	a9.a3	1
a9	pepa9b27	ETTTEWEIINDMK		2	1609.74	2	a9.a3 a9.a4	6
a9	pepa9b28	EVSHEWNIINK		2	1368.69	1	a9.a2	3
a9	pepa9b29	EVSHEWNIVNK		2	1354.67	1	a9.a1	6
a9	pepa9b30	FEFQAEVSR		2	1112.54	2	a9.a3 a9.a4	1
a9	pepa9b31	FIAITDKEVMGEGDTAK		2	1824.9	2	a9.a3 a9.a4	5
a9	pepa9b32	FYEAFSK		2	891.425	2	a9.a1 a9.a2	2
a9	pepa9b33	GIVDSEDIPINISR		2	1527.8	2	a9.a1 a9.a2	10
a9	pepa9b34	GVVDSEDIPINISR		2	1513.79	1	a9.a5	7
a9	pepa9b35	GYEVIYMVDAIDEYAIGQIK		2	2290.13	1	a9.a1	1
a9	pepa9b36	GYEVIYMVDAIDEYSIGQIK		2	2306.13	1	a9.a2	1
a9	pepa9b37	HFSVEGQIEFK		2	1320.66	3	a9.a1 a9.a2 a9.a5	10
a9	pepa9b38	HNDDEQYVWESQAGGSFTVTR		3	2426.06	2	a9.a1 a9.a2	8
a9	pepa9b39	HSEFISYPISIWTEK		2	1836.92	2	a9.a1 a9.a2	12
a9	pepa9b40	IAEEDPDEYSNK		2	1409.61	2	a9.a3 a9.a4	6
a9	pepa9b41	IAEEDPDEYSNKEK		3	1666.74	2	a9.a3 a9.a4	3
a9	pepa9b42	IDAQPEIFIHIIPDK		2	1748.96	2	a9.a1 a9.a2	11
a9	pepa9b43	IGAVPHGISTDSEVVQR		3	1764.92	2	a9.a3 a9.a4	8
a9	pepa9b44	IKEVSHEWNIVNK		2	1595.85	1	a9.a1	8
a9	pepa9b45	IMDIIINSIYSNK		2	1523.81	2	a9.a3 a9.a4	6
a9	pepa9b46	IMQAQTISDASK		2	1292.65	2	a9.a3 a9.a4	6
a9	pepa9b47	IRFESITDK		2	1108.6	2	a9.a1 a9.a2	1
a9	pepa9b48	IVSIDEYISR		2	1194.64	2	a9.a3 a9.a4	3
a9	pepa9b49	IVYQTAIMESGFNIPDPK		2	2023.02	2	a9.a3 a9.a4	10
a9	pepa9b50	IVYQTAIMESGFNIPDPK	13N:0.98	2	2024	2	a9.a3 a9.a4	1
a9	pepa9b51	KAVENSPFIEK		2	1261.68	2	a9.a1 a9.a2	7
a9	pepa9b52	KGYEVIYMVDAIDEYAIGQIK		3	2418.23	1	a9.a1	4
a9	pepa9b53	KGYEVIYMVDAIDEYSIGQIK		3	2434.22	1	a9.a2	2
a9	pepa9b54	KHSEFISYPISIWTEK		3	1965.01	2	a9.a1 a9.a2	3
a9	pepa9b55	KIAEEDPDEYSNK		3	1537.7	2	a9.a3 a9.a4	5
a9	pepa9b56	KIAEEDPDEYSNKEK		3	1794.84	2	a9.a3 a9.a4	4
a9	pepa9b57	KPEEINKEEYAAFYK		2	1858.92	1	a9.a1	12
a9	pepa9b58	KPEEITKDEYAAFYK		2	1831.91	1	a9.a2	8
a9	pepa9b59	KPEEITKEEYAAFYK		3	1845.93	1	a9.a5	1
a9	pepa9b60	KTMEINPENAIMDEIR		3	1903.93	1	a9.a1	6
a9	pepa9b61	KTMEINPENAIMDEIR	3M:15.99	3	1919.92	1	a9.a1	2
a9	pepa9b62	KTMEINPENAIMDEIRK		3	2032.02	1	a9.a1	5
a9	pepa9b63	KTMEINPENAIMEEIR		3	1917.94	1	a9.a2	1
a9	pepa9b64	KTMEINPENAIMEEIRK		3	2046.04	1	a9.a2	6
a9	pepa9b65	KYSEFINFPIYIWATK		3	2020.06	2	a9.a3 a9.a4	6
a9	pepa9b66	MKEGQNDIYYITGESK		2	1875.88	1	a9.a2	8
a9	pepa9b67	MKEGQNEIYYITGESK		2	1889.89	1	a9.a1	12
a9	pepa9b68	MKEGQNEIYYITGESK	1M:15.99	3	1905.89	1	a9.a1	4
a9	pepa9b69	MVIYIKDDQMEYIEER		3	2074.98	1	a9.a1	6
a9	pepa9b70	QEAEEPEHEQYDKDEI		3	1988.84	2	a9.a3 a9.a4	2
a9	pepa9b71	QKPIWMR		2	958.529	2	a9.a1 a9.a2	2
a9	pepa9b72	RAPFDIFDNK		2	1222.62	1	a9.a1	12
a9	pepa9b73	RAPFDIFDNKK		3	1350.72	1	a9.a1	6
a9	pepa9b74	RAPFDIFDTR		3	1237.63	1	a9.a2	6
a9	pepa9b75	RAPFDIFETK		2	1223.64	1	a9.a5	8
a9	pepa9b76	RVFISDEFDDIIPK		3	1693.88	2	a9.a3 a9.a4	6
a9	pepa9b77	SDIVNNIGTIAR		2	1272.69	2	a9.a1 a9.a2	1
a9	pepa9b78	SDIVNNIGTIAR	5N:0.98	2	1273.67	2	a9.a1 a9.a2	6
a9	pepa9b79	SGDEITSIKDYVTR		2	1583.79	2	a9.a1 a9.a2	12
a9	pepa9b80	SITNDWEEHIAVK		2	1541.76	2	a9.a1 a9.a2	13
a9	pepa9b81	SKIDAQPEIFIHIIPDK		3	1964.09	2	a9.a1 a9.a2	6
a9	pepa9b82	SPFIEQITK		2	1062.58	2	a9.a3 a9.a4	3
a9	pepa9b83	TMEINPENAIMDEIR		2	1775.83	1	a9.a1	6
a9	pepa9b84	TMEINPENAIMDEIRK		3	1903.93	1	a9.a1	6
a9	pepa9b85	TMEINPENAIMEEIR		2	1789.85	1	a9.a2	3
a9	pepa9b86	TMEINPENAIMEEIRK		3	1917.94	1	a9.a2	3
a9	pepa9b87	VFISDEFDDIIPK		2	1537.78	2	a9.a3 a9.a4	5
a9	pepa9b88	YGWSSNMEK		2	1101.47	2	a9.a3 a9.a4	5
a9	pepa9b89	YISFIMGIVDSDTIPINVSR		2	2240.16	2	a9.a3 a9.a4	3
a9	pepa9b90	YISFIMGIVDSDTIPINVSR	17N:0.98	2	2241.15	2	a9.a3 a9.a4	1
a9	pepa9b91	YSEFINFPIYIWATK		2	1891.96	2	a9.a3 a9.a4	2
b10	pepb10a1	AAMAGDDIDAIK		2	1190.57	1	b10.a9	1
b10	pepb10a2	AEMASDDIEK		2	1108.48	1	b10.a8	4
b10	pepb10a3	AKFEEINMDIFR		3	1512.75	1	b10.b12	1
b10	pepb10a4	APNGDAWVETTDGK		2	1460.67	2	b10.a8 b10.b10	5
b10	pepb10a5	APNGDAWVETTDGK	3N:0.98	2	1461.65	2	b10.a8 b10.b10	5
b10	pepb10a6	ARFEEINADIFR		3	1480.75	1	b10.b16	2
b10	pepb10a7	ARFEEINMDIFR		2	1540.76	5	b10.a1 b10.a2 b10.a5 b10.a6 b10.b13	9
b10	pepb10a8	ARFEEINMDIFR	8M:15.99	3	1556.75	5	b10.a1 b10.a2 b10.a5 b10.a6 b10.b13	3
b10	pepb10a9	ARFEEINNDIFR		2	1523.76	2	b10.a7 b10.b11	7
b10	pepb10b10	ARFEEMNMDIFR		2	1558.71	2	b10.a3 b10.a4	12
b10	pepb10b11	ATAGDTHIGGEDFDNR		2	1675.73	5	b10.a1 b10.a2 b10.a3 b10.a4 b10.a5	10
b10	pepb10b12	ATNGDTFIGGEDFDNTIIEYIVSEYKR		3	3067.45	1	b10.a8	1
b10	pepb10b13	ATNGDTFIGGEDFDNTIIEYIVSEYKR	15N:0.98	3	3068.44	1	b10.a8	5
b10	pepb10b14	AVITVPAYFNDAQR		2	1564.81	3	b10.a8 b10.a9 b10.b10	7
b10	pepb10b15	AYSPSQIGAFVITK		2	1481.8	1	b10.a9	2
b10	pepb10b16	DAGAIAGINVIR		2	1169.66	1	b10.a5	3
b10	pepb10b17	DAGAIAGINVMR		2	1187.62	1	b10.b14	1
b10	pepb10b18	DAGTIAGINVIR		2	1199.67	1	b10.b15	5
b10	pepb10b19	DAGVIAGINVAR		2	1155.65	1	b10.a7	6
b10	pepb10b20	DAGVIAGINVIR		2	1197.69	4	b10.a3 b10.a4 b10.b11 b10.b17	5
b10	pepb10b21	DAGVIAGINVMR		2	1215.65	2	b10.a1 b10.a6	1
b10	pepb10b22	DAGVISGINVMR		2	1231.65	1	b10.a2	5
b10	pepb10b23	DKIPAEVATEIETAVADIR		2	2041.08	1	b10.a8	15
b10	pepb10b24	DKVPAEVVTEIQSAVSDIR		3	2056.09	1	b10.a9	3
b10	pepb10b25	DQIDDIVIVGGSTR	2Q:0.98	3	1488.75	1	b10.b12	1
b10	pepb10b26	DYFDGKEPNK		2	1212.55	1	b10.a7	7
b10	pepb10b27	EAEEFAEEDK		2	1196.5	1	b10.a7	3
b10	pepb10b28	EAIEWIDENQTAEKEDYEEK	1E:-18.01 5W:15.99	3	2467.08	1	b10.a7	1
b10	pepb10b29	EAIEWIDENQTAEKEDYEEK		3	2469.09	1	b10.a7	5
b10	pepb10b30	EFSPEEISSMVIVK	10M:15.99	2	1610.8	1	b10.b18	4
b10	pepb10b31	EIAEAFIGNSVK		2	1277.67	1	b10.a5	2
b10	pepb10b32	EIAEAFIGSTVK		2	1264.68	1	b10.a3	5
b10	pepb10b33	EIAEAFIGTTVK		2	1278.69	1	b10.a4	3
b10	pepb10b34	EIAEAYIGVTIK		2	1306.73	1	b10.a1	6
b10	pepb10b35	EQVFSTYSDNQPGVIIQVFEGER		3	2642.27	1	b10.a1	10
b10	pepb10b36	EQVFSTYSDNQPGVIIQVFEGER	11Q:0.98	2	2643.26	1	b10.a1	3
b10	pepb10b37	EQVFSTYSDNQPGVIIQVYEGER		3	2658.27	5	b10.a2 b10.a3 b10.a4 b10.a5 b10.a6	10
b10	pepb10b38	EQVFSTYSDNQPGVIIQVYEGER	11Q:0.98	2	2659.25	5	b10.a2 b10.a3 b10.a4 b10.a5 b10.a6	1
b10	pepb10b39	ETAEAYIGTTIK		2	1296.67	1	b10.a2	5
b10	pepb10b40	FADAPVQSDIK		2	1190.61	1	b10.a1	6
b10	pepb10b41	FDISGIPAAPR		2	1143.62	1	b10.a7	4
b10	pepb10b42	FEEINMDIFR		2	1313.62	6	b10.a1 b10.a2 b10.a5 b10.a6 b10.b12 b10.b13	9
b10	pepb10b43	FEEINMDIFR	6M:15.99	2	1329.61	6	b10.a1 b10.a2 b10.a5 b10.a6 b10.b12 b10.b13	2
b10	pepb10b44	FEEINNDIFR		2	1296.62	2	b10.a7 b10.b11	6
b10	pepb10b45	FEEMNMDIFR		2	1331.58	2	b10.a3 b10.a4	6
b10	pepb10b46	FEISGIPPAPR		2	1183.65	7	b10.a1 b10.a2 b10.a3 b10.a4 b10.a5 b10.a6 b10.b11	3
b10	pepb10b47	FEITGIPPAPR		2	1197.66	1	b10.b15	9
b10	pepb10b48	FSDASVQSDAK		2	1154.53	1	b10.a2	6
b10	pepb10b49	FSDASVQSDMK		2	1214.54	1	b10.a6	1
b10	pepb10b50	FSDPSVQSDMK		2	1240.55	1	b10.a5	6
b10	pepb10b51	FSMEDIER		2	1026.46	1	b10.b14	1
b10	pepb10b52	FTDSTVQSDIK		2	1240.61	2	b10.a3 b10.a4	5
b10	pepb10b53	GEDKQFSAEEISSMVIIK		3	2011.01	1	b10.a1	6
b10	pepb10b54	GGDGPAIDVDIGTTYSCVAVWRPSHNR	1G:42.01 17C:57.02 21W:15.99 26N:0.98	3	2959.36	1	b10.b13	1
b10	pepb10b55	GVNPDEAVAFGAAVQGSIISGEGGDETK		3	2675.28	1	b10.a7	5
b10	pepb10b56	GVNPDEAVAFGAAVQGSIISGEGGDETK	15Q:0.98	3	2676.26	1	b10.a7	1
b10	pepb10b57	GVNPDEAVAMGAAIQGGIIR		2	1939.01	3	b10.a8 b10.a9 b10.b10	13
b10	pepb10b58	HINITITR		2	967.568	2	b10.a8 b10.b10	3
b10	pepb10b59	IADKIESEEKEKVEEAIK		3	2088.11	1	b10.a7	1
b10	pepb10b60	IEISSTAQTEINIPFITADAAGAK	12N:0.98	3	2462.27	1	b10.a8	1
b10	pepb10b61	IGQHMQGGGGAAGGDGDSGSSGGDQTQEAEYQDPK		3	3349.39	1	b10.a9	5
b10	pepb10b62	IGQHMQGGGGAAGGDGDSGSSGGDQTQEAEYQDPK	25Q:0.98	3	3350.37	1	b10.a9	3
b10	pepb10b63	IIGEGAHNQGVR		3	1250.66	1	b10.b14	4
b10	pepb10b64	IINEPTAAAIAYGIDK		2	1659.9	8	b10.a1 b10.a2 b10.a3 b10.a4 b10.a5 b10.a6 b10.a7 b10.b16	14
b10	pepb10b65	IINEPTAAAIAYGIDKK		2	1787.99	6	b10.a1 b10.a2 b10.a3 b10.a4 b10.a5 b10.a6	14
b10	pepb10b66	IINEPTAAAIAYGIDKR		3	1816	1	b10.a7	9
b10	pepb10b67	IINEPTAAAISYGTNNK		2	1776.91	2	b10.a8 b10.b10	7
b10	pepb10b68	INDAVVTVPAYFNDAQR		2	1892.95	1	b10.a7	6
b10	pepb10b69	IPAEVATEIETAVADIR		2	1797.96	1	b10.a8	12
b10	pepb10b70	ISQEEIDR		2	989.49	1	b10.a7	1
b10	pepb10b71	ITPSWVAFTNEER	10N:0.98	2	1550.75	1	b10.b17	3
b10	pepb10b72	ITPSWVAFTNEER	5W:15.99 10N:0.98	2	1566.74	1	b10.b17	1
b10	pepb10b73	ITPSWVGFTDGER		2	1464.71	1	b10.a7	6
b10	pepb10b74	KIEDSIEDAIK		2	1260.67	1	b10.a6	2
b10	pepb10b75	KINDAVVTVPAYFNDAQR		3	2021.05	1	b10.a7	1
b10	pepb10b76	KVEDAVEGTISWIDGNQIAEAEEFEDK		3	3022.42	1	b10.a5	1
b10	pepb10b77	MKETAEAYIGK		2	1240.62	2	b10.a7 b10.a9	3
b10	pepb10b78	MKETAEAYIGKK		3	1368.72	1	b10.a7	2
b10	pepb10b79	MKETAEAYIGTTIK		2	1555.8	1	b10.a2	11
b10	pepb10b80	MKETAESYIGK		2	1256.62	2	b10.a8 b10.b10	3
b10	pepb10b81	MVNHFVQEFK		2	1278.63	6	b10.a1 b10.a2 b10.a3 b10.a4 b10.a5 b10.a6	8
b10	pepb10b82	MVNHFVQEFK	3N:0.98	3	1279.61	6	b10.a1 b10.a2 b10.a3 b10.a4 b10.a5 b10.a6	5
b10	pepb10b83	MVNHFVQEFK	1M:15.99	2	1294.62	6	b10.a1 b10.a2 b10.a3 b10.a4 b10.a5 b10.a6	4
b10	pepb10b84	MYQGAAPDMGGGMGMDEDMPAGGGGAGPK		3	2713.08	1	b10.a5	2
b10	pepb10b85	MYQGAGADMEGGMDDDTPAASGGAGPK		3	2557.03	1	b10.a4	6
b10	pepb10b86	MYQGAGADMEGGMDDDTPAASGGPGPK		3	2583.04	1	b10.a3	6
b10	pepb10b87	MYQGAGADMEGGMDDDTPAASGGPGPK	1M:15.99 9M:15.99	3	2615.03	1	b10.a3	1
b10	pepb10b88	MYQGAGADMEGGMDDDTPAASGGPGPK	3Q:0.98 9M:15.99 13M:15.99	3	2616.02	1	b10.a3	1
b10	pepb10b89	MYQGAGADMPGGMDDDVPAASGGAGPK		2	2523.06	1	b10.a1	11
b10	pepb10b90	MYQGAGADMPGGMDDDVPAASGGAGPK	9M:15.99 13M:15.99	3	2555.05	1	b10.a1	2
b10	pepb10b91	MYQGAGADMPGGMDDDVPAASGGAGPK	3Q:0.98 9M:15.99 13M:15.99	3	2556.03	1	b10.a1	1
b10	pepb10b92	MYQGAGAEMPGGMDEDAPASAAGGSSGPGPK		3	2851.2	1	b10.a2	6
b10	pepb10b93	MYQGAGAEMPGGMDEDAPASAAGGSSGPGPK	13M:15.99	3	2867.19	1	b10.a2	3
b10	pepb10b94	NAIENYAYNMR		2	1358.62	3	b10.a2 b10.a5 b10.a6	4
b10	pepb10b95	NAIENYAYNMR	10M:15.99	2	1374.61	3	b10.a2 b10.a5 b10.a6	6
b10	pepb10b96	NAIENYSYNMR		2	1374.61	2	b10.a3 b10.a4	6
b10	pepb10b97	NAVVTVPAYFNDSQR		2	1680.83	6	b10.a1 b10.a2 b10.a3 b10.a4 b10.a5 b10.b15	15
b10	pepb10b98	NAVVTVPAYFNDSQR	11N:0.98	2	1681.82	6	b10.a1 b10.a2 b10.a3 b10.a4 b10.a5 b10.b15	6
b10	pepb10b99	NFTDPTVQSDAK		2	1322.62	1	b10.b14	4
b10	pepb10c100	NGHVEIIANDQGNR		3	1536.75	1	b10.a7	11
b10	pepb10c101	NGHVEIIANDQGNR	1N:0.98	2	1537.74	1	b10.a7	8
b10	pepb10c102	NQIETYVYNMK		2	1402.67	1	b10.a7	6
b10	pepb10c103	NQVAMNPINTVFDAK		2	1661.83	4	b10.a1 b10.a2 b10.a3 b10.a4	6
b10	pepb10c104	NQVAMNPINTVFDAK	1N:0.98	2	1662.82	4	b10.a1 b10.a2 b10.a3 b10.a4	2
b10	pepb10c105	NQVAMNPINTVFDAK	5M:15.99	2	1677.83	4	b10.a1 b10.a2 b10.a3 b10.a4	7
b10	pepb10c106	NQVAMNPTNTVFDAK		2	1649.8	2	b10.a5 b10.a6	3
b10	pepb10c107	NQVAMNPTNTVFDAK	5M:15.99	2	1665.79	2	b10.a5 b10.a6	5
b10	pepb10c108	NSADTTIYSIEK		2	1341.65	1	b10.a9	1
b10	pepb10c109	NSIENYAYNMR		2	1374.61	1	b10.a1	6
b10	pepb10c110	NSIENYAYNMR	10M:15.99	2	1390.61	1	b10.a1	6
b10	pepb10c111	NTADTTIYSIEK		2	1355.67	1	b10.a8	3
b10	pepb10c112	NTADTTIYSVEK		2	1341.65	1	b10.b10	2
b10	pepb10c113	QAITNPQNTFFGTK	1Q:-17.03	2	1549.76	1	b10.a8	2
b10	pepb10c114	QAITNPQNTFFGTK		2	1566.79	1	b10.a8	3
b10	pepb10c115	QFAAEEISSMVIIK	1Q:-17.03	2	1548.8	3	b10.a3 b10.a4 b10.a5	2
b10	pepb10c116	QFAAEEISSMVIIK		2	1565.82	3	b10.a3 b10.a4 b10.a5	8
b10	pepb10c117	QFSAEEISSMVIIK	1Q:-17.03	2	1564.79	1	b10.a1	6
b10	pepb10c118	QFSAEEISSMVIIK		2	1581.82	1	b10.a1	11
b10	pepb10c119	QFSAEEISSMVINK	1Q:-17.03	2	1565.75	1	b10.a2	6
b10	pepb10c120	QFSAEEISSMVINK		2	1582.78	1	b10.a2	3
b10	pepb10c121	QYSPSQIGAFVITK		2	1538.82	1	b10.a8	1
b10	pepb10c122	RFADAPVQSDIK		2	1346.71	1	b10.a1	1
b10	pepb10c123	RFTDSTVQSDIK		2	1396.71	2	b10.a3 b10.a4	5
b10	pepb10c124	SDNIDISKDR		3	1162.57	1	b10.a8	2
b10	pepb10c125	SGGAPGGEGADGGVDDEDHDEI		2	2055.8	1	b10.a7	6
b10	pepb10c126	SINPDEAVAYGAAVQAAIISGEGNEK		3	2574.27	4	b10.a1 b10.a3 b10.a4 b10.a5	7
b10	pepb10c127	SINPDEAVAYGAAVQAAIISGEGNEK	15Q:0.98	2	2575.25	4	b10.a1 b10.a3 b10.a4 b10.a5	2
b10	pepb10c128	SINPDEAVAYGAAVQAAIISGEGNQK		3	2573.28	1	b10.a6	3
b10	pepb10c129	SINPDEAVAYGAAVQAAIISGEGNQK	25Q:0.98	3	2574.27	1	b10.a6	9
b10	pepb10c130	SINPDEAVAYGAAVQAAIISGEGNQK	15Q:0.98 25Q:0.98	2	2575.25	1	b10.a6	2
b10	pepb10c131	SINPDEAVAYGAAVQAAIITGEGNEK		2	2588.28	1	b10.a2	4
b10	pepb10c132	SINPDEAVAYGAAVQAAIITGEGNEK	15Q:0.98	3	2589.27	1	b10.a2	2
b10	pepb10c133	SINPDEAVAYGAAVQAAIITGEGNEK	15Q:0.98 24N:0.98	3	2590.25	1	b10.a2	1
b10	pepb10c134	SKFESIVSGIIAR		2	1406.8	1	b10.a8	12
b10	pepb10c135	SQTFSTAADNQTQVGIK		2	1795.88	1	b10.a9	4
b10	pepb10c136	SQVFSTAADNQTQVGIR		2	1821.91	1	b10.a8	9
b10	pepb10c137	SSGGISDSDIEK		2	1194.55	1	b10.a9	4
b10	pepb10c138	SSGGISESEIEK		2	1222.58	1	b10.a8	6
b10	pepb10c139	STAGDTHIGGEDFDNR		2	1691.73	1	b10.a6	12
b10	pepb10c140	STIHDVVIVGGSTR		2	1440.78	1	b10.a1	17
b10	pepb10c141	STVHDVVIVGGSTR		2	1426.76	4	b10.a2 b10.a3 b10.a4 b10.a5	10
b10	pepb10c142	TQIHEIVIVGGSTR		3	1509.84	1	b10.a7	6
b10	pepb10c143	TTPSVVAFSQK		2	1164.63	2	b10.a8 b10.b10	6
b10	pepb10c144	TTPSYVAFTDSER		2	1473.69	4	b10.a1 b10.a3 b10.a4 b10.b15	6
b10	pepb10c145	TTPSYVAFTDTER		2	1487.7	3	b10.a2 b10.a5 b10.a6	6
b10	pepb10c146	VDEIVIVGGSTR		2	1244.68	1	b10.b14	3
b10	pepb10c147	VEIESIFDGTDFSEPITR		2	2054.99	1	b10.a7	15
b10	pepb10c148	VEIESIFDGVDFSEPITR		2	2053.01	1	b10.b11	2
b10	pepb10c149	VEIIANDQGNR		2	1228.63	8	b10.a1 b10.a2 b10.a3 b10.a4 b10.a5 b10.b11 b10.b12 b10.b16	3
b10	pepb10c150	VEIIANDQGNR	6N:0.98	2	1229.61	8	b10.a1 b10.a2 b10.a3 b10.a4 b10.a5 b10.b11 b10.b12 b10.b16	8
b10	pepb10c151	VEIVANDQGNR		2	1214.61	3	b10.a6 b10.b14 b10.b18	6
b10	pepb10c152	VFSPEEVSAMIIGK		2	1506.79	1	b10.a7	11
b10	pepb10c153	VIPGPADKPMIGVQYR		3	1740.95	1	b10.a2	9
b10	pepb10c154	VIPGPADKPMIGVQYR	10M:15.99	3	1756.94	1	b10.a2	1
b10	pepb10c155	VIPGPADKPMIVVQYK		2	1754.99	1	b10.a1	12
b10	pepb10c156	VIPGPADKPMIVVQYK	10M:15.99	3	1770.98	1	b10.a1	3
b10	pepb10c157	VPAEVVTEIQSAVSDIR		3	1812.97	1	b10.a9	1
b10	pepb10c158	VQDIVSEIFGK		2	1234.67	1	b10.b10	1
b10	pepb10c159	VQDIVSQIFGK		2	1233.68	1	b10.a9	3
b10	pepb10c160	VQEVVSEIFGK		2	1234.67	1	b10.a8	6
b10	pepb10c161	VQQIIQDFFDGK		2	1437.74	1	b10.b13	11
b10	pepb10c162	VQQIIQDFFNGK		2	1436.75	6	b10.a1 b10.a2 b10.a3 b10.a4 b10.a5 b10.a6	1
b10	pepb10c163	VTHAVVTVPAYFNDAQR		3	1887.97	2	b10.b11 b10.b12	5
b10	pepb10c164	VVAGPGDKPMINVQYK		2	1715.91	2	b10.a3 b10.a4	10
b10	pepb10c165	VVAGPGDKPMINVQYKGEEK		3	2159.12	2	b10.a3 b10.a4	4
b10	pepb10c166	WIDGNQIAEADEFEDK		2	1879.83	1	b10.a6	1
b11	pepb11a1	AKDFIPFIQR		3	1234.69	1	b11.a1	5
b11	pepb11a2	AMIVNGPR		2	857.466	1	b11.a1	1
b11	pepb11a3	ASNTGASGWIR	1A:42.01	2	1161.56	1	b11.a1	3
b11	pepb11a4	DFIPFIQR		2	1035.56	1	b11.a1	2
b11	pepb11a5	DIPPSAIGEISGFDAK		2	1616.82	1	b11.a1	6
b11	pepb11a6	DISIEIVENGIAK		2	1400.76	1	b11.a1	2
b11	pepb11a7	DISIEIVENGIAK	9N:0.98	2	1401.75	1	b11.a1	1
b11	pepb11a8	DVEIEVETVDR		2	1303.64	1	b11.a1	1
b11	pepb11a9	EPGAAEESIR		2	1058.51	1	b11.a1	5
b11	pepb11b10	FYAQTVGDQR		2	1184.57	1	b11.a1	6
b11	pepb11b11	GAVESVDDKFEVFYIDFGNQEVVPYNR		3	3136.49	1	b11.a1	5
b11	pepb11b12	GAVESVDDKFEVFYIDFGNQEVVPYNR	19N:0.98	3	3137.47	1	b11.a1	2
b11	pepb11b13	GGEPIPNVSEIIR		2	1380.75	1	b11.a1	6
b11	pepb11b14	GQGTGPVIIVTIVDPETESSINAAMIEEGIAR		3	3267.68	1	b11.a1	3
b11	pepb11b15	GQGTGPVIIVTIVDPETESSINAAMIEEGIAR	2Q:0.98	3	3268.66	1	b11.a1	1
b11	pepb11b16	HTAIVEYVFSGHR		3	1515.77	1	b11.a1	3
b11	pepb11b17	IAASTASTEVPPDR		2	1414.72	1	b11.a1	17
b11	pepb11b18	INVAEIIISR		2	1127.68	1	b11.a1	1
b11	pepb11b19	IPPVMHITDITMVNSK		3	1795.94	1	b11.a1	4
b11	pepb11b20	ISTMDGQNAMPAVNSADTR		2	1978.9	1	b11.a1	1
b11	pepb11b21	IVVEGTDSFSNIIGSVYYPDGDTAK		3	2647.28	1	b11.a1	1
b11	pepb11b22	IWENYVEGEEVTNGSASESK		2	2228	1	b11.a1	3
b11	pepb11b23	KTAIENIEQFQEK		3	1577.82	1	b11.a1	2
b11	pepb11b24	NVAYIVVAAGWAR		2	1389.76	1	b11.a1	1
b11	pepb11b25	QVTVEMEYSR		2	1241.58	1	b11.a1	4
b11	pepb11b26	RGGVDEPFAWESR		3	1505.71	1	b11.a1	1
b11	pepb11b27	RPPNPTVVAEPEGTTNGTTNGDDSGEAPAPITTAQR		3	3618.73	1	b11.a1	3
b11	pepb11b28	RPPNPTVVAEPEGTTNGTTNGDDSGEAPAPITTAQR	20N:0.98	3	3619.71	1	b11.a1	8
b11	pepb11b29	RPPNPTVVAEPEGTTNGTTNGDDSGEAPAPITTAQR	16N:0.98 20N:0.98	3	3620.69	1	b11.a1	4
b11	pepb11b30	SHYFDAIIAAHSR		3	1487.74	1	b11.a1	6
b11	pepb11b31	SIEAIVEQVR		2	1143.64	1	b11.a1	2
b11	pepb11b32	SITISYIMAPR		2	1251.68	1	b11.a1	5
b11	pepb11b33	TAIENIEQFQEK		2	1449.72	1	b11.a1	2
b11	pepb11b34	TNVGSVIIESGIAK		2	1387.78	1	b11.a1	4
b11	pepb11b35	VASIQQQIASIK		2	1285.75	1	b11.a1	3
b11	pepb11b36	VIDYGSVFIGSPSQADGDDTSSVPSTGTQPK		3	3112.46	1	b11.a1	4
b11	pepb11b37	VIDYGSVFIGSPSQADGDDTSSVPSTGTQPK	14Q:0.98	3	3113.44	1	b11.a1	1
b11	pepb11b38	VVATEVIGGGK		2	1029.59	1	b11.a1	6
b11	pepb11b39	YVEWSANMIDVEVK		2	1682.81	1	b11.a1	4
b12	pepb12a1	AADIIVNFFEK		2	1266.67	2	b12.a1 b12.a2	6
b12	pepb12a2	AAQEAIVIPPWVAIAIRPR		3	2071.22	2	b12.a1 b12.a2	6
b12	pepb12a3	AEEYIVSIPEDTPSSEFNHR		3	2320.07	1	b12.a2	3
b12	pepb12a4	AIENEMIIR		2	1088.58	2	b12.a1 b12.a2	6
b12	pepb12a5	AMENEMIIR		2	1106.53	2	b12.a3 b12.a4	1
b12	pepb12a6	AQETIHIIIDIIEAPDPSTIEK		3	2446.31	1	b12.a4	2
b12	pepb12a7	ASAIIVDFFGK		2	1167.64	1	b12.a3	6
b12	pepb12a8	ASAIIVEFFEK		2	1253.68	1	b12.a4	4
b12	pepb12a9	ASETIHIIIDIIEAPDPSSIEK		3	2391.27	1	b12.a3	5
b12	pepb12b10	DIANIVIVAGDHGK		2	1421.77	2	b12.a1 b12.a2	13
b12	pepb12b11	DSVGQYESHIAFTIPDIYR		2	2211.07	2	b12.a1 b12.a2	10
b12	pepb12b12	DTVGQYESHMAFTMPGIYR		3	2202.99	1	b12.a3	1
b12	pepb12b13	EMQTKPDIIIGNYSDGNIVATIIAHK		3	2841.48	2	b12.a1 b12.a2	4
b12	pepb12b14	EMQTKPDIIIGNYSDGNIVATIIAHK	12N:0.98	3	2842.47	2	b12.a1 b12.a2	3
b12	pepb12b15	ESIYPIINFIK		2	1336.75	2	b12.a1 b12.a2	6
b12	pepb12b16	ESMYPIINFIR		2	1382.71	1	b12.a3	6
b12	pepb12b17	FNIVSPGADMSIYFPYTEQQK		2	2435.16	1	b12.a3	4
b12	pepb12b18	FNIVSPGADMTVYFPYTETDKR		3	2551.22	2	b12.a1 b12.a2	6
b12	pepb12b19	FNIVSPGADMTVYFPYTETDKR	10M:15.99	3	2567.21	2	b12.a1 b12.a2	3
b12	pepb12b20	FVIEIDFEPFNASFPRPSMSK		3	2458.21	2	b12.a1 b12.a2	4
b12	pepb12b21	FVIEIDFEPFNASFPRPSMSK	11N:0.98	3	2459.2	2	b12.a1 b12.a2	1
b12	pepb12b22	GMIQPHQITAEYNAAIPEAER		3	2339.14	1	b12.a3	5
b12	pepb12b23	GTTMMINDR		2	1038.47	1	b12.a1	4
b12	pepb12b24	GTTMMINDR	4M:15.99	2	1054.47	1	b12.a1	7
b12	pepb12b25	HQIIAEFDAIFESDKEK		3	2020	2	b12.a1 b12.a2	2
b12	pepb12b26	IFHDKESMYPIINFIR		3	2023.05	1	b12.a3	1
b12	pepb12b27	IFQDKESIYPIINFIK		2	1968.08	2	b12.a1 b12.a2	7
b12	pepb12b28	IGATFSSHPNEIIAIFSR		3	1960.03	2	b12.a1 b12.a2	7
b12	pepb12b29	IGDSISAHPNEIVAVFTR		3	1926.01	1	b12.a4	2
b12	pepb12b30	IGDSISAHTNEIVAVFSR		3	1915.99	1	b12.a3	6
b12	pepb12b31	IIPDAVGTTCGQR	10C:57.02	2	1387.7	2	b12.a1 b12.a2	1
b12	pepb12b32	IKDGAFEDVIR		3	1262.67	1	b12.a4	3
b12	pepb12b33	IKQQGIDITPK		3	1240.73	3	b12.a1 b12.a2 b12.a3	6
b12	pepb12b34	IMTISGVYGFWK		2	1401.72	1	b12.a3	6
b12	pepb12b35	IMTITGVYGFWK		2	1415.74	3	b12.a1 b12.a2 b12.a4	6
b12	pepb12b36	ITAFHSEIEEIIYSDVENDEHK		3	2618.23	2	b12.a1 b12.a2	7
b12	pepb12b37	ITSIHTEIEEIIFSDVENAEHK		3	2554.27	1	b12.a3	6
b12	pepb12b38	KAEEYIVSIPEDTPSSEFNHR		3	2448.17	1	b12.a2	6
b12	pepb12b39	KAEEYIVSIPEDTPSSEFNHR	19N:0.98	3	2449.15	1	b12.a2	3
b12	pepb12b40	KMAATVPIAVEGETSGK		3	1688.89	1	b12.a3	2
b12	pepb12b41	MAATVPIAVEGETSGK		2	1560.79	1	b12.a3	6
b12	pepb12b42	MYSIIEEYK		2	1175.57	2	b12.a1 b12.a2	5
b12	pepb12b43	NKPIIFSMAR		2	1176.66	3	b12.a1 b12.a2 b12.a4	6
b12	pepb12b44	NMTGIVEMYGK		2	1242.59	2	b12.a1 b12.a2	5
b12	pepb12b45	NMTGIVEMYGK	2M:15.99	2	1258.58	2	b12.a1 b12.a2	3
b12	pepb12b46	NMTGIVEMYGR		2	1270.59	1	b12.a3	1
b12	pepb12b47	NTPFEDIIR		2	1104.57	1	b12.a3	5
b12	pepb12b48	QQGIDITPR		2	1027.55	1	b12.a4	1
b12	pepb12b49	SIAAAVPIAVDGESSGN		2	1557.78	2	b12.a1 b12.a2	4
b12	pepb12b50	SIGNGVQFINR		2	1204.64	3	b12.a1 b12.a3 b12.a4	5
b12	pepb12b51	SIGNGVQFINR	4N:0.98	2	1205.63	3	b12.a1 b12.a3 b12.a4	10
b12	pepb12b52	STADPSYWDK		2	1169.51	2	b12.a1 b12.a2	4
b12	pepb12b53	TKYPNSDIYIDK		3	1456.73	2	b12.a1 b12.a2	6
b12	pepb12b54	TKYPNSDIYIDK	5N:0.98	2	1457.72	2	b12.a1 b12.a2	1
b12	pepb12b55	TKYPNSDIYWK		2	1414.7	2	b12.a3 b12.a4	4
b12	pepb12b56	TMASTVPIAVEGESSSK		2	1693.83	1	b12.a4	5
b12	pepb12b57	VHDTIHIIIDIIEAPDPASIEK		3	2439.31	2	b12.a1 b12.a2	6
b12	pepb12b58	VIGTEHTDIIR		2	1253.68	2	b12.a1 b12.a2	12
b12	pepb12b59	VIGTEHTHIIR		3	1275.72	2	b12.a3 b12.a4	2
b12	pepb12b60	VNVSEIAVEEITVSEYIAFK		2	2240.17	2	b12.a1 b12.a2	5
b12	pepb12b61	VNVSEIGVEEISVPEYIQFK		2	2279.18	1	b12.a3	8
b12	pepb12b62	VVHGIDVFDPK		2	1225.66	4	b12.a1 b12.a2 b12.a3 b12.a4	10
b12	pepb12b63	YAPFEDIIR		2	1123.58	2	b12.a1 b12.a2	10
b12	pepb12b64	YIEMFYAIK		2	1177.6	2	b12.a1 b12.a2	5
b12	pepb12b65	YIEMIYAIK		2	1143.61	2	b12.a3 b12.a4	4
b12	pepb12b66	YNISGHIR		2	959.506	1	b12.a3	2
b13	pepb13a1	AEIIENAGQIPIAYVTAATHGITEIAER		3	2951.55	1	b13.a2	1
b13	pepb13a2	AEIIENAGQIPIAYVTAATHGITEIAER	6N:0.98	3	2952.53	1	b13.a2	1
b13	pepb13a3	AFASAPVIPVAVEK		2	1398.8	1	b13.a1	6
b13	pepb13a4	DAHQINYDFR		3	1278.59	1	b13.a1	1
b13	pepb13a5	EIDDKDHWYR		3	1376.62	2	b13.a1 b13.a2	3
b13	pepb13a6	ERPAFAVSGDTVFYVK		3	1785.92	1	b13.a1	2
b13	pepb13a7	EYVIGIR		2	849.483	2	b13.a1 b13.a2	3
b13	pepb13a8	FNIAIESGNIQIAVASAK		2	1846.01	2	b13.a1 b13.a2	1
b13	pepb13a9	GFPEVAIHFVK		3	1243.68	2	b13.a1 b13.a2	5
b13	pepb13b10	GFPEVAIHFVKDEK		3	1615.85	2	b13.a1 b13.a2	5
b13	pepb13b11	GGNYATAANFAR		2	1212.58	1	b13.a1	6
b13	pepb13b12	GIFEGGIDATGR		2	1192.6	2	b13.a1 b13.a2	6
b13	pepb13b13	GPPAIIFTFSQMEDR		2	1708.84	1	b13.a2	1
b13	pepb13b14	GPPAIVFSFAQMDDK		2	1622.79	1	b13.a1	5
b13	pepb13b15	GPPAIVFSFAQMDDK	11Q:0.98	2	1623.77	1	b13.a1	1
b13	pepb13b16	GPPAIVFSFAQMDDKIK		3	1863.97	1	b13.a1	2
b13	pepb13b17	GVNWASFHPTIPIIVSGADDR		3	2252.15	2	b13.a1 b13.a2	5
b13	pepb13b18	GVNWASFHPTIPIIVSGADDR	3N:0.98	3	2253.13	2	b13.a1 b13.a2	2
b13	pepb13b19	GWSESASPNVR		2	1189.56	1	b13.a1	6
b13	pepb13b20	IAGEIGEDVPSIPEGK		2	1610.83	1	b13.a1	6
b13	pepb13b21	IIIENSPNEVQAK		2	1454.78	1	b13.a2	6
b13	pepb13b22	IITVDASEYIFK		2	1398.75	2	b13.a1 b13.a2	6
b13	pepb13b23	ITQMNTDIFGGIDAVVK		2	1821.94	1	b13.a1	6
b13	pepb13b24	IVIGEIQASAVK		2	1227.73	1	b13.a1	6
b13	pepb13b25	KGSGGSAVFIAR		3	1149.64	1	b13.a1	2
b13	pepb13b26	MGTIIDRFDEHDGPVR		3	1857.89	2	b13.a1 b13.a2	2
b13	pepb13b27	MIIDNGPNEAQAK		2	1400.68	1	b13.a1	4
b13	pepb13b28	QDIIVSNSEDK		2	1247.61	2	b13.a1 b13.a2	6
b13	pepb13b29	QFISIIHTIPIIVVDSR		3	1951.14	1	b13.a2	6
b13	pepb13b30	QGNVGIVEYAYQR		2	1496.75	2	b13.a1 b13.a2	1
b13	pepb13b31	RPGSVSINQSPR		3	1297.7	2	b13.a1 b13.a2	6
b13	pepb13b32	SAIFVAPTPGMPVSQIWTQK		3	2158.14	1	b13.a1	9
b13	pepb13b33	SAIFVAPTPGMPVSQIWTQK	15Q:0.98	2	2159.12	1	b13.a1	2
b13	pepb13b34	SGAWDENGVFIYSTINHIK		3	2151.05	2	b13.a1 b13.a2	4
b13	pepb13b35	SIIIPPAPIISSVDWPIIR		2	2087.23	1	b13.a2	2
b13	pepb13b36	SSIAGEHAAAGNFDTAMR		3	1805.82	2	b13.a1 b13.a2	6
b13	pepb13b37	TGIQTFR		2	822.447	2	b13.a1 b13.a2	3
b13	pepb13b38	TIDVPIYITK		2	1162.67	1	b13.a1	1
b13	pepb13b39	TQPIFVSGGDDYK		2	1426.68	1	b13.a1	5
b13	pepb13b40	TVQFHDEHPWIVSASDDQTIR		3	2481.18	1	b13.a1	1
b13	pepb13b41	VAGNTIAFIDRDGK		3	1476.78	1	b13.a1	1
b13	pepb13b42	VEIIENAGQIPIAYVTAATHGITEIADR		3	2965.56	1	b13.a1	1
b13	pepb13b43	VEIIENAGQIPIAYVTAATHGITEIADR	9Q:0.98	3	2966.55	1	b13.a1	3
b14	pepb14a1	AVVGEEAISSEDIIYIEFIDK		3	2340.19	2	b14.a1 b14.a2	1
b14	pepb14a2	AVVGEEAISSEDIIYIEFIDKFER		3	2772.4	2	b14.a1 b14.a2	7
b14	pepb14a3	AVVQVFEGTSGIDNK		2	1563.8	2	b14.a1 b14.a2	9
b14	pepb14a4	DFEENGSMER		2	1213.48	2	b14.a1 b14.a2	6
b14	pepb14a5	DFEENGSMER	5N:0.98	2	1214.46	2	b14.a1 b14.a2	6
b14	pepb14a6	DFEENGSMER	8M:15.99	2	1229.47	2	b14.a1 b14.a2	1
b14	pepb14a7	DHSDVSNQIYANYAIGK		3	1894.89	2	b14.a1 b14.a2	12
b14	pepb14a8	EGADMEEGTIEIGMEYR		2	1929.82	1	b14.a1	2
b14	pepb14a9	FVAQGAYDTR		2	1127.55	2	b14.a1 b14.a2	2
b14	pepb14b10	GQVIEVDGEK		2	1073.55	2	b14.a1 b14.a2	4
b14	pepb14b11	GYPGYMYTDIATIYER		2	1912.88	2	b14.a1 b14.a2	6
b14	pepb14b12	GYPGYMYTDIATIYER	6M:15.99	2	1928.87	2	b14.a1 b14.a2	6
b14	pepb14b13	HVIVIITDMSSYADAIR		3	1903.99	2	b14.a1 b14.a2	12
b14	pepb14b14	IFNGSGKPIDNGPPIIPEAYIDISGSSINPSER		3	3454.75	2	b14.a1 b14.a2	6
b14	pepb14b15	IFNGSGKPIDNGPPIIPEAYIDISGSSINPSER	3N:0.98	3	3455.73	2	b14.a1 b14.a2	5
b14	pepb14b16	IFNGSGKPIDNGPPIIPEAYIDISGSSINPSER	3N:0.98 11N:0.98	3	3456.72	2	b14.a1 b14.a2	3
b14	pepb14b17	KFVAQGAYDTR		3	1255.64	2	b14.a1 b14.a2	5
b14	pepb14b18	NIFQSIDIAWTIIR		2	1689.93	2	b14.a1 b14.a2	2
b14	pepb14b19	QIYPPINVIPSISR	1Q:-17.03	2	1579.88	2	b14.a1 b14.a2	6
b14	pepb14b20	QIYPPINVIPSISR		2	1596.91	2	b14.a1 b14.a2	11
b14	pepb14b21	RDFEENGSMER		3	1369.58	2	b14.a1 b14.a2	1
b14	pepb14b22	RDFEENGSMER	6N:0.98	3	1370.56	2	b14.a1 b14.a2	1
b14	pepb14b23	RDHSDVSNQIYANYAIGK		3	2050.99	2	b14.a1 b14.a2	6
b14	pepb14b24	RGQVIEVDGEK		2	1229.65	2	b14.a1 b14.a2	11
b14	pepb14b25	RGYPGYMYTDIATIYER		3	2068.98	2	b14.a1 b14.a2	2
b14	pepb14b26	TGSITQIPIITMPNDDITHPTPDITGYITEGQIYIDR	14N:0.98	3	4101.04	1	b14.a1	2
b14	pepb14b27	TIDAFYSR		2	972.479	1	b14.a1	3
b14	pepb14b28	TIDQFYSR		2	1029.5	1	b14.a2	3
b14	pepb14b29	TPVSIDMIGR		2	1088.58	2	b14.a1 b14.a2	6
b14	pepb14b30	TPVSIDMIGR	7M:15.99	2	1104.57	2	b14.a1 b14.a2	4
b14	pepb14b31	TVSGVAGPIVIIDK		2	1368.81	2	b14.a1 b14.a2	6
b14	pepb14b32	TYPEEMIQTGISTIDVMNSIAR		2	2469.2	2	b14.a1 b14.a2	15
b14	pepb14b33	TYPEEMIQTGISTIDVMNSIAR	8Q:0.98	3	2470.18	2	b14.a1 b14.a2	5
b14	pepb14b34	TYPEEMIQTGISTIDVMNSIAR	6M:15.99	3	2485.19	2	b14.a1 b14.a2	3
b14	pepb14b35	VTIFINIANDPTIER		2	1715.93	2	b14.a1 b14.a2	5
b14	pepb14b36	YQEIVNIR		2	1034.56	2	b14.a1 b14.a2	3
b14	pepb14b37	YTTVQFTGEVIK		2	1385.73	2	b14.a1 b14.a2	6
b15	pepb15a1	AMPNMIMFRPADGK		3	1578.76	1	b15.a1	4
b15	pepb15a2	ANIGWPYEPFFVPEDVK		3	2007.99	1	b15.a1	12
b15	pepb15a3	ANSYAVHGAAIGTSEVEATR		2	2003.98	1	b15.a1	12
b15	pepb15a4	ASAAVETVEAAATGEIIDK		2	1845.94	1	b15.a1	11
b15	pepb15a5	ESVIPEAVTAR		2	1171.63	1	b15.a1	1
b15	pepb15a6	EYGITAENVIAAAK		2	1449.76	1	b15.a1	4
b15	pepb15a7	FAQYEQKYPEDAATIK		2	1901.93	1	b15.a1	10
b15	pepb15a8	FEAIGWHTIWVK		2	1486.78	1	b15.a1	12
b15	pepb15a9	FGASAPAPK		2	845.452	1	b15.a1	3
b15	pepb15b10	FIAIDAVEK		2	1005.56	1	b15.a1	2
b15	pepb15b11	GGYTISDNSSGNKPDYIIMSTGSEVEIAVK		3	3132.5	1	b15.a1	4
b15	pepb15b12	GGYTISDNSSGNKPDYIIMSTGSEVEIAVK	12N:0.98	3	3133.49	1	b15.a1	2
b15	pepb15b13	HIPQGAAIEADWDAK		3	1621.8	1	b15.a1	7
b15	pepb15b14	IPHIPGTSIEGVAK		3	1418.8	1	b15.a1	4
b15	pepb15b15	ISIEAGSTIGWQK		2	1389.74	1	b15.a1	4
b15	pepb15b16	IYKEYGITAENVIAAAK		3	1854	1	b15.a1	6
b15	pepb15b17	NGNDGYDEIRK	3N:0.98	3	1281.57	1	b15.a1	18
b15	pepb15b18	NPYWFNR		2	996.469	1	b15.a1	6
b15	pepb15b19	QKIPHIPGTSIEGVAK	1Q:-17.03	3	1657.93	1	b15.a1	6
b15	pepb15b20	QKIPHIPGTSIEGVAK		3	1674.95	1	b15.a1	6
b15	pepb15b21	QWGSSTPGHPENFETPGVEVTTGPIGQGIANAVGIAIAEK	1Q:-17.03	3	3999.97	1	b15.a1	1
b15	pepb15b22	QWGSSTPGHPENFETPGVEVTTGPIGQGIANAVGIAIAEK	1Q:-17.03 12N:0.98	3	4000.96	1	b15.a1	2
b15	pepb15b23	QWGSSTPGHPENFETPGVEVTTGPIGQGIANAVGIAIAEK	1Q:-17.03 12N:0.98 31N:0.98	3	4001.94	1	b15.a1	1
b15	pepb15b24	QWGSSTPGHPENFETPGVEVTTGPIGQGIANAVGIAIAEK	1Q:-17.03 2W:15.99	3	4015.97	1	b15.a1	1
b15	pepb15b25	QWGSSTPGHPENFETPGVEVTTGPIGQGIANAVGIAIAEK		3	4017	1	b15.a1	2
b15	pepb15b26	QWGSSTPGHPENFETPGVEVTTGPIGQGIANAVGIAIAEK	12N:0.98	3	4017.98	1	b15.a1	4
b15	pepb15b27	QWGSSTPGHPENFETPGVEVTTGPIGQGIANAVGIAIAEK	1Q:0.98 27Q:0.98	3	4018.97	1	b15.a1	1
b15	pepb15b28	SIITGEIPAGWADAIPQYTTESPADATR		3	2931.44	1	b15.a1	6
b15	pepb15b29	SIITGEIPAGWADAIPQYTTESPADATR	17Q:0.98	3	2932.42	1	b15.a1	1
b15	pepb15b30	SIITGEIPAGWADAIPQYTTESPADATR	11W:15.99	3	2947.43	1	b15.a1	3
b15	pepb15b31	SVTDKPTMIK		3	1119.61	1	b15.a1	3
b15	pepb15b32	SVTDKPTMIK	8M:15.99	3	1135.6	1	b15.a1	1
b15	pepb15b33	VTTTIGFGSPNK		2	1221.65	1	b15.a1	1
b15	pepb15b34	VVPGIIGGSADIASSNMTIIK		2	2043.12	1	b15.a1	12
b15	pepb15b35	VVPGIIGGSADIASSNMTIIK	17M:15.99	2	2059.11	1	b15.a1	2
b15	pepb15b36	YPEDAATIK		2	1007.5	1	b15.a1	1
b16	pepb16a1	ADKEIEEWWK		2	1333.64	1	b16.a1	6
b16	pepb16a2	AIGITAMGIPNSVSI		2	1443.79	1	b16.a1	3
b16	pepb16a3	AITEAIIPIIR		2	1209.76	1	b16.a1	6
b16	pepb16a4	AITQGIIPAVR		2	1138.69	1	b16.a3	5
b16	pepb16a5	AIVDGIIPAIR		2	1137.7	2	b16.a2 b16.a4	6
b16	pepb16a6	DIIPVGGDSIIK		2	1226.7	1	b16.a3	4
b16	pepb16a7	DTPEWTSDAK		2	1149.51	2	b16.a1 b16.a4	6
b16	pepb16a8	DTPEWTSDPK		2	1175.52	1	b16.a3	5
b16	pepb16a9	EAINIYVPR		2	1074.59	1	b16.a1	4
b16	pepb16b10	EGDEEYEQIK		2	1239.54	1	b16.a1	2
b16	pepb16b11	FAVTFDWSVDK		2	1314.64	1	b16.a2	2
b16	pepb16b12	FGDHTSTITAEHIEK		3	1685.81	1	b16.a3	6
b16	pepb16b13	FPIQIVK		2	844.529	2	b16.a2 b16.a4	1
b16	pepb16b14	FPYMIIYPNTSDHK		3	1725.83	1	b16.a3	6
b16	pepb16b15	FPYMIIYPNTSDHTGQAEGITAR		3	2582.23	1	b16.a2	5
b16	pepb16b16	FTEQGIPDDIIK		2	1375.71	1	b16.a3	2
b16	pepb16b17	GDDQQGPYIDHDR		3	1515.65	1	b16.a2	6
b16	pepb16b18	GIIINAGGVIEMTVFPHK		3	1896.04	1	b16.a2	2
b16	pepb16b19	GKVGAEANIEQWIIPTNIPFITTGENK		3	2940.55	1	b16.a2	1
b16	pepb16b20	GKVGAEANIEQWIIPTNIPFITTGENK	8N:0.98	3	2941.53	1	b16.a2	1
b16	pepb16b21	GMAVEDPSSPYK		2	1280.58	1	b16.a3	5
b16	pepb16b22	GMAVPDESSPYGIR		2	1478.69	1	b16.a1	4
b16	pepb16b23	GTIVFVANSWVYPQAK		2	1779.94	1	b16.a2	7
b16	pepb16b24	GTVVFVANSWIYPNVDR		2	1936.99	1	b16.a1	6
b16	pepb16b25	GTVVFVANSWIYPNVDR	8N:0.98	2	1937.98	1	b16.a1	1
b16	pepb16b26	HSSDEIYIGQR		2	1304.62	2	b16.a3 b16.a4	4
b16	pepb16b27	HSSDEVYIGQHDTPAWTSDAK		3	2344.05	1	b16.a2	6
b16	pepb16b28	HWNFTEQAIPADIIK		2	1782.92	1	b16.a2	5
b16	pepb16b29	IEGNYIYASR		2	1185.59	1	b16.a1	6
b16	pepb16b30	IFFANDTYIPSK		2	1415.72	1	b16.a1	6
b16	pepb16b31	IFIIDHHDNFMPFIDR		3	2030	1	b16.a1	6
b16	pepb16b32	IGVPGAIIVK		2	966.635	2	b16.a2 b16.a4	1
b16	pepb16b33	IGVPGAIVVNNYHSSEFIIK		3	2157.17	1	b16.a3	6
b16	pepb16b34	IIDMNKDPAIK		3	1257.69	1	b16.a1	9
b16	pepb16b35	IIGKDDGVSFR		3	1206.65	1	b16.a1	1
b16	pepb16b36	IIPIVQNVYVPR		2	1410.85	1	b16.a2	3
b16	pepb16b37	IIPIVQSIYVPR		2	1397.85	1	b16.a4	2
b16	pepb16b38	IKEAINIYVPR		3	1315.77	1	b16.a1	4
b16	pepb16b39	INKIEGNYIYASR		3	1540.81	1	b16.a1	4
b16	pepb16b40	INNIDDTFIYATR		2	1555.78	1	b16.a4	1
b16	pepb16b41	IPNIPAIEEVR		2	1250.71	1	b16.a2	2
b16	pepb16b42	IPNIPAIEEVRK		3	1378.81	1	b16.a2	2
b16	pepb16b43	IPVPHIIQENK		3	1287.74	1	b16.a3	1
b16	pepb16b44	ISDFIGYSIK		2	1142.61	1	b16.a1	5
b16	pepb16b45	ISIIEQIYVPR		2	1330.77	1	b16.a3	6
b16	pepb16b46	ITEQGIPDDIVK		2	1327.71	1	b16.a1	2
b16	pepb16b47	ITEQGIPDDIVKR		3	1483.81	1	b16.a1	5
b16	pepb16b48	ITPIAIEISEPIIQGGITTAK		2	2165.24	1	b16.a3	12
b16	pepb16b49	IVSATAPDPQNGSR		2	1412.71	1	b16.a1	6
b16	pepb16b50	IVSATAPDPQNGSR	11N:0.98	2	1413.7	1	b16.a1	9
b16	pepb16b51	IYEGGIKIPNIPAIEEVR		3	2011.12	1	b16.a2	3
b16	pepb16b52	MFGVGGIVSDITGGIR	1M:42.01	2	1620.84	1	b16.a2	4
b16	pepb16b53	MFGVGGIVSDITGGIR	1M:15.99|42.01	2	1636.84	1	b16.a2	3
b16	pepb16b54	MIIHGIVDR	1M:42.01	2	1095.6	1	b16.a1	6
b16	pepb16b55	MPAIIVQYR		2	1090.61	1	b16.a1	3
b16	pepb16b56	MPEPGTEEYAEIERDPER		3	2147.95	1	b16.a3	6
b16	pepb16b57	MPYMIIYPNTSDANGEK		2	1943.89	1	b16.a1	4
b16	pepb16b58	NIEGITVQQAIESNR		2	1671.87	1	b16.a3	1
b16	pepb16b59	NNHASEFFIK		2	1206.59	2	b16.a2 b16.a4	3
b16	pepb16b60	QDEINNIRGDDTTGEYK		3	1967.89	1	b16.a1	5
b16	pepb16b61	QDEINNIRGDDTTGEYKEADR		3	2439.1	1	b16.a1	1
b16	pepb16b62	QFPIQIIK		2	986.603	1	b16.a3	2
b16	pepb16b63	QVVAMNSDPQIK		2	1329.68	1	b16.a2	3
b16	pepb16b64	RITEFPVK		2	989.578	1	b16.a1	1
b16	pepb16b65	RMPEPGTEEYAEIERDPER		3	2304.06	1	b16.a3	5
b16	pepb16b66	RPMPEPGTEEYAIIAR		3	1829.92	1	b16.a4	5
b16	pepb16b67	RPMPVQGSEEYAEIERDPEK		3	2360.12	1	b16.a2	6
b16	pepb16b68	SAVYTPQHAGVEGWIWQIAK		3	2241.15	1	b16.a2	6
b16	pepb16b69	SDVIDIGDFHASIIDGVHK		3	2038.02	1	b16.a1	6
b16	pepb16b70	SGNITFVANSWIYPAANYR		2	2144.06	1	b16.a3	4
b16	pepb16b71	SIEGITAQQAVASNR		2	1544.8	1	b16.a4	6
b16	pepb16b72	SIEGITVQQAIAGNR		2	1556.84	1	b16.a2	2
b16	pepb16b73	SIIPVAGDDIINIPIPHVIK		3	2124.24	1	b16.a1	5
b16	pepb16b74	SSIDPSQYGDHTSTITEAQIGK		3	2335.1	1	b16.a4	3
b16	pepb16b75	STVYIPADINSGVDGQIWQIAK		2	2375.22	1	b16.a1	7
b16	pepb16b76	STVYIPADINSGVDGQIWQIAK	10N:0.98	2	2376.21	1	b16.a1	2
b16	pepb16b77	TITIDNVPGR		2	1085.59	1	b16.a2	2
b16	pepb16b78	TITIHDVPGR		3	1108.61	1	b16.a3	5
b16	pepb16b79	TYVDISPGEFDSFADIIK		2	2016.98	2	b16.a2 b16.a4	5
b16	pepb16b80	TYVDTTPGEFDSFQDIINIYEGGIK		3	2822.34	1	b16.a3	3
b16	pepb16b81	TYVDTTPGEFDSFQDIINIYEGGIK	14Q:0.98	3	2823.32	1	b16.a3	1
b16	pepb16b82	VFFANDTYIPSK		2	1401.7	1	b16.a4	1
b16	pepb16b83	VFFANDTYIPSQMPAAIKPYR		3	2429.23	1	b16.a3	4
b16	pepb16b84	VFFANDTYIPSQMPAAIKPYR	5N:0.98	3	2430.22	1	b16.a3	2
b16	pepb16b85	VGAEAEIEQWVTSIPSITTGESK		2	2432.22	1	b16.a3	2
b16	pepb16b86	VGAEANIEQWIIPTNIPFITTGENK		3	2755.43	1	b16.a2	6
b16	pepb16b87	VGAEANIEQWIIPTNIPFITTGENK	15N:0.98	3	2756.41	1	b16.a2	1
b16	pepb16b88	VTFEWDESQGVPGAVIVR		2	1989.01	1	b16.a1	6
b16	pepb16b89	VVGMNHDPEIK		2	1238.62	1	b16.a3	11
b16	pepb16b90	VYTPVPSGSVEGWVWEIAK		2	2104.07	1	b16.a3	6
b16	pepb16b91	WVNEYIAIYYPNDGVIR		2	2085.04	1	b16.a1	2
b16	pepb16b92	YDVYNDIGDSR		2	1316.58	1	b16.a2	6
b16	pepb16b93	YDVYNDIGEGRPIIGGNSDHPYPR		3	2704.28	1	b16.a3	2
b16	pepb16b94	YDVYNDIGEGRPIIGGNSDHPYPR	5N:0.98	3	2705.26	1	b16.a3	3
b16	pepb16b95	YDYYNDIGEPDNDNPRPVIGGTQEIPYPR		3	3367.55	1	b16.a1	2
b16	pepb16b96	YDYYNDIGEPDNDNPRPVIGGTQEIPYPR	23Q:0.98	3	3368.53	1	b16.a1	4
b16	pepb16b97	YGDHTSTMTEEHVAK		3	1705.75	1	b16.a2	1
b17	pepb17a1	ANADVIQISGHDGGTGASPISSIK		3	2295.16	1	b17.a1	6
b17	pepb17a2	ASDSANIDNAAEIIIR		2	1672.85	1	b17.a1	5
b17	pepb17a3	ATIAQIGYEK		2	1093.59	1	b17.a1	2
b17	pepb17a4	EGIAPFER		2	918.468	1	b17.a1	1
b17	pepb17a5	ETHEAIAIAMNR		2	1355.67	1	b17.a1	1
b17	pepb17a6	ETMPNIIQIFVR		2	1460.79	1	b17.a1	1
b17	pepb17a7	FAQVTNPAIDPIR		2	1441.78	1	b17.a1	6
b17	pepb17a8	FGVTPTFIVNAEQIEIK		2	1906.03	1	b17.a1	6
b17	pepb17a9	FGVTPTFIVNAEQIEIK	10N:0.98	2	1907.02	1	b17.a1	1
b17	pepb17b10	GIIEAYVEK		2	1021.56	1	b17.a1	2
b17	pepb17b11	GIQNGDTATSAIK	4N:0.98	2	1276.64	1	b17.a1	6
b17	pepb17b12	GNIIEVGPENADQVTISSPVINEGEIESIIKDPK		3	3604.86	1	b17.a1	2
b17	pepb17b13	GNIIEVGPENADQVTISSPVINEGEIESIIKDPK	22N:0.98	3	3605.84	1	b17.a1	4
b17	pepb17b14	GNIIEVGPENADQVTISSPVINEGEIESIIKDPK	13Q:0.98 22N:0.98	3	3606.83	1	b17.a1	1
b17	pepb17b15	GQMEAWDGPAIIIFSDGR		2	1962.94	1	b17.a1	5
b17	pepb17b16	GQMEAWDGPAIIIFSDGR	2Q:0.98	2	1963.92	1	b17.a1	1
b17	pepb17b17	HQQAFGYSSEDVQMVIETMASQGK		3	2671.21	1	b17.a1	6
b17	pepb17b18	IAKEDDADDIER		3	1389.65	1	b17.a1	3
b17	pepb17b19	IAQGAKPGEGGQIPGK		3	1507.82	1	b17.a1	2
b17	pepb17b20	IGGITINEIGR		2	1142.65	1	b17.a1	6
b17	pepb17b21	IIGHNGEINTIQGNINWMR		3	2180.1	1	b17.a1	3
b17	pepb17b22	IIGHNGEINTIQGNINWMR	5N:0.98	3	2181.09	1	b17.a1	5
b17	pepb17b23	IVAEAGIGTVASGVSK		2	1458.82	1	b17.a1	5
b17	pepb17b24	MPTVTIEQAQR		2	1273.66	1	b17.a1	3
b17	pepb17b25	SGSQIIVISDR		2	1174.64	1	b17.a1	3
b17	pepb17b26	SIKPVNFQSSPVMDNETIIR		3	2275.18	1	b17.a1	3
b17	pepb17b27	SIKPVNFQSSPVMDNETIIR	8Q:0.98	3	2276.16	1	b17.a1	1
b17	pepb17b28	THTGVGMVFIPQNENSMEEAK		3	2319.07	1	b17.a1	3
b17	pepb17b29	TQHIDIAYIIMNSGIPK		3	1914.02	1	b17.a1	6
b17	pepb17b30	TYPIYNVDR		2	1140.57	1	b17.a1	5
b17	pepb17b31	VEPATSIVER		2	1100.59	1	b17.a1	4
b17	pepb17b32	VISTYFNIR		2	1112.61	1	b17.a1	6
b17	pepb17b33	VNAPAGQMQIK		2	1156.61	1	b17.a1	3
b17	pepb17b34	WSPITDVVDGYSATIPHIK		3	2099.08	1	b17.a1	5
b17	pepb17b35	YPEVIDFYEYYK		2	1628.75	1	b17.a1	7
b18	pepb18a1	AFSHMINIANIAEEVQIAYR		3	2290.16	1	b18.a1	7
b18	pepb18a2	AGMSYFHETIWK		3	1469.69	3	b18.a1 b18.a2 b18.a3	5
b18	pepb18a3	AIIDEMAVVATEEYR		2	1709.84	1	b18.a1	12
b18	pepb18a4	AIMDEMAVVATEEYR		2	1727.8	1	b18.a2	4
b18	pepb18a5	AIPWIFAWTQTR		2	1489.8	3	b18.a1 b18.a2 b18.a3	9
b18	pepb18a6	AIPWIFAWTQTR	8W:15.99	2	1505.79	3	b18.a1 b18.a2 b18.a3	2
b18	pepb18a7	AISAPGGGSGK	1A:42.01	2	943.484	1	b18.a1	1
b18	pepb18a8	DITADDKQEIDEAIQR		2	1859.9	2	b18.a2 b18.a3	1
b18	pepb18a9	DITPDDKQEIDEAIQR		2	1885.91	1	b18.a1	6
b18	pepb18b10	EFADENQPASIVK		2	1447.71	1	b18.a2	3
b18	pepb18b11	EMYNEWPFFR		2	1418.62	2	b18.a2 b18.a3	1
b18	pepb18b12	EVMDTSKPAAEIVTINPASEYAPGIEDTIIITMK		3	3647.84	1	b18.a1	3
b18	pepb18b13	EVMDTSKPAAEIVTINPASEYAPGIEDTIIITMK	16N:0.98	3	3648.83	1	b18.a1	4
b18	pepb18b14	FHIPVWIGFGGAFK		3	1575.85	1	b18.a1	7
b18	pepb18b15	FIDVIQGIHGDDIR		3	1597.83	1	b18.a1	5
b18	pepb18b16	FIDVIQGIHGDDIR	6Q:0.98	2	1598.82	1	b18.a1	1
b18	pepb18b17	GDFADENSAITESDIEETIKR		3	2340.08	1	b18.a1	4
b18	pepb18b18	GDFGDEASAPTESDIEETIKR		3	2267.03	1	b18.a3	3
b18	pepb18b19	GDPGIAAIYDEIIVADEIKPIGEQIR		3	2795.48	1	b18.a2	7
b18	pepb18b20	GGGPTHIAIISQPPDTINGSIR		3	2201.17	1	b18.a1	6
b18	pepb18b21	GGGPTHIAIISQPPDTINGSIR	18N:0.98	3	2202.15	1	b18.a1	4
b18	pepb18b22	GGGPTHIAIISQPPETVNGSIR		3	2201.17	1	b18.a2	2
b18	pepb18b23	GGGPTHIAIISQPPETVNGSIR	18N:0.98	3	2202.15	1	b18.a2	1
b18	pepb18b24	GNPGIAAIYDR		2	1146.59	1	b18.a1	3
b18	pepb18b25	HTDAIDAITSYIGIGSYR		3	1952.97	1	b18.a1	6
b18	pepb18b26	IADIEAAPAAIAR		2	1281.72	1	b18.a1	6
b18	pepb18b27	IADIEAAPAAVAR		2	1267.7	1	b18.a2	3
b18	pepb18b28	IDEIGEMITSIDPGDSIVIAK		2	2216.14	1	b18.a1	1
b18	pepb18b29	IFSIDWYR		2	1099.56	1	b18.a1	2
b18	pepb18b30	IIIQVAGHK		2	978.609	1	b18.a1	1
b18	pepb18b31	IIVSEGIQPIGEK		2	1382.79	1	b18.a1	4
b18	pepb18b32	IRDPSFEVTPQQPPISK		3	1939.03	1	b18.a3	3
b18	pepb18b33	KPSGGIESIR		2	1043.58	2	b18.a1 b18.a3	1
b18	pepb18b34	NQTVDIVFTAHPTQSIR		3	1927	1	b18.a2	3
b18	pepb18b35	NQTVDIVITAHPTQSVR		3	1879	1	b18.a1	6
b18	pepb18b36	QEVMIGYSDSGK		2	1313.6	3	b18.a1 b18.a2 b18.a3	6
b18	pepb18b37	QVPSNEPYR		2	1089.53	1	b18.a3	1
b18	pepb18b38	QVSTFGISIVK		2	1178.68	2	b18.a1 b18.a2	5
b18	pepb18b39	RPIFGGDIPMTEEVADVIGTFR		3	2420.23	1	b18.a2	3
b18	pepb18b40	RQEWIISEINGK		3	1472.79	1	b18.a1	1
b18	pepb18b41	RQEWIISEINGK	10N:0.98	3	1473.77	1	b18.a1	2
b18	pepb18b42	SPAEVFDAIK		2	1076.56	1	b18.a1	1
b18	pepb18b43	TPPTPQDEMR		2	1171.54	1	b18.a3	1
b18	pepb18b44	TQPTPQDEMR		2	1202.55	2	b18.a1 b18.a2	3
b18	pepb18b45	TVADGSIIDFIR		2	1306.7	1	b18.a2	6
b18	pepb18b46	VIADGTIIDFIR		2	1332.75	1	b18.a1	10
b18	pepb18b47	VPPNEPYR		2	971.495	1	b18.a1	1
b18	pepb18b48	VSEDDKIIEYDAIIIDR		3	2007.03	1	b18.a1	6
b18	pepb18b49	VSEDDKIVEYDAIIIDR		3	1993.01	1	b18.a2	5
b18	pepb18b50	VSEDDKIVEYDAIIVDR		3	1979	1	b18.a3	2
b18	pepb18b51	VTIDIIEMVFAK		2	1378.77	2	b18.a2 b18.a3	4
b18	pepb18b52	VTIDIVEMVFAK		2	1364.75	1	b18.a1	5
b19	pepb19a1	ADFEQQIFIIR		2	1379.73	1	b19.a1	2
b19	pepb19a2	ATVVDAIQMIER		2	1345.71	1	b19.a1	4
b19	pepb19a3	AVGTTISHEVTK		3	1242.67	1	b19.a1	3
b19	pepb19a4	AVGTTISHEVTKR		3	1398.77	1	b19.a1	1
b19	pepb19a5	AVIQTDGQIK		2	1072.6	1	b19.a1	1
b19	pepb19a6	DEQNAAEGITAIGAGIVQR		2	1912.97	1	b19.a1	1
b19	pepb19a7	DIAGVHFAMEFIHANTK		3	1900.94	1	b19.a1	6
b19	pepb19a8	DIVESVPETDR		2	1259.61	1	b19.a1	3
b19	pepb19a9	EGVSYRDPNER		3	1321.61	1	b19.a1	1
b19	pepb19b10	FSTNTFPSWDR		2	1357.62	1	b19.a1	2
b19	pepb19b11	GEAYFNGMAAER		2	1315.57	1	b19.a1	1
b19	pepb19b12	GHADHVIISGHDGGTGASR		3	1843.88	1	b19.a1	2
b19	pepb19b13	GQSIVVWAITEGR		2	1415.76	1	b19.a1	3
b19	pepb19b14	IAIVGSGPAGIAAADQINK		2	1765.98	1	b19.a1	6
b19	pepb19b15	IAPTDSKEEIVEK		3	1458.77	1	b19.a1	4
b19	pepb19b16	IIAISTAAIEK		2	1129.68	1	b19.a1	6
b19	pepb19b17	IIETNNFPEFTGR		2	1537.76	1	b19.a1	2
b19	pepb19b18	MGHFVTVFER		3	1222.6	1	b19.a1	5
b19	pepb19b19	NAGIPWEIGIAETHQTIVANGIR		3	2460.3	1	b19.a1	6
b19	pepb19b20	NAGIPWEIGIAETHQTIVANGIR	20N:0.98	3	2461.28	1	b19.a1	2
b19	pepb19b21	NTGDGAGIIVAIPHNFFR		3	1898.99	1	b19.a1	5
b19	pepb19b22	NTGDGAGIIVAIPHNFFR	1N:0.98	3	1899.97	1	b19.a1	1
b19	pepb19b23	QMFAQVTNPPIDPIR		2	1726.89	1	b19.a1	2
b19	pepb19b24	QMFAQVTNPPIDPIR	1Q:-17.03|0.98 2M:15.99 5Q:0.98	2	1727.83	1	b19.a1	1
b19	pepb19b25	QVPTDNSDIGQSAIDTEPAIEQVFITK		3	2916.45	1	b19.a1	1
b19	pepb19b26	QVPTDNSDIGQSAIDTEPAIEQVFITK	11Q:0.98	3	2917.43	1	b19.a1	1
b19	pepb19b27	SIIDSNIEDGR		2	1218.6	1	b19.a1	4
b19	pepb19b28	SIIDSNIEDGR	6N:0.98	2	1219.58	1	b19.a1	2
b19	pepb19b29	VAESIGHSIIGWR		3	1424.76	1	b19.a1	6
b19	pepb19b30	VAPSISGSIPQTNENK		2	1641.84	1	b19.a1	6
b19	pepb19b31	VGIIVESAEPR		2	1169.65	1	b19.a1	3
b19	pepb19b32	VIGDIAVTR		2	943.557	1	b19.a1	1
b19	pepb19b33	VKDWNEVAIESVPGPIISTQSAR		3	2496.31	1	b19.a1	5
b19	pepb19b34	VVMGSEVGVVDIPAQDVIR		2	1983.06	1	b19.a1	1
b20	pepb20a1	AINDQHVIIEGTIIKPNMVTPGSDAK		3	2761.46	2	b20.a1 b20.a2	6
b20	pepb20a2	AINDQHVIIEGTIIKPNMVTPGSDAK	18M:15.99	3	2777.45	2	b20.a1 b20.a2	4
b20	pepb20a3	ANSEATIGTYK		2	1154.57	2	b20.a1 b20.a2	6
b20	pepb20a4	ANSEATIGTYKGDATIGEGASESIHVK		3	2706.32	2	b20.a1 b20.a2	6
b20	pepb20a5	EGNVIPGIK		2	926.531	2	b20.a1 b20.a2	2
b20	pepb20a6	FASINVENVEDNR		2	1506.72	2	b20.a1 b20.a2	5
b20	pepb20a7	FASINVENVEDNRR		2	1662.82	2	b20.a1 b20.a2	15
b20	pepb20a8	FASINVENVEDNRR	5N:0.98	3	1663.8	2	b20.a1 b20.a2	2
b20	pepb20a9	GDATIGEGASESIHVK		3	1570.77	2	b20.a1 b20.a2	12
b20	pepb20b10	GGKPFVDIIK		2	1073.64	2	b20.a1 b20.a2	5
b20	pepb20b11	GIIAADESTGTIGK		2	1332.7	3	b20.a1 b20.a2 b20.a3	12
b20	pepb20b12	GIIAADESTGTIGKR		3	1488.8	3	b20.a1 b20.a2 b20.a3	5
b20	pepb20b13	GTIEIAGTNGETTTQGFDDIGK		2	2225.06	1	b20.a1	6
b20	pepb20b14	GTIEIAGTNGETTTQGFDDIGK	9N:0.98	2	2226.04	1	b20.a1	6
b20	pepb20b15	GTIEIAGTNGETTTQGFDDIGKR		3	2381.16	1	b20.a1	6
b20	pepb20b16	GTIEIAGTNGETTTQGFDDIGKR	9N:0.98	3	2382.14	1	b20.a1	6
b20	pepb20b17	GTVEIAGTNGETTTQGFDDIGKR		3	2367.14	1	b20.a2	6
b20	pepb20b18	GTVEIAGTNGETTTQGFDDIGKR	9N:0.98	3	2368.13	1	b20.a2	6
b20	pepb20b19	IGATEPSQISIDQNAQGIAR		2	2069.06	1	b20.a1	15
b20	pepb20b20	IGATEPSQISIDQNAQGIAR	14N:0.98	2	2070.05	1	b20.a1	1
b20	pepb20b21	IGPGAEPSEIAVK		2	1267.69	1	b20.a3	3
b20	pepb20b22	IGPTEPSQISINQNAQGIAR		2	2094.09	1	b20.a2	12
b20	pepb20b23	KPWNISFSFGR		2	1338.7	2	b20.a1 b20.a2	11
b20	pepb20b24	KVTPEVIAEYTVR		2	1504.84	2	b20.a1 b20.a2	12
b20	pepb20b25	NAAYIGTPGK		2	991.521	2	b20.a1 b20.a2	5
b20	pepb20b26	RFASINVENVEDNRR		3	1818.92	2	b20.a1 b20.a2	4
b20	pepb20b27	TVPAAVPAIVFISGGQSEEEATININAMNK		3	3071.57	2	b20.a1 b20.a2	10
b20	pepb20b28	TVPAAVPAIVFISGGQSEEEATININAMNK	16Q:0.98	3	3072.56	2	b20.a1 b20.a2	5
b20	pepb20b29	TVPAAVPAIVFISGGQSEEEATININAMNK	28M:15.99	3	3087.57	2	b20.a1 b20.a2	9
b20	pepb20b30	TVPAAVPAIVFISGGQSEEEATININAMNK	16Q:0.98 28M:15.99	3	3088.55	2	b20.a1 b20.a2	10
b20	pepb20b31	TVPAAVPAIVFISGGQSEEEATININAMNK	24N:0.98 26N:0.98 28M:15.99	3	3089.53	2	b20.a1 b20.a2	1
b20	pepb20b32	TVPAAVPAIVFISGGQSEEEATININAMNK	16Q:0.98 24N:0.98 26N:0.98 28M:15.99	3	3090.52	2	b20.a1 b20.a2	1
b20	pepb20b33	VDKGTIEIAGTNGETTTQGFDDIGK		3	2567.25	1	b20.a1	7
b20	pepb20b34	VDKGTIEIAGTNGETTTQGFDDIGK	12N:0.98	3	2568.23	1	b20.a1	5
b20	pepb20b35	VDKGTIEIAGTNGETTTQGFDDIGKR		3	2723.35	1	b20.a1	4
b20	pepb20b36	VDKGTIEIAGTNGETTTQGFDDIGKR	12N:0.98	3	2724.33	1	b20.a1	6
b20	pepb20b37	VDKGTVDIAGTDGETTTQGIDSIGAR		3	2577.26	1	b20.a3	1
b20	pepb20b38	VDKGTVEIAGTNGETTTQGFDDIGK		3	2553.23	1	b20.a2	6
b20	pepb20b39	VDKGTVEIAGTNGETTTQGFDDIGK	12N:0.98	3	2554.22	1	b20.a2	1
b20	pepb20b40	VDKGTVEIAGTNGETTTQGFDDIGKR		3	2709.33	1	b20.a2	2
b20	pepb20b41	VDKGTVEIAGTNGETTTQGFDDIGKR	12N:0.98	3	2710.32	1	b20.a2	1
b20	pepb20b42	VIIEGTIIKPNMVTPGSDSPK		3	2196.19	1	b20.a3	1
b20	pepb20b43	VTPEVIAEYTVR		3	1376.74	2	b20.a1 b20.a2	14
b21	pepb21a1	AGEDADSIGITGHER		3	1527.7	1	b21.a2	10
b21	pepb21a2	AGEDADTIGITGHER		3	1541.72	1	b21.a1	11
b21	pepb21a3	ANNMFVDYK		2	1101.5	1	b21.a1	1
b21	pepb21a4	ANNMFVDYNEPQAER		2	1797.79	1	b21.a2	6
b21	pepb21a5	ANNMFVDYNEPQAER	4M:15.99	2	1813.78	1	b21.a2	2
b21	pepb21a6	ANYIASPPIVVAYAIAGTVDIDFEKEPIGVGK		3	3317.77	1	b21.a2	1
b21	pepb21a7	ANYIASPPIVVAYAIAGTVNIDFEKEPVGISK	20N:0.98	3	3347.78	1	b21.a1	1
b21	pepb21a8	ATIANMAPEYGATMGFFPVDAK		2	2302.09	1	b21.a1	2
b21	pepb21a9	ATIANMAPEYGATMGFFPVDAK	6M:15.99	3	2318.08	1	b21.a1	1
b21	pepb21b10	ATIANMSPEYGATMGFFPVDHVTIDYIR		3	3116.49	1	b21.a2	6
b21	pepb21b11	ATIANMSPEYGATMGFFPVDHVTIDYIR	5N:0.98	3	3117.47	1	b21.a2	2
b21	pepb21b12	ATIANMSPEYGATMGFFPVDHVTIDYIR	6M:15.99	3	3132.48	1	b21.a2	7
b21	pepb21b13	ATIANMSPEYGATMGFFPVDHVTIDYIR	5N:0.98 6M:15.99	3	3133.46	1	b21.a2	3
b21	pepb21b14	DIWPSTDEIAEVVK		2	1601.81	1	b21.a1	6
b21	pepb21b15	DMTMSPPGPHAVK		3	1367.64	1	b21.a2	4
b21	pepb21b16	FDFHGQPAEIK		3	1288.63	1	b21.a2	6
b21	pepb21b17	FDTEVEIAYYNHGGIIPYVIR		3	2469.24	1	b21.a2	3
b21	pepb21b18	FDTEVEIAYYNHGGIIPYVIR	11N:0.98	3	2470.23	1	b21.a2	1
b21	pepb21b19	FDTEVEIAYYTHGGIIPYVIR		3	2456.25	1	b21.a1	3
b21	pepb21b20	FIGGEVGPK		2	903.493	1	b21.a2	1
b21	pepb21b21	FVEFHGEGMGK		3	1237.57	1	b21.a2	4
b21	pepb21b22	FYSIPAINDPR		2	1292.66	1	b21.a2	6
b21	pepb21b23	GNPMWNEIPVSASTIYPWDPK		2	2402.15	1	b21.a1	4
b21	pepb21b24	GNPMWNQIPVPEASIYSWDSNSTYIHEPPYFK	21N:0.98	3	3768.73	1	b21.a2	5
b21	pepb21b25	IAEIPFKPAR		3	1141.67	1	b21.a2	1
b21	pepb21b26	IDKIPYSIR		3	1104.64	1	b21.a2	2
b21	pepb21b27	IDRIPYSIR		3	1132.65	1	b21.a1	5
b21	pepb21b28	IIDWENSATK		2	1176.59	1	b21.a1	6
[truncated: 15,116 more rows]

## Sheet: compar spectra
Group ID	Subgroup ID	Protein ID	accession	description	Number of proteins	20211210_Ghouili_82r_16_temoin_rep1	20211210_Ghouili_82r_16_temoin_rep2	20211210_Ghouili_82r_16_temoin_rep3	20211210_Ghouili_82r_22_compost_rep1	20211210_Ghouili_82r_23_compost_rep2	20211210_Ghouili_82r_24_compost_rep3
[truncated: 2,580 more rows]

[truncated: 4 more sheets: compar PAI, compar emPAI, compar NSAF, samples]
